# Supplementary material for: Integrating Bioinformatics and Experimental Validation to Identify Mitochondrial Permeability Transition-Driven Necrosis-Related lncRNAs that can Serve as Prognostic Biomarkers and Therapeutic Targets in Endometrial Carcinoma
Source: Reprod Sci. 2024 Oct 1;32(3):876–94. doi: 10.1007/s43032-024-01693-7 (PMC11870901; doi:10.1007/s43032-024-01693-7)
Supplement: Supplementary file 1 — Supplementary file1 (XLSX 57447 KB) [file 43032_2024_1693_MOESM1_ESM.xlsx]

## Sheet: lncRNA
id	TCGA-BG-A3EW-11A-22R-A22K-07	TCGA-FL-A1YM-11A-12R-A17B-07	TCGA-FL-A1YV-11A-12R-A32Y-07	TCGA-AX-A2HA-11A-11R-A18M-07	TCGA-FL-A1YG-11A-12R-A16F-07	TCGA-AX-A05Y-11A-11R-A27V-07	TCGA-FL-A1YI-11A-11R-A16F-07	TCGA-FL-A3WE-11A-11R-A22K-07	TCGA-AJ-A3NH-11A-11R-A22K-07	TCGA-BG-A3PP-11A-11R-A22K-07	TCGA-AX-A1CI-11A-11R-A137-07	TCGA-AX-A0IZ-11A-11R-A27V-07	TCGA-BK-A13C-11A-11R-A118-07	TCGA-FL-A1YT-11A-12R-A32Y-07	TCGA-BK-A0CB-11A-33R-A104-07	TCGA-AX-A2HD-11A-11R-A32Y-07	TCGA-AX-A1CK-11A-11R-A137-07	TCGA-AX-A0J0-11A-11R-A27V-07	TCGA-BK-A4ZD-11A-12R-A27V-07	TCGA-FL-A1YH-11A-11R-A16F-07	TCGA-DI-A2QU-11A-11R-A18M-07	TCGA-FL-A1YN-11A-11R-A32Y-07	TCGA-FL-A1YU-11A-11R-A32Y-07	TCGA-AJ-A3NE-11A-11R-A22K-07	TCGA-FL-A1YF-11A-12R-A16F-07	TCGA-BG-A2AD-11A-11R-A16F-07	TCGA-AJ-A3NC-11A-11R-A22K-07	TCGA-FL-A1YQ-11A-11R-A32Y-07	TCGA-E6-A1M0-11A-11R-A144-07	TCGA-AX-A2H8-11A-11R-A17B-07	TCGA-AX-A2HC-11A-11R-A32Y-07	TCGA-AX-A1CF-11A-11R-A137-07	TCGA-FL-A1YL-11A-11R-A16F-07	TCGA-DI-A2QY-11A-11R-A19W-07	TCGA-AJ-A2QL-11A-11R-A18M-07	TCGA-EY-A1GI-01A-11R-A13S-07	TCGA-BG-A0VZ-01A-11R-A109-07	TCGA-AX-A1CF-01A-11R-A137-07	TCGA-B5-A0K1-01A-11R-A16W-07	TCGA-AX-A062-01A-11R-A00V-07	TCGA-DF-A2KY-01A-21R-A213-07	TCGA-EO-A2CG-01A-12R-A180-07	TCGA-AX-A3FS-01A-11R-A22K-07	TCGA-A5-A0G3-01A-11R-A040-07	TCGA-EO-A1Y7-01A-11R-A157-07	TCGA-D1-A3DA-01A-12R-A213-07	TCGA-EY-A1GE-01A-11R-A13S-07	TCGA-BK-A4ZD-01A-11R-A27V-07	TCGA-A5-A0R6-01A-11R-A104-07
AC022558.3	0.7631	1.7565	0.5594	1.0178	1.1506	0.2345	0.93	1.4835	1.3727	0.5756	0.397	0.2712	0.2423	0.3098	1.0554	0.2016	0.7218	0.6726	1.063	0.9426	0.3885	0.4523	1.27	1.7304	0.8098	0	0.3486	1.1292	0	0.6909	0	0.2158	1.1168	1.4717	1.7622	0.5298	0.8462	0.3934	0.2532	2.077	0.0985	1.3733	0.2006	0.2868	0.9904	0.3042	0.8475	0.4533	0
AC124242.1	0.6981	0.4962	1.2011	0.575	1.2822	0.9716	0.5255	0.8382	1.228	0.9575	1.4582	1.0727	0.6846	0.7584	0.7156	1.4621	1.5973	1.2245	1.3347	0.4971	0.8415	1.0222	1.2119	0.9415	0.5719	0.8594	0.9519	1.3824	0.7027	0.694	1.2466	2.1543	1.2238	2.1166	1.375	0.4989	0.8367	0.815	0.1908	0.1956	0.5568	0.3556	0.4534	1.2422	0.4974	0.6493	0.9577	0.8395	1.6426
AC137630.3	0.7673	1.0302	0.1969	1.1939	1.0123	0.2063	0.6546	0.9213	0.2013	0.3376	0.3493	0	2.1321	0.1817	1.1143	0.3548	0	0	0.4156	1.3269	0.6836	0.7958	1.3408	0.5075	1.603	0.4117	1.5333	1.4902	0.4103	0	0.4395	0.3798	0.3573	0	2.2149	0.9323	1.1168	1.7306	1.7823	1.2182	1.2138	0	0.1765	5.5504	2.1785	1.6056	0.5965	0	12.2069
AC022679.1	0	0	0	0	0	0	0	0	0	0	0	0	0	0	0.1789	0	0	0	0	0	0	0	0	0	0	0	0	0	0.1976	0	0	0	0	0	0	0	0	0	0	0.2933	0	0	0	0.243	0	0.1718	0	0	0
AC126407.1	0.265	0.3559	0	0	0	0	0	0	0.2781	0.1166	0.2413	0	0.2946	0	0	0.1225	0	0.1363	0	0	0	0	0	0.3506	0	0	0	0	0	0	0	0	0.2468	0	0.306	0	0	0	0	0	0.3594	0	0.1219	0	0	0	0	0.0918	0
AC037198.2	0	0	0	0	0	0	0	0	0	0	0	0	0	0	0	0	0	0	0	0	0	0	0	0	0.1324	0.153	0	0	0	0	0	0	0	0	0	0	0	0	0	0	0	0	0	0	0	0	0	0	0
LINC01634	0.0631	0.0847	0.0647	0	0.2496	0.1017	0.0269	0.0252	0	0	0.0574	0.0784	0.1402	0.0299	0.3663	0.0292	0	0	0.2391	0	0.1124	0.0327	0.049	0.1112	0	0	0.2772	0	0.2023	0	0.0361	0.0624	0.0587	0	0.0728	0	0.1224	0.0569	0.0732	0	0	0	0.029	0.3317	0.0239	0	0.049	0.0437	0
AL157813.2	0.2609	0	0	0	0	0.1403	0	0	0.1369	0.1148	0	0	0	0.3706	0.2526	0	0	0	0	0	0	0.1353	0.1013	0.115	0.1211	0.28	0	0.3378	0	0	0	0	0.243	0	0	0	0	0	0.303	1.6568	0	0	0	0	0.0988	0.7279	0	0	0.2372
Z80897.2	0	0	0	0.6377	0	0	0	0	0	0	0	0	0	0	0	0	0	0	0	0	0	0	0	0	0	0.11	0	0	0	0	0	0	0.0954	0	0	0.249	0	0	0.238	0	0	0	0	0	0	0	0	0	0
AL132656.3	0	0	0.0483	0.439	0.0827	0.1517	0	0.0753	0.0987	0	0.0856	0	0	0	0	0	0	0	0.1019	0	0	0.0488	0.0365	0.0415	0.0437	0	0.0376	0.1218	0	0.298	0.0539	0.0931	0.0438	0	0	0	0	0	0	0	0	0	0.1298	0	0.0356	0	0	0.1304	0
AC125421.1	0	0	0	0.2849	0	0	0	0	0.064	0.0268	0	0	0	0	0.2363	0	0	0	0	0	0	0	0	0	0	0	0	0	0	0.0645	0	0	0	0	0.0705	0	0.1184	0	0	0	0	0.1441	0	0	0	0	0.0949	0	0
AC020908.1	0	0	0	0.8336	0	0	0	0	0	0	0	0	0	0	1.0374	0	0	0	0.2902	0	0	0	0	0.2362	0	0	0	0	0	1.1318	0	0	0	0	0.6186	0	0.5198	0.4833	0.6222	0	0	0	0	0.7046	0.2028	0	0.4165	0	0
AP005264.3	0	0	0	0	0	0	0	0	0	0	0	0	0	0	0	0	0	0	0	0	0	0	0	0	0	0	0	0	0	0	0	0	0	0	0	0	0	0	0	0	0	0	0	0.935	0	0	0	0	0
AL132875.3	0	0	0	0.1819	0	0	0	0	0	0	0	0	0	0	0	0	0	0	0	0	0	0	0	0	0	0	0	0	0.1251	0	0	0	0	0	0	0	0	0	0	0	0.4227	0	0	0	0	0	0	0	0
LINC02312	0	0.2596	0	0	0	0	0	0	0	0	0	0	0	0	0	0	0	0	0	0	0	0	0	0	0	0	0	0	0	0	0	0	0	0	0	0	0.0469	0	0.0561	0	0	0.038	0	0	0	0	0	0	0
CDKN2B-AS1	0.0147	0.1381	0.0415	0.3543	0.0162	0.079	0.0783	0.0588	0.2621	0.0323	0.4348	0.0457	0.0735	0.0557	0.0925	0.0577	0.456	0.102	0.0358	0.162	0.0982	0.1067	0.1597	0.0777	0.1466	0.0197	0.0763	0.0951	0.3693	0.1862	0.0168	0.1963	0.0513	0.2209	0.3732	0.0803	0.1711	0.6164	0.4095	0.1166	0.1859	0.2024	0.0406	0.4831	0.2697	0.1435	0.5082	0.0178	0.4541
AL359317.1	0	0	0.2663	0	0	0.9769	0.1107	0.2077	0.8169	0.2284	0.9452	0	0.2885	0.2458	0.2513	0	0.2148	0.2669	0.9841	0.561	0.2312	0.1346	0.4031	0.3433	0.3615	0.1393	0.6223	0.336	0.2776	0	1.1892	0.2569	0.3626	0.7963	0.2997	0.6306	1.0073	0.4683	0	1.6482	0	0	0.2388	1.024	0.1965	0.4827	0	1.9785	0.2359
LINC00992	0.1311	0.7042	1.6149	0.204	0	0	0.3356	0.2624	3.0957	0.1154	1.4327	0.1631	0	0.4968	0.1269	1.6977	1.8449	0.3371	0.1421	0.1134	0.2337	0.408	0.3564	0.2891	0.1826	0.1407	0.0524	0.8489	0.2805	0	0	0.5192	2.1371	1.7702	0.6056	5.4167	0.7634	1.183	2.4367	3.7474	0	1.3421	0.0603	2.4144	12.3101	0	4.2812	0.0454	0.2384
AC018946.1	0	0	0.1681	1.5288	0	0	0.1397	0.1311	0	0	0.5964	0	0	0	0.6342	0	1.0843	0	0	0	0.2918	0	0	0	0	0	0.2618	0	0	0	0	0.9726	0	0	1.5127	0	0.3178	0.2955	0	1.04	0	0.5157	0	0	0	0	0	0	0
AC092725.1	0	0	0	0	0	0	0	0	0	0	0	0	0	0	0	0	0	0	0	0	0	0	0	0	0	0	0	0	0	0	0	0	0	0	0	0	0	0	0	0	0	0	0	0	0	0	0	0	0
LINC02548	0.0303	0	0	0.0943	0	0	0	0	0	0	0	0	0	0	0.2348	0	0	0	0	0	0	0	0	0	0	0	0	0	0	0.064	0	0	0	0	0	0	0.0588	0	0.0704	0	0	0	0	0	0	0	0	0	0.0551
AC104393.1	0	0	0	0	0.2587	0	0	0	0	0	0	0	0	0	0	0	0	0.3025	0	0	0	0	0	0	0	0	0	0.3808	0	0	0	0	0	0	0	0	0	0	0	0	0	0.4631	0	0	0	0	0.4573	0	0.5348
CASC2	0.6362	0.6592	0.5501	1.3875	0.401	0.5711	0.3248	0.5253	5.556	0.4981	7.736	0.6481	0.3898	0.6358	0.873	1.2833	3.4329	0.613	0.8195	0.3379	0.7141	0.821	1.2489	0.5301	0.2698	0.6022	0.5246	0.9535	0.643	0.5292	0.7231	2.6579	0.6905	6.6829	4.558	0.6817	0.8166	0.2621	2.048	0.9385	0.1268	0.7336	0.5854	0.3294	1.3806	1.0064	4.2214	0.4131	0.6922
AL512274.1	0.333	7.0549	1.8228	9.5572	0.1627	0.7163	2.9673	0.5628	11.3759	0.0651	19.541	0.0921	0	1.1916	0.2866	4.9618	17.3944	3.2341	0.2806	2.1436	0.1319	4.9893	2.2415	4.0786	2.5423	1.1119	0.207	1.3415	0.4749	1.5634	0.1272	15.6031	0.7237	16.4843	12.7318	0.5395	6.3189	32.3815	8.2512	11.0447	0.3345	19.9845	0.0681	3.2119	1.7649	12.5954	13.6343	1.513	9.9569
AC026771.1	0	0	0	0.5624	0.3179	0.1944	0.6167	0.2893	0.5689	0	0	0	0	0.1712	0.6999	0	0.2992	0	0.1958	0	0	0.1875	0.4211	0.1594	0.1678	0.5819	0.5779	0.702	0	0.7636	0	0	0.1683	0.6654	0.8347	0	0.3507	0	0.8396	0	0	0.2846	0.4989	0	0	0.3362	0	0.1253	0
AC092535.2	0.1386	0.093	0.1067	0.7547	0.0609	0.149	0.2069	0.2218	0.1454	0.0305	0.0631	0.2586	0.077	0.1641	0.3354	0.0961	0.0573	0.1069	0.2627	0.1198	0	0.0359	0.4305	0.1222	0.1287	0.0372	0.1661	0.4037	0.2223	0.2928	0.0794	0.1372	0.2904	0.3401	0.08	0.0842	0.2017	1.0002	0.1609	0.55	0.0939	0.3819	0	3.4628	0.0262	0	0.1077	0	0.126
AC245036.5	0	0	0	0	0	0	0	0	0	0	0	0	0	0	0	0	0	0	0	0	0	0	0	0	0	0	0	0	0	0	0	0	0	0	0	0	0	0	0	0	0	0	0	0	0	0	0	0	0
AL161663.1	0	0	0.3234	0	0	0	0.4839	0.1514	0.4629	0	1.2625	0	0	0.1194	0	0.7577	0.7303	0.3241	0	0.109	0	0.4576	0.0979	0.2223	0.5267	0.0676	0	0.1632	0	0	0	0.3743	0.2935	0.0774	0	0.3063	0.2446	0.1137	0	0	0	0.0992	0	0.1658	0	0.5276	0.6859	0.0437	0.573
AC013652.2	0	0	0	0	0	0.0725	0	0	0	0	0	0	0	0.1278	0	0	0	0	0	0	0	0	0	0.119	0	0	0	0	0	0	0	0	0	0	0	0	0	0	0	0	0	0	0	0	0.1021	0	0	0	0
AC103740.2	0.3674	0.3288	0.0628	0.1905	0.5385	0	0.2612	0	0.1285	0	0	0.3046	0.2722	0	0.1186	0.0566	0.1013	0	0.398	0.2118	0.3273	0	0	0	0.1705	0.1971	0.0979	0.1586	0	0.1294	0.5611	0.1212	0.057	0	0	0	0.1188	0	0	0	0	0.2892	0.169	0.1611	0.0927	0.2278	0.1904	0	0
AC002470.1	2.4685	5.0991	5.0667	2.9545	3.0062	2.6549	1.6199	3.9518	9.5635	3.3416	5.5326	0.9448	1.6884	1.0791	1.103	3.6876	3.143	3.124	3.2915	3.1194	1.3534	3.1512	5.1615	1.8419	2.6445	0.8152	2.5802	3.442	1.2185	1.2035	1.9576	7.1423	4.7748	12.5839	14.4702	2.7684	6.6327	5.1393	3.9696	0.603	9.9552	1.4949	2.0965	8.9905	1.7251	1.5894	5.9043	0.3948	3.1071
AC099063.4	0.6086	0.2515	0.3363	0	0.0824	0.4532	0.3994	0.075	1.6703	1.5243	1.8757	0.3494	0.3122	0.7539	0.3626	0.3464	0.775	0.8666	0	0.0405	0.5006	0.437	0.1091	0.1239	0.3043	0.1507	0.4491	0.2425	0.5008	0	0.4827	0.5561	0.218	1.6088	0.6487	0.2275	0.2726	0	0	0	0	0	0.0862	0.4926	0.1063	0.2177	0.364	0.0324	0.0851
U82671.1	0	0	0	0	0	0	0.0871	0.0817	0.0536	0.0449	0	0	0.1135	0	0	0	0	0	0.2213	0	0	0	0.0793	0.045	0	0	0.0408	0.1322	0	0	0	0.2022	0.0476	0	0.1179	0	0.0991	0.0921	0	0.1621	0	0.1608	0	0.2686	0.0387	0	0.0794	0.0708	0.2785
LINC01114	0.02	0	0	0.1244	0	0	0	0	0.0839	0	0.0364	0.0497	0	0	0.0774	0	0	0	0	0	0	0	0	0	0	0	0.016	0	0.1283	0	0	0	0	0	0.0924	0	0.194	0.0361	0	0.1905	0	0.2204	0.0184	0.4734	0	0.0372	0.0311	0	0
MIR193BHG	3.4718	2.7304	0.8144	1.5048	8.79	1.9737	1.8618	4.913	0.9107	2.8694	0.8355	2.2827	4.9063	2.572	4.1295	1.6742	0.4721	1.581	7.1197	3.4736	4.0876	1.9162	3.823	3.2364	2.6594	1.9828	1.6849	4.5274	9.8668	3.6411	1.8039	1.0801	1.94	1.0348	1.174	1.3558	2.9115	0.7831	1.7857	1.9686	1.6924	3.1629	0.2282	1.0437	2.3	1.2339	0.7711	2.5522	0.1578
AL138812.1	0	0	0	0	0	0	0	0	0	0	0	0	0	0	0.3083	0	0	0	0	0	0	0	0	0	0	0	0	0	0	0	0	0	0	0	0	0	0	0	0	0	0	0	0	0	0	0	0	0.1104	0
ACOXL-AS1	0.3597	0.4139	0.2768	0.5996	0.2373	0.373	0.2849	0.1645	0.6335	0.113	0.8421	1.3102	0.1428	0.3163	0.4477	0.5464	0.9781	0.2906	0.2922	0.0333	0.1373	0.373	0.3392	0.4191	0.2982	0.2068	0.3183	0.3992	0.4671	0.2985	0.0736	0.7375	0.3948	0.7882	1.2755	0.3746	0.5484	0.0927	0.2984	0.1632	0.0348	0.627	0.0946	2.5003	0.2042	0.2987	0.4793	0.3383	0.1868
AC005076.1	1.4869	2.6619	4.9169	3.0846	1.4531	2.3987	1.4799	1.3885	7.1072	3.3435	3.7606	2.466	1.6526	3.599	3.3588	4.0487	2.1877	2.7181	2.1478	0.8571	2.5023	3.9411	2.951	1.9667	1.0737	2.039	3.8296	3.3156	4.5942	1.0471	2.6495	4.2518	3.0772	6.9949	7.2486	3.0108	4.8089	8.3466	1.7269	0.5246	2.9121	2.4713	2.4321	4.9974	3.1895	2.1511	2.6969	1.2022	1.8022
AL590399.1	0.0277	0	0	0	0	0.0298	0	0	0	0	0	0	0	0	0	0.0256	0	0.0285	0.03	0	0	0	0.0215	0.0244	0.0514	0.0297	0	0	0	0	0	0	0	0	0	0	0.0537	0	0	0	0	0.0436	0.0255	0	0	0.0515	0	0	0
AC090515.5	0.1426	1.9146	0	2.2187	0	0.1534	0.1216	0	0.1496	0.2509	0	0.3547	0.634	0	0.5522	0	0.7081	0	0.4634	0.4932	0.2541	0	0.3322	0.2515	0	0.153	0	0.7385	0	0.6025	0	0.2823	0.1328	0.35	0.9879	0	0.2767	0	0	1.3584	0	0.2245	0	0	0	0	0	0	0
AC009403.2	0.0079	0.0212	0.0081	0.1228	0.0208	0.0255	0.0135	0.019	0.0166	0.0278	0.0144	0	0.0351	0.0075	0.1222	0.0365	0.0131	0.0162	0.0342	0.0068	0	0	0.0306	0.007	0.0147	0.0085	0.0126	0.0102	0.0169	0.2834	0	0.0469	0.0073	0.0097	0.0911	0.0192	0.0766	0.057	0.11	0.2506	0.0143	0.0249	0.0218	0.0415	0.0179	0.0294	0.0736	0	0.043
TMCC2-AS1	0	0	0	0	0	0	0	0	0	0	0	0	0	0	0	0	0	0	0	0	0	0	0	0	0	0	0	0	0	0	0	0	0	0	0.2525	0	0	0	0.254	0.3472	0	0	0	0.2876	0	0.1017	0	0	0.1988
AC004869.1	0	0	0	0	0	0	0	0	0	0	0	0	0	0	0	0	0	0	0	0	0	0	0	0	0	0	0	0	0	0	0	0	0	0	0	0	0	0	0	0	0	0	0	0	0	0	0	0	0
AP000547.4	0	0	0.0997	0.3023	0	0	0	0	0	0	0	0	0	0	0.3762	0	0	0	0	0	0	0	0	0	0.1804	0	0	0	0	0	0	0	0	0	0	0	0.1885	0	0.2257	0	0	0	0	0	0	0	0	0	0
AC026401.3	41.3287	27.4032	19.1127	17.9949	27.0007	33.2	26.9878	30.7676	14.2765	10.4009	7.8978	26.4452	15.8791	27.6269	26.3455	18.5596	11.12	20.1993	25.7041	41.2488	27.8823	24.9612	49.665	26.0208	28.1085	30.6654	26.1017	49.7684	11.2782	41.6798	23.1842	9.596	27.7194	15.1327	9.426	75.2168	36.4702	13.9631	29.0369	83.169	70.7195	34.1448	58.7613	18.5659	44.7459	20.4049	9.387	17.3266	17.0075
AC060814.4	0	0	0	0	0	0	0	0	0	0	0	0	0	0	0	0	0	0	0	0	0	0	0	0	0	0	0	0	0	0	0	0	0	0	0	0	0	0	0	0	0	0	0	0	0	0	0	0	0
HCG14	0.1816	1.4631	1.8638	3.956	0.1597	0.7813	1.7043	1.5991	18.6744	0.6392	6.2836	0.4518	0	1.2041	1.4066	1.8474	3.3066	0.5602	0.5903	1.4132	0.6472	2.4487	2.5388	0.3203	0.1686	1.5593	0.871	2.3514	0.777	1.5347	0.208	2.5167	1.5222	15.3786	13.8395	2.2065	3.1718	1.9661	2.9529	2.8834	0.4925	1.1438	0.1671	0.4777	2.8874	0.3378	3.3882	0.1259	0
AC104458.1	0.324	0	0.4988	1.0082	1.2823	0.6969	0.9674	0.2593	0	0.1425	0	1.2091	0.7202	0.4603	0.6273	0.4494	0.2681	1.3326	1.5795	0.4202	0	0.6721	0.1258	0.5714	0.3008	0.6954	1.2949	0.2098	1.0396	1.0267	0.7423	0	0	0.1988	0	0	0	0	0	0	0	0.2551	0	0	0	0	0	0	0
OXCT1-AS1	2.7065	2.998	2.1179	1.2634	1.9639	2.1832	0.9524	0.5145	3.6563	2.5303	2.1563	3.3667	1.9553	1.6663	1.5067	2.4091	1.848	1.809	1.8693	0.2925	1.4469	1.0527	0.8671	0.6862	0.4712	1.416	3.0017	0.7009	3.5461	2.7874	1.0464	2.0763	1.4494	0.6643	1.25	0.2466	0	1.0377	0.2358	0.1074	0.0917	1.2785	0.3735	0.8899	0.2305	0	0.3682	0.0234	0.1845
AP001476.1	0.273	0.7331	0.1051	0.3186	0.2701	0	0.4658	1.3111	0.5729	3.3929	0.5593	0	0	0.097	0.5286	0.3156	0.1694	0.6316	0.4436	1.0032	0.1216	0.2478	1.5106	0.1204	0.3802	0.1465	0.1091	1.4139	3.4307	0.7209	0.1564	0.2027	0.0953	1.4657	0.2364	0	0.4635	0.0616	0.3171	0.1084	0.0925	5.3194	4.3014	3.8596	0.8784	0	0.7958	0.0236	0.1241
AL079343.1	0.1694	0.4549	0.0435	0.659	0	0.0455	0.1084	0.0678	0.1778	0.1863	0.3085	0.2107	0.1883	0.2006	0.082	0.0392	0.0701	0.2177	0.4129	0.0732	0	0.0879	0.5263	0.4481	0.118	0.0455	0.2031	0.2193	0.7248	0.6263	0.0485	0.2515	0.2367	0.1559	0.0978	0	0	0.0764	0	0	0	0.0667	0.1559	0	0	0	0	0	0
LINC02510	0	0	0	0	0	0	0	0	0	0	0	0	0	0	0.1843	0	0	0	0	0	0	0	0	0	0	0	0	0	0	0	0	0	0	0	0	0	0	0	0	0	0	0	0	0	0	0	0	0	0
AC007342.4	0.0538	1.1559	0.9939	0.8372	0	0.1157	0.4131	1.5935	0.1694	0	0.2939	0	0	0.1019	0.8335	0	0	0.5533	1.1658	0.1396	0.1918	0.8929	1.4207	0.854	0.8493	0.0577	0.129	0.9753	0	0	0	0.213	0.7015	0.2641	0.1242	3.7916	3.4456	17.8634	2.9995	3.2462	2.3345	1.3555	0.396	0	7.6583	3.0525	3.2624	3.2441	0
ZNF236-DT	1.7375	2.644	2.3182	1.2616	2.4961	2.9277	2.7176	2.4571	4.7402	3.8222	3.797	2.3054	3.4762	3.072	1.7943	4.285	4.7934	1.7271	3.0119	1.5023	1.7545	2.2227	4.9479	2.2472	2.9577	4.1025	2.7314	4.4245	3.3451	4.8944	2.5875	5.6184	2.4813	6.3261	6.5536	1.9703	4.3834	2.5081	4.3051	1.8391	3.6648	2.5535	2.2915	6.3986	1.7978	6.0868	3.782	0.6422	3.5803
IDI2-AS1	0.2688	0.3008	0.1379	0.488	0.3547	0.2891	0.172	0.807	0.7522	0.3351	0.4896	0.0557	0.249	0.1485	0.4338	0.1243	0.445	0.3916	2.0387	0.3293	0.1996	0.3021	0.8525	0.7112	0.4784	0.2645	0.8058	0.4931	1.1501	0.3786	0.1026	0.4435	0.5425	0.5774	0.6725	0.4355	1.0868	0.4851	0.2081	0.0711	0.081	0.3528	0.3916	1.7678	0.7124	0.4167	0.3483	1.0557	0.2444
PCGEM1	0	0	0	0	0	0	0	0	0	0	0	0	0	0	0.509	0	0	0	0	0	0	0	0	0	0	0	0	0	0.1874	0.3702	0	0	0	0	0	0	0	0	0	0	0	0	0	0	0	0	0	0	0
AC092042.1	0.2947	0.7914	0.1512	0	0.2592	0.317	0	0.2359	0.3092	0	0.805	0	0.6551	0.2791	0.5706	0	0.7317	0.1515	1.9157	0.5096	0	0.4585	0.2289	0.6497	0	0	1.649	0.1908	1.2608	0.9339	0.6752	0.2917	0.4117	0	0.6806	0	0	0	0	0	0	0	0	0	0	0.137	0.2291	0.1021	0
AC004920.1	0	0	0	0.4842	0	0	0	0	0	0	0	0	0	0	0.3013	0	0	0	0	0	0	0	0	0	0	0	0	0	0	0.3287	0	0	0	0	0	0	0.302	0	0	0	0	0.49	0	0	0	0	0.4839	0	0
AC003035.1	0.1379	1.1107	0.7075	0.4291	0.6063	0	0.941	1.4347	3.1827	0.1213	1.0043	0.343	0	0.9141	0.267	0.3825	1.3693	0.4253	0.5975	1.4305	0	0.286	1.392	0.4863	0.384	0.2959	0.3306	1.2496	0	0	0.1579	0.5459	0.7704	3.5534	4.4574	0.335	0.2676	0	0.3203	0	0	1.3026	0	0.3627	1.9833	1.0258	1.7149	0.2867	1.5041
AP002748.6	0.0788	0.3175	0	0.2453	0.0347	0	0.269	0.1893	0.0414	0.0694	0.1435	0.1961	0.1752	0.2613	0.6868	0.1822	0.261	0.0405	0.1708	0.2045	0.1405	0.1226	0.2449	0.0695	0.1464	0.0846	0.1575	0.2552	0.0843	0.2498	0	0.2341	0.2937	0	0.9102	0.0958	0.3824	0.2133	0.1831	0.5006	0.0356	0.3103	0.1088	0.1037	0.0895	0.0367	0.2451	0.1912	0.2866
AP001628.2	0	1.0276	0.2945	0.5954	0.0841	0.2058	0.2448	0.0766	0.4015	0.4209	0.5226	0	0.2127	0	0.3705	0	0.4751	0.8854	0.4146	0	0	0.4961	0.2972	0.3374	0	0.2053	0.6882	0.2477	0	0.4042	0.3288	0	0	0.2348	2.4302	0.2325	0.1857	0	0.4444	0.9113	0	0	0	0	0.0724	0.089	0.4462	0	0.5218
LINC01936	2.7421	2.8155	1.1256	0.5521	3.2204	3.1226	1.2797	0.9942	1.7263	1.3199	2.4967	5.1766	1.5777	1.4514	2.3736	1.9839	1.4417	4.9426	4.3512	0.4881	6.5821	2.2753	0.6013	1.3655	2.1865	1.333	1.8566	0.9398	3.3469	3.4076	2.7715	1.5647	0.7661	1.5045	0.8567	0.0392	0.5321	0.4657	0.2248	0.1537	0.1166	3.8351	5.3576	4.1579	0.1465	0.9301	0.0752	0.2012	0.176
AC106799.3	0	0	0	0	0	0	0	0.0182	0.0238	0	0	0	0.0505	0	0	0	0	0	0	0	0	0	0	0	0	0	0	0	0.0486	0	0	0	0	0	0	0	0.0441	0	0	0	0	0.0358	0	0	0	0	0	0	0
AL450468.1	0	0	0.1711	1.0374	0	0	0.1422	0.1334	0.3498	0	0	0	0	0	0	0.1541	1.6553	0.1714	0	0.4323	0	0.3458	0.1294	0.4409	0	0	0	0	0	0	0	0	0	0.8182	0.7698	0	0.3234	0	0.3872	0	0	0	0	0.8768	0	0.6201	0.2591	0	0
AC010387.2	0	0	0	0	0	0	0	0	0	0	0	0	0	0	0	0	0	0	0	0	0	0	0	0	0	0	0	0	0	0	0	0	0	0	0	0	0	0	0	0	0	0	0.1444	0	0	0	0	0	0
AL049569.2	0	0	0	0	0	0	0	0	0	0	0	0	0	0	0	0	0	0	0.4221	0	0	0.2021	0.1513	0	0	0	0.1557	0	0.4167	0	0	0	0	0	0	0	0.3781	0.3515	0	0	0	0	0.5378	0.5124	0	0	0	0.135	0.3542
LINC01990	1.3659	0.4315	1.6904	0.6251	0.318	0.7777	0.1028	0.2573	0.7587	4.2772	0.6584	0.4997	0.5358	0.4186	0.6223	0.3344	0.399	1.2806	0.8705	0	0.3579	0.2083	0.2184	0.1771	0.0373	0.5605	1.2524	0.6242	3.0937	1.1033	0.2761	0.7158	0.7483	0.2465	0.5566	0.0976	0	0.0725	0.2799	0	0	0.1265	0.037	0.317	0.0304	0	0.1249	0	0
AC132872.1	27.1144	55.9577	59.3896	42.7745	24.8417	27.9468	22.0073	23.4122	27.9893	30.7617	21.8307	30.605	26.928	30.6158	22.2402	21.8246	21.0898	33.8187	21.4195	25.8861	15.7699	30.2063	20.0343	34.3703	17.5993	20.0737	59.3503	16.7411	20.8105	18.4312	8.9153	12.4256	50.2708	14.9435	21.4512	7.1682	11.9364	7.3613	9.0391	8.7693	4.709	12.6501	8.7203	24.1041	5.4647	2.8019	13.1736	2.9143	10.2705
AC125613.1	0	0	0.0466	0.2827	0	0	0.0388	0	0.0477	0	0	0.113	0	0	0	0.042	0.1504	0	0	0	0	0.0942	0.0353	0	0	0	0.0363	0	0	0.096	0	0	0	0	0	0.1104	0	0	0.1055	0	0	0.0715	0	0	0	0	0	0	0
AC006942.1	0.1442	2.324	0.4441	4.4885	0.3806	0.1551	0.3692	0.2309	0.1513	1.1423	1.0507	0	2.2444	0.5465	3.0722	0.5336	0.955	0.1483	0	1.2471	2.8273	1.0472	0.5601	0.1272	0.4018	0.3096	0.4612	0.1868	2.7769	2.133	0.1652	3.9977	0.5373	0.177	1.3323	0.701	1.9593	3.9039	2.0102	0.458	0.1304	2.9525	0.2654	3.0352	0.9828	0	2.0183	0.3998	3.4092
AC098656.1	0	0	0	0	0	0	0	0	0	0	0	0	0	0	0.15	0	0	0	0	0	0	0	0	0	0	0	0	0	0	0	0	0	0	0	0.1789	0	0	0.699	0	0	0	0.488	0	0.2038	0	0	0	0	0
AL449403.1	0.1689	0.0907	0.1386	0.3153	0.1782	0.1453	0.0576	0.4325	0.2835	0.208	0	0	0	0.064	0.0654	0	0	0.1736	0.2927	0.1168	0.0602	0.2452	0.6557	0.1191	0.1254	0	0.027	0.481	0.1445	0.0713	0	0	0.1887	0	0.156	0	0.2621	0	0.3138	0.2145	0	0.3722	0.0311	0	0	0.0628	0.21	0	0
AL133216.1	0	0	0	0	0.0907	0	0	0.0826	0	0	0	0	0	0	0	0.0954	0	0	0	0	0	0	0	0	0	0	0	0	0	0	0	0	0	0	0.2382	0	0.2002	0	0	0	0	0	0	0.5428	0.0781	0	0	0.143	0.1876
AC016722.2	0.0817	0.5488	0.3775	0.636	0.0719	0.1758	0.0697	0.229	0.386	0.2877	0.2977	0.2034	0.4543	0.2323	0.3166	0.1134	0.6089	0.6304	1.1956	0.2474	0.1457	0.2544	0.4762	0.5767	0.3036	0.0439	0.3267	0.1588	0.612	0.1727	0.1405	0.6473	0.3807	0.0502	0.3776	0.5959	0.238	0.4425	0.2848	0.1298	0.1847	0.2574	0.4513	0.215	0.2476	0.1901	0.1906	0.7648	0.2973
LINC01883	0	0	0	1.2284	0	0	0	0	0	0	0	0	0	0	0.3822	0	0.3267	0	0	0	0.3517	0	0	0	0	0	0	0.2556	0	0	0	0	0	0	0	0	1.1491	0.3561	0	0	0	0	0	0	0	0	0	0	0
AC132660.2	0	0	0	0	0	0	0	0	0	0	0	0	0	0	0	0	0	0	0	0	0	0	0	0	0	0	0	0	0	0	0	0	0	0	0	0	0	0	0	0	0	0	0	0	0	0	0	0	0
LINC01353	0.5686	0.2545	0.1945	1.0321	0.0833	0.1019	0.7276	0.1896	1.1435	0.2085	1.208	0.1179	0.1053	0.1795	0.1835	0.2191	0.3137	0.3898	0.154	0.7784	0.0844	0.1966	0.2208	1.2116	0.3959	0.4577	0.4923	0.3067	0.7095	0.2002	0.1628	0.7504	0.0883	1.977	2.4071	0.1151	0.6436	1.4534	0.4402	0.1505	0.1713	0.0746	0.1308	0.3739	0.0717	1.4101	0.7366	0	0.6892
AC090204.1	0.6282	0.2249	0.086	0.2606	0.4052	0.7657	0.1786	0.067	0.2197	0.1842	0.0763	0.5209	0.3724	0.0793	0.1622	0.3873	1.1091	0.3876	0.6352	0.0724	0.2239	0.3909	0.1301	0.1846	0.3111	0.4944	0.5691	0.5422	0	0.4424	1.1993	0.0829	0.117	0.257	0.4835	0.6106	0.7314	0	0.4864	0.266	0.3786	0.1978	12.8698	0.1102	0	7.3612	0.7162	0.1451	0.3046
LINC02806	0	0	0	0	0	0	0	0	0	0	0	0.0973	0	0	0	0	0	0	0	0	0	0	0	0	0	0	0	0	0	0	0	0	0	0	0.0903	0	0.2277	0	0	0	0	0	0	0	0	0.0364	0	0	0.0711
AL353796.2	0	0	0	0	0	0	0	0	0	0	0	0	0	0	0	0	0	0	0	0	0	0	0	0	0	0	0	0	0	0	0	0	0	0	0	0	0	0	0	0	0	0	0	0	0	0	0	0	0
HDAC2-AS2	0.1395	0.4247	0.1527	0.2316	0.2045	0.2401	0.3174	0.3276	0.5271	0.2374	0.3727	0.162	0.2068	0.1674	0.2702	0.2237	0.3079	0.1722	0.2923	0.1609	0.2486	0.1544	0.4624	0.4019	0.3628	0.1498	0.1933	0.3372	0.1791	0.0786	0.2131	0.3499	0.1646	0.3996	0.3222	0.6103	0.2347	0.1678	0.6698	0.7089	0.227	0.3369	0.4108	0.3181	0.3662	0.4931	0.3905	0.419	0.3044
AC027329.1	0.0689	0	0	0	0	0.1297	0	0	0	0	0	0.0428	0.1149	0.0326	0.0333	0.0159	0	0.0177	0.0187	0	0	0	0	0	0	0.0739	0.1101	0	0.0368	0	0	0	0	0	0	0	0	0	0	0	0	0.0271	0.0951	0	0	0	0	0	0
AC020978.2	0.1531	0	0.4713	0	0.1346	0	0	0.2451	0	0.1347	0	0	0.3403	0	0.2964	0.2831	0.2534	0	0	0	0	0.1588	0.2378	0.27	0.1421	0	0	0	0	0	0.1753	0.6061	0.4277	0	0.3535	0	0.8911	0	0	0	0	0.241	0	0.4026	0.4636	0.1424	0	0.3182	0
DSCAM-IT1	0	0	0	0	0	0	0.0775	0.0727	0	0	0	0	0	0	0.1758	0	0	0	0	0	0	0	0	0.0801	0	0	0	0	0	0.1918	0	0	0	0	0	0	0.3524	0	0	0.865	0.0821	0.7149	0	0	0	0	0	0	0
GAU1	0.2402	0	0.0616	0	0.4754	0.1292	0	0.0961	0	0.2642	0	0	0	0.0569	0.3488	0.2777	0	0.0617	0.1952	0.1558	0.214	0.0623	0.0933	0.2648	0.2788	0.3867	0.144	0.1555	0.6423	0.5075	0	0.1189	0.2237	0	0.1387	0.1459	0.3496	0.1084	0.1395	0.5721	0.0543	0.3782	0.221	0	0.1819	0.1117	0.2801	0.0416	0
AC093154.1	0	0	0	0	0	0	0	0	0	0	0	0	0	0	0.3883	0	0	0	0	0	0	0	0	0	0	0	0	0	0	0	0	0	0	0	0.2316	0	0	0	0	0	0	0	0	0	0	0	0	0	0
NTM-AS1	0.0137	0	0.014	0.1278	0	0	0	0	0	0	0	0	0.0304	0	0.106	0	0	0	0	0	0.0244	0	0	0	0	0	0	0	0	0	0	0	0	0	0	0	0	0.0247	0	0.2608	0	0	0	0.036	0	0	0	0	0.0249
AL031600.2	0	0	0	0	0	0.2628	0.2084	0.1956	0	0	0	0	0	0.2314	0.4731	0	0.4044	0	0.2647	0	0	0	0.759	0	0	0	0	0.3163	0	0	0	0	0	0	0.5642	0	0	0	0.5675	0	0.4417	0	0	0	0.185	0	0.3798	0	0.8884
AP002518.2	0	0	0.1959	0	0	0.2053	0	0	0	0.1679	0	0.4748	0.8485	0.1808	0	0	0.3159	0	0.2068	0	0	0.1979	0.1482	0	0	0.8193	0.1526	0.4942	0	0	0	0	0.8887	0	0	0	0	0	0	0	0	0	0	0	0	0	0.2967	0	0
AC091057.3	0.3788	0	0.0972	0	0.6663	0.3056	0.404	0.9855	0.6956	0.3333	0	0	0.2105	0.2691	0	0.2627	0.1568	0.2921	0.2052	1.1464	0	0.6876	0.2206	0.334	0	0	0.6813	0.4905	0.2026	0	0	0	0.441	2.2082	0.2187	0	0	0	0	0	0.1712	0	0	0	0	0.2642	0.2945	0.1969	0
LINC02364	0	0	0	0	0	0	0	0	0	0	0	0	0	0	0	0	0	0	0	0	0	0	0	0	0	0	0	0	0	0	0	0	0	0	0	0	0	0	0	0	0	0	0	0	0	0	0	0	0
AC009522.1	0.0703	0	0	0.3281	0.0618	0.378	0.03	0.0281	0.0369	0.0309	0.128	0	0.1563	0.0666	0.0681	0.0975	0.0582	0.0361	0	0.0304	0	0.0365	0.0546	0.093	0	0.0377	0.1124	0	0	0	0	0.4175	0.0655	0	0	0	0	0	0	0	0	0	0.1294	0	0.0266	0.0327	0	0.0244	0
AF111169.3	1.5724	1.689	1.2103	1.9573	0.5532	0.8456	1.2073	1.9509	1.0724	1.3836	0.859	0.1956	0.8738	0.3723	1.0656	1.1633	1.0411	1.3743	2.0442	1.0876	0.2802	0.4077	2.1371	2.7038	0.803	1.1813	1.6339	1.6288	0.3364	1.3288	0.2702	1.5565	1.4644	0.9649	1.4524	0	0.4577	0.1419	0.7305	0	0	1.238	0.9404	1.6544	1.1309	0.3656	0.7334	0.5449	0.5718
AC106791.1	0.0514	0.2761	0.1583	0.16	0.0854	0.0983	0.0926	0.0823	0.2277	0.1809	0.2184	0.1847	0.1016	0.1028	0.2654	0.1215	0.0756	0.1527	0.198	0.0691	0.0712	0.154	0.0931	0.1309	0.1379	0.0552	0.1872	0.1405	0.3176	0.5912	0.1439	0.1244	0.1649	0.0841	0.277	0.0139	0.0554	0.7729	0.0265	0.0725	0.0619	0.1079	0.021	0.015	0.013	0.0053	0.2486	0.0079	0.0312
AC048341.1	0.8973	2.734	1.6647	1.611	1.1535	1.1971	2.5836	2.6244	2.0732	1.1236	1.037	1.0947	1.2275	1.7652	0.8854	1.0931	1.114	1.6058	4.2999	2.5737	0.861	1.2081	2.6267	2.0847	2.219	1.0742	2.7104	2.7147	1.2735	1.2395	0.8105	1.1444	1.9125	1.0271	1.1556	0.5451	0.6697	0.4982	0.5411	0.6575	0.3354	0.6929	0.9606	2.6554	0.6467	1.3	0.7914	0.6159	0.4079
AC092100.1	0.0274	0	0	0.0851	0	0.0294	0	0	0	0.0241	0	0.0681	0	0	0.1589	0	0	0	0	0	0	0	0	0	0	0	0	0	0.0585	0.0578	0	0	0	0	0.0632	0	0	0	0.1271	0.3474	0	0.1723	0.0503	0	0	0	0.0851	0	0
AC108097.1	0.1405	0.3772	0.1441	0.4371	0	0	0	0.2249	5.1582	0	0.7673	0	0.3122	0.133	0	0.6495	1.3949	0.4333	0.1522	0.1214	0	0.8741	0.7636	0.3716	0	0.1507	0.4491	0.1819	0.3005	0	0	0	0.3924	4.9989	5.1896	0.6826	0.2726	0	1.9575	1.338	0	0	0	0	1.4888	0.1306	1.747	0	0
AC015967.1	0.1576	0	0.1617	0	0.4158	0.5084	1.0754	0.3784	0.1653	0.9705	0.2869	0.784	0	0.2985	0	0	0	0.3241	0.3414	0.545	0	0	0.1224	0.2779	0.4389	0.3382	0.126	0.204	0.6741	0	0.1805	0	0	0	0	0	0.3058	0	0	0	0.1424	0	0.29	0	0	0	0.245	0	0
AL359397.2	0	0	0	0	0	0	0	0	0	0	0	0	0	0	0	0	0	0	0	0	0	0	0	0	0	0	0	0	0	0	0	0	0	0	0	0	0	0	0	0	0	0	0	0	0	0	0	0	0
AC073548.2	0	0.1868	0.1071	0.6492	0	0.0374	0.1483	0.2783	0.1459	0	0	0.0865	0	0.1317	0.2693	0.0643	0.2878	0.0358	0.0753	0.2405	0	0.0721	0.081	0.0307	0	0.0746	0.0278	0	0.2231	0.5877	0	0	0.1619	0.0427	0.4818	0	0.5398	0.1255	0.4846	0.4417	0.5658	1.2046	0.2879	0	0.0527	0	0.3244	0.241	0.1897
AC091965.1	0.4317	0.2898	2.4366	0.6717	0.7593	0.8125	0.1841	0.0864	0.7927	1.8042	0.1965	0.537	0.4798	0.4089	0.4179	0	0.8932	0.3329	0.7015	0	0	0.3358	0.1676	0.0952	0	0.4633	0.4313	0.5589	2.0777	2.5079	0.3709	0.4273	0.201	0.2649	1.2461	0	0	0.7789	0	0	0	0.5098	0.2979	0.2839	0.1634	0.3011	0.6711	0.0748	0
AC058791.1	0.0235	0.7558	0.2648	1.5327	0.1857	0	0.3001	1.0701	0.0738	0.0413	0.299	0	0.1043	0.0666	0.3633	0.0868	0.8929	0.0241	0.6352	0.3853	0.209	0.146	1.8215	0.3929	0.2178	0.0755	0.075	0.6681	0.4515	0.4459	0.1612	0.6036	0.0874	0.259	0.9207	0.7979	0	0.3809	0.2724	0.1489	0.0212	0.3324	0.2158	0.0617	0.0888	0.0654	0.6563	0.1625	0.0853
LINC01659	0.3463	3.5336	12.3671	0.8621	0.4264	0.149	2.2452	1.275	1.3807	6.6423	5.8014	0	0.3079	1.6399	0.4023	4.6754	1.9488	1.8516	1.6507	1.497	0.9873	6.824	3.3885	3.5421	0.1929	0.446	0.4429	2.9592	7.4073	0	0.238	5.21	3.8055	5.4396	3.1986	1.8512	1.6128	7.1229	13.6739	1.5394	0.2504	1.8538	29.8858	6.5581	0.2097	0.6441	7.6448	0.048	1.7628
MAFA-AS1	0	2.415	0	0	0	0.1934	0	0	0.1887	0	0	0	0	0	0	0	0.2977	0	0	0.311	0	0	0	0	0	0	0	0	0	0	0	0	0	0	0	0	0.6981	0	0	0	53.0032	2.2657	13.2396	7.5699	0.9532	0	0.2796	1.3712	0.9811
AC034102.3	0.5	0	0	0.778	0.4398	0	0.6399	0.2001	2.0986	0.44	0	0.622	0	0	0	0.6936	0.8277	0	0.2709	0	0	0	0.3883	0.2205	0	0.5366	0.1998	0.3237	0	0	0	0.495	0	0	0	0	0	0	0	0.7939	0	0.3937	0	0	0.5679	0.465	0.7774	0	0
AC016587.1	0	0	0.0426	0.1293	0	0.0447	0	0.0333	0	0	0	0	0	0.0394	0	0	0	0.3846	0	0	0.074	0.0431	0	0	0	0	0	0.0538	0	0	0	0	0.0387	0	0.096	0	0	0	0	0.1319	0.0751	0.1309	0	0	0	0	0	0	0
AC009271.1	0.3198	0.229	0.0219	0.1327	0.1688	1.2382	0.3456	0.1024	0.2461	1.0505	0.3882	2.7051	1.6114	0.2423	1.0733	0.1183	0.247	0.2192	0.3465	0	0.3419	0.199	0.2153	0.47	0.099	0.3203	0.818	0.1932	0.9577	1.8016	0.8792	0.5065	0.1588	0.628	0.2954	0.1036	0.8275	0.0385	0	0.1354	0	2.4842	3.021	0.0561	0.4197	0.2181	0.1326	0.0443	0.0388
AC084398.2	0	0	0.273	0.8277	0.2339	0	0.3404	0	0	0	0	0	0	0	1.03	0	0.4402	0.547	0	0	0.237	0	0	0.1173	0.3704	0.2854	0.1063	0	0.2845	0.5619	0	0.2633	0	0.3264	0.6142	0	1.5484	0	0	0.8446	0	0.6282	0.2447	0	0.1007	0.1237	0	0	0
LINC02755	0.1336	0	0	0	0.0587	0	0	0	0	0	0	0	0	0	0.1293	0	0.2211	0	0.3618	0	0	0	0.0519	0	0	0.0717	0	0	0	0	0	0	0	0	0.1542	0	0	0	0	0	0	0	0	0	0	0	0	0	0
LINC01162	0	0	0	0	0	0	0	0	0	0	0	0	0	0	0	0	0	0	0	0	0	0	0	0	0	0	0	0	0.5353	0	0	0	0	0	0	0	0.2428	0.3386	0	0	0	0.197	0	0	0.7104	0	0	0	0
AL132796.2	0	0	0	0.5044	0	0	0	0	0	0.0357	0	0	0	0	0.7061	0	0.0671	0.0833	0	0	0	0	0	0	0	0	0	0	0	0.0856	0	0	0	0	0.0936	0	0.0786	0.0731	0.0941	1.2867	0	0.3828	0	0	0	0	0.252	0	0
LINC00173	0.8631	2.1632	3.0707	16.3839	0.6073	0.9283	0.5891	0.2303	4.8602	4.0758	2.5148	1.5747	0.4477	1.1445	3.3425	2.4744	7.7623	1.42	0.5299	0.796	0.8715	1.1041	0.3128	1.167	0.8014	1.513	8.7387	0.1118	4.3695	1.0333	0.3625	1.4809	1.8488	3.0012	4.0527	0.5593	3.7965	1.4016	0.7351	1.7358	2.3406	1.0872	3.2825	4.3893	1.4594	0.107	0.7604	0	0.4708
AC027128.1	0.0491	0	0	0	0	0.0528	0	0.0393	0.1546	0.0432	0	0	0.1092	0	0.1902	0.0908	0	0	0.0532	0	0	0	0	0.0433	0	0.1581	0.0785	0.0636	0.5254	0	0	0.0972	0.0915	0	0	0	0.286	0	0	0.3119	0	0.1547	0	0	0	0.2284	0.3818	0	1.0717
LINC01435	0.0226	0.0303	0	0.1757	0	0	0	0	0.0237	0	0.0206	0	0.0251	0	0.0437	0	0.0187	0	0	0	0	0.0117	0	0	0.0105	0	0.009	0	0	0.1909	0	0.0224	0	0	0.0261	0	0	0	0	0.0359	0	0.0178	0	0	0.0598	0	0.0176	0	0
AC006455.1	0	0	0	0	0	0	0	0	0	0	0	0	0	0	0	0	0	0	0	0	0	0	0	0	0	0	0	0	0	0	0	0	0	0	0	0	0	0	0	0	0	0	0	0	0	0	0	0	0
AC092115.2	0	0	0	0	0	0	0	0	0	0	0	0	0	0	0	0	0	0	0	0	0	0	0	0	0	0	0	0	0	0	0	0	0	0	0	0	0	0	0	0	0	0	0	0	0	0	0	0	0
AC018866.1	0	0	0	0.3943	0	0	0	0	0	0	0	0	0	0	0.2453	0	0	0	0	0	0	0	0	0	0	0	0	0	0	0	0	0	0	0	0	0.3079	0	0	0	0.4023	0	0.1995	0	0	0	0	0	0	0
AC078860.3	0.2846	1.1466	1.3146	1.3287	0	0	0	0	4.6294	0	0.2592	0	0	0.2696	0	0.3949	0.4712	0.8781	0	0	0	0.2952	0	0.3765	0.1321	0.1527	0	0.1843	0	0	0	0.5635	0.6627	1.9213	4.9299	1.3833	2.7619	0	4.9589	0	0	0.8964	0.7857	0.3744	0.1078	2.3826	6.8595	0	2.5876
AL078605.1	0	0	0	0	0.1319	0.1613	0	0.1201	1.574	0	0.2732	0.3732	0	0.4262	0	0.5549	0	0	0.4875	1.297	0.5346	0	0.5825	0.7937	0.1393	0.322	0.2398	0.5827	0	0	0	0	0.1397	0.3682	1.0392	0.729	0	0	0.6969	0.9527	0	0.7086	0.276	0	1.3628	0	0.2332	0.2079	0
AL160313.1	0.5053	1.1631	0.7409	0.8986	0.3175	0.6211	0.8006	0.4623	0.606	1.0798	0.9202	0.3592	0.8024	0.547	0.9784	0.6008	0.3585	0.7423	0.4692	0.1873	1.2864	0.2995	0.5606	0.6366	0.3351	0.5423	0.9232	1.2151	1.3898	2.1351	0.4135	1.2862	0.8068	0.5316	0.3334	0	0.8405	0.521	0.1677	0.2292	0.0653	0.5683	0.0664	0.9494	0.0547	0.1343	0.2245	0.05	0.3938
AL354771.1	0	0	0	0	0	0	0	0	0	0	0	0	0	0	0.4825	0	0	0	0	0	0	0	0	0	0	0	0	0	0	0	0	0	0	0	0	0	0	0	0	0	0	0	0	0	0	0	0	0	0
NFE2L1-DT	0.2813	0.9614	1.3909	1.4324	0.4723	0.3575	0.3491	1.044	2.6296	0.4275	0.5588	0.1909	0.739	0.6055	0.6932	1.3007	0.8889	0.3944	1.4684	0.1106	0.319	0.9283	0.9136	0.2932	0.3324	0.1921	1.3082	0.8609	0.4923	0.2701	0.2636	1.0631	1.0717	0.7532	2.185	0.8078	0.7444	3.0915	1.3662	1.218	1.0633	0.6443	0.8706	2.5561	1.5295	0.1903	0.5566	0.9925	0.7904
AC245187.2	0.3564	1.0939	0.1568	0	0.1344	0.1643	0.391	0.8152	0	0.224	0.0927	0.2534	0	0.6752	0.0986	0	0.1686	0.0524	0.2758	0	0.0907	0.2641	0.5932	0.0449	0.0473	0	0.0814	1.5823	0.4357	0.1076	0	0.1008	0	0	0	0	0	0	0	0.6467	0	0	0.0469	0	0	0	0.7125	0	0
AC010132.4	0.9321	0.2945	0.3939	0.5119	0.4822	0.6486	0.421	0.5705	0.8629	0.6272	0.6989	0.1364	0.2438	0.1558	0.1062	0.4056	0.726	0.5074	0.4158	0	0.2931	0.3981	0.3406	0.4835	0.5091	0.1765	0.3068	0.355	0.1173	0.695	0.1256	0.7598	0.4085	0.6056	1.0129	0.1332	0	0.7914	0.2547	0.3482	0.3469	0.518	0.3531	0.7211	0.4981	0.204	0.0852	0.19	0.1994
SPATA41	1.2321	1.1842	1.2911	0.8879	0.6046	1.1578	0.4537	0.5918	1.2248	1.6434	0.992	1.8715	0.4036	1.5724	1.2808	1.4033	0.7299	1.1069	0.8009	0.8186	0.7165	0.9417	0.4231	1.3839	0.6141	1.8095	1.6898	0.4198	1.6091	1.2878	0.6834	0.796	1.4857	0.5253	0.2995	0.063	0.3524	2.4338	0.1506	0.2059	0.5862	0.8986	0.3461	1.3305	0.1669	0.1086	0.1412	0.0719	0.3066
AC073934.1	0	0	0	0.4715	0.1333	0	0	0.1213	0.159	0	0	0.377	0	0	0	0	0.2508	0	0	0.262	0	0.1572	0	0	0.1407	0.1626	0	0	0	0.3201	0	0	0	0.7438	0	0.3682	0	0	0	0	0.137	0.2386	0	0	0	0.2818	0.2356	0.105	0
AL357078.2	1.6991	1.6296	2.242	1.5107	0.5337	0.6527	0.7248	0.1943	0.6367	1.7087	1.5471	0	0.8094	1.3794	0	0.8979	1.4062	0.624	1.8408	2.3086	0.4325	1.3847	0.1885	0.214	0.3381	0.1303	2.4253	0.9429	3.6346	0.7692	0	0.9611	2.0346	0.1489	1.1211	0	0	0.657	0.2819	0.7708	0	0.5733	0	0	0	0	0.1887	0	0
AL591721.1	0.0999	0.2682	0.205	0.3108	0.0878	0.3222	0.1704	0.1599	0.2096	0.0879	0.1819	0	0.444	0.2838	0.9669	0	0.6612	0.2054	0.541	0	0	0	0.1551	0.0881	0.1855	0.4287	0.3992	0.3879	1.0682	0.844	0.1144	0.5932	0.4651	0.4903	0	0	0.3876	0.3604	0	0	0	0.3145	0.0919	0	0.2268	0.0929	0.3105	0.1384	0
AC084824.5	10.3516	6.3399	7.8279	6.2166	7.1878	9.5708	13.3242	20.6425	19.4366	6.8713	5.6221	5.8735	6.0556	10.1487	3.8681	8.5654	6.0121	9.5239	14.7563	28.1073	5.5015	9.9833	17.3483	7.5267	10.2858	2.5338	11.9034	13.6383	5.4387	4.9877	1.8723	4.6739	9.8099	9.138	15.517	7.5021	10.2203	2.2938	4.2184	17.3002	2.1341	11.1524	5.8484	3.8216	17.1869	16.3834	12.9881	10.4463	4.9529
AC090337.1	0.0723	0	0	0.1125	0.0318	0.0389	0	0.0289	0.0379	0	0.0659	0	0.0804	0.0343	0.2801	0.1003	0	0.0372	0.0784	0.2189	0.0644	0.075	0	0	0	0.0388	0.0289	0	0	0.0764	0	0	0	0	0.167	0	0.0702	0.0653	0	0	0	0	0.0333	0	0	0.0336	0.1687	0	0
AC012668.3	0	0	0	0.2974	0.042	0	0	0	0	0	0	0	0	0	0	0	0	0	0	0	0	0	0	0	0	0	0	0	0.1022	0.2524	0	0	0.0223	0	0.0552	0.0581	0.0464	0	0.0555	0.2276	0	0	0	0.0629	0	0.0222	0	0	0
AF015262.1	0	0	0	0.3344	0	0	0	0	0	0	0.1957	0	0	0.1018	0	0	0	0	0	0	0	0	0	0.0948	0	0	0	0	0	0	0	0	0	0	0	0	0	0	0	0	0	0	0.4944	0	0	0	0	0	0
AC036101.1	0	0	0	0.391	0	0	0	0	0	0	0	0	0	0	0	0	0	0	0	0	0	0	0	0	0	0	0	0	0	0	0	0	0	0	0	0	0	0	0	0	0	0	0	0	0	0	0	0	0
AL353593.3	0	0	0	0.1725	0	0	0	0	0	0.0488	0.1009	0	0	0	0	0	0	0	0	0	0	0	0	0	0	0	0	0	0.1186	0.2342	0	0	0	0	0	0.1347	0	0	0	0	0.0501	0	0	0	0.042	0	0.1724	0	0
AC010536.1	0.4022	0.3086	1.2677	1.0727	0.4548	0.9269	0.5146	1.2187	1.6879	0.6825	0.9939	0.2144	0.3193	0.4353	0.2781	1.0892	0.5706	0.7089	0.9648	1.0929	0.3071	0.4767	1.6063	0.5826	0.8001	0.6166	0.3903	1.153	0.7988	0.4248	0.1974	1.3649	1.0166	1.4102	0.796	0.8376	1.7281	0.4147	2.0018	0.9122	1.7917	0.7237	1.9823	1.1334	5.7416	0.5343	0.8486	0.8959	0.9923
LINC00160	0.0766	0	0	0.2384	0	0	0	0	0	0	0	0	0	0.2177	0.1483	0	0.2536	0	0.083	0	0	0.2384	0	0	0	0	0	0.0992	0	0	0	0	0.0714	0	0	0	0	0.1382	0	0	0	0	0	0	0.8701	0.0713	0.2382	0.0531	0
LINC01258	0	0	0	0.0909	0	0	0	0.0234	0.2453	0	0	0	0	0	0.1132	0.1351	0.0484	0	0	0	0	0	0	0.0258	0	0	0	0.0378	0.0625	0.1235	0.0335	0.1735	0.0272	0.1076	0	0	0.1134	0	0.0679	0.0928	0	0.092	0	0	0	0	0.0909	0	0
AC073115.1	0	0	0.2894	0	0	0.1516	0	0	0.2959	0	0	0	0	0.1335	0.273	0.1304	0.2334	0.5799	0	0	0	0.1462	0	0	0	0	0.5635	0	0	0	0.1615	0.2791	0	0	0	0	0.5472	0	0	0	0	0	0	0.3708	0	0.5245	0	0.0977	0
AL031670.1	1.2332	2.7096	1.4958	2.7911	1.1833	0.9646	0.8608	0.6282	4.7055	0.9865	0.4083	0.2789	0.4984	2.0176	1.3025	1.4515	2.9692	1.2681	6.559	0.0969	0.5993	1.8605	2.7863	3.2625	0.6246	0.8423	2.7781	2.1775	2.8779	1.8948	0.1284	1.7756	2.7148	1.3759	2.589	2.9967	1.0878	0.8092	2.3438	0	0.304	0.7061	2.2694	0.2949	0.4244	1.3555	0.8715	3.5741	1.4269
AL355836.3	0	0	0	0	0	0	0	0	0	0	0	0	0	0	0	0	0	0	0.0617	0	0	0	0	0	0	0	0	0	0	0	0	0	0	0	0	0	0	0	0	0	0	0	0	0	0	0	0	0	0
AL606923.2	0	0	0	0	0	0	0	0	0.0603	0.0253	0.0524	0	0	0	0.0557	0	0	0.0296	0.0623	0	0	0	0	0	0.0267	0.0617	0	0.0372	0	0	0	0	0	0	0.0664	0	0	0	0.0668	0	0	0.0453	0	0.0756	0.0218	0.1069	0	0	0
LINC02105	0	0	0	0	0.035	0	0	0	0	0	0	0	0	0	0.077	0	0	0	0	0	0	0	0.0309	0	0.0369	0	0	0	0	0	0	0	0	0	0.0919	0	0	0	0.0924	0.2527	0	0	0	0	0	0.148	0	0	0
AC091885.2	0	0	0	0	0	0	0	0	0	0	0	0	0	0	0	0	0	0	0	0	0	0	0	0	0	0	0	0	0	0	0	0	0	0	0.0967	0	0	0	0	0.6649	0	0.0659	0	0	0	0	0.0651	0	0
AC025048.2	0.603	0.436	0.6664	0.7939	0.51	0.7982	0.3166	0.3527	0.7057	0.6326	0.5068	0.9232	0.3609	0.3075	0.5389	0.3861	0.1536	0.2623	1.3317	0.2206	0.7852	0.6254	0.4143	0.7567	0.323	0.6223	1.2977	0.3904	0.5953	0.343	0.7704	0.4132	0.7128	0.5977	1.3389	0.6199	0.27	0.2511	0.1616	0.2209	0.8386	0.0365	0.8109	0.488	0.2458	0	0.1803	0.434	0.0843
DNAJC9-AS1	0.2071	0.3707	0.6611	0.5728	0.3035	0.198	0.0981	0.2578	2.5107	0.4454	1.215	0.229	0.4092	0.3922	0.4009	0.7872	1.4471	0.5205	0.4985	0.179	0.533	0.4057	0.6969	0.4058	0.235	0.321	0.5701	0.4171	0.6398	0.1944	0.3426	1.412	0.8999	1.073	1.0626	0.615	0.1786	0.6227	0.2672	0.0731	0.1456	0.1449	0.6562	0.121	0.4529	0.5777	1.0731	0.2232	0.4183
AC007182.1	0	0	0	0	0	0	0	0	0	0.0306	0	0	0	0	0	0	0.0575	0	0.0376	0	0	0	0	0.1225	0	0	0.0555	0.045	0	0	0	0	0	0	0	0	0.0674	0	0	0	0	0	0	0	0	0	0.054	0	0
AC046129.1	0	0	0	0	0.1238	0.1513	0	0.1126	0.1477	0.1238	0	0	0	0.1333	0	0.3904	0.2329	0	0	0	0	0	0.1093	0	0	0	0	0	0	0	0	0	0	0.1727	0	0	0.2731	0	0.3269	0	0	0.2216	0	0	0.2131	0.3926	0.2188	0.0975	0
AC090707.2	0	0	0	0	0	0	0	0	0	0	0	0	0	0	0.3171	0	0	0	0	0	0	0	0	0	0	0	0	0	0.3503	0	0	0	0	0	0.3782	0	0.3178	0	0	0	0	0.2579	0	0	0	0	0	0	0
AC100810.7	0	0.2248	0	0.2605	0	0.09	0.1428	0	0.1757	0.0737	0.4573	0	0	0.0793	0.1621	0.3097	0.5542	0	0.0907	0.5066	0.1492	0.0868	0.065	0	0.0777	0.1797	0.0669	0	0	0	0	0.4972	0.078	0.4109	0.5799	0	0.3249	0	0	0	0.0757	0	0.154	0	0.0634	0.0779	0	0	0
AC009975.1	0.3614	0	0	0.0865	0	0.0897	0.1423	0.089	0	0.1223	0	0.0692	0	0	0	0.0257	0	0	0	0.024	0.0495	0.4037	0	0	0.1032	0.0895	0.1555	0	0.3568	0.2937	0	0	0.0259	0	0	0	0	0.0502	0	0.3531	0	0.2189	0	0	0	0	0.0432	0	0
INTS6-AS1	0.396	0.545	0.7925	0.7394	0.3309	0.3673	0.2872	0.4517	1.8283	0.5837	1.0817	0.4803	0.4292	0.6095	0.3738	0.9339	1.0979	0.5395	0.6221	0.6163	0.3881	0.5442	0.4806	0.4059	0.2712	0.2763	0.918	0.4487	0.5718	0.3242	0.1928	1.1172	0.7007	1.2697	1.4746	0.3488	0.4515	0.1161	0.184	0.5816	0.1521	0.4209	0.1002	0.9375	0.1649	0.2716	0.5233	0.2093	0.396
AC004231.4	0	0	0	0	0	0.3127	0	0	0.6101	0	0.5294	0	0	0	0	0	0	0	0	0	0	0	0.2258	0	0	0	0	0	0	0	0	0	0.2707	0	0	0	0	0	0	0	0	0	0	0	0	0	0.452	0	0
AL359918.2	0	0	0	0	0	0	0	0	0	0	0	0	0	0	0	0	0	0	0	0	0	0	0	0	0	0	0	0	0	0	0	0	0	0	0	0	0	0	0	0	0	0	0	0	0	0	0	0	0
AL035443.1	0	0	0	0	0	0	0	0	0	0	0	0	0	0	0	0	0	0	0	0	0	0	0	0	0	0	0	0	0	0	0	0	0	0	0	0	0	0	0	0	0	0	0	1.3403	0	0	0	0	0
AC090945.1	0.2877	0.2576	0.689	2.0893	0.3374	0	0.2455	0.1535	1.3083	0.422	0.3493	0	0.8528	0.7268	0	0.1774	0.1588	0.8876	1.3508	0	0.3418	0.6964	0.8194	0.592	0	0	0.69	0.4967	0	0.4053	0.1099	0.3798	0.4466	0.1177	0.2215	0.4661	0.9306	0.3461	0.2228	1.8274	0.0867	0.151	1.059	1.2614	0	0.3568	0.5965	1.5953	0
LINC02568	0.7725	3.6981	0.8273	0.4181	1.6248	0.2529	3.6392	16.1588	1.304	0.1478	1.0398	0.3343	0.2987	0.9862	0.1951	0.3728	0.8896	1.2434	1.7831	0.9003	0.3591	4.0064	7.9563	3.0804	5.9255	0.6849	0.2953	7.8718	0.0719	0.071	0.1154	1.8619	0.9697	1.3603	1.7064	0.8978	0.6518	0.1212	0.078	0.32	0.5162	0.3173	0	0.4418	0.1526	7.1849	4.961	0.5354	0.0611
AC103879.1	0	0	0	0	0	0	0	0	0	0	0	0	0	0	0	0	0.4869	0	0	0	0	0	0	0	0	0	0	0	0	0	0	0	0	0	0	0	0	0	0.6832	0	0	0	0.2706	0	0	0	0	0.2038	0
ATG10-IT1	0	0	0	0	0	0	0	0	0	0	0.2805	0	0	0	0	0	0	0	0	0	0	0	0.1196	0	0.143	0	0	0.1994	0	0	0	0	0	0	0.3557	0	0	0	0	0	0	0	0	0.4051	0	0	0	0	0
AC015712.4	0	0	0	0	0	0	0	0	0	0	0	0	0	0	0	0	0	0	0	0	0	0	0	0	0	0	0	0	0	0	0	0	0	0	0	0	0	0	0	0	0	0	0	0	0	0	0	0	0
AC020917.3	0	0.2794	0	0	0	0	0.2662	0.1665	0.1092	0	0.3789	0	0	0.0985	0.6043	0.481	0.5166	0	0	0.0899	0.1854	0	0.1616	0	0.4829	0	0	0	0.2225	0.2198	0	0.4119	0.2907	0	0.2402	0	0	0	0.2416	0	0.094	0	0	0	0	0	0.1617	0	0
GRASLND	0.3306	0.683	0.5481	0.2374	0.7606	1.1352	2.8207	0.9772	0.0801	0.3693	0.1621	1.4237	1.4417	1.1684	1.8468	0.3175	0.021	1.1507	2.0941	0.7147	0.9518	1.1739	2.3901	2.5231	5.8801	0.3821	2.3582	1.6301	0.3808	2.0687	0.335	0.0755	0.9712	0.0624	0.0294	1.0197	0.3702	2.3634	1.5656	0.1615	0.8851	0.3404	3.674	1.037	1.5597	0.4021	0.2175	3.8954	3.1676
Z97989.1	8.8295	8.1531	10.9691	1.5425	7.2481	10.9623	9.0655	5.8525	3.1207	7.9872	2.8773	12.1007	10.468	7.8934	4.1991	5.5009	2.8717	9.0154	4.8668	9.1611	4.6925	7.6155	4.0662	3.3329	9.176	7.5476	13.5704	7.1803	6.9585	8.3776	5.1104	4.2319	13.0704	3.536	2.4324	0.3011	1.3828	0.7826	0.9355	0.787	0.7841	3.4147	2.879	3.0967	1.6184	1.239	1.7822	0.9018	1.2392
AL512353.1	0.3973	1.0135	1.1823	0.8654	0.4717	0.3418	0.4745	0.4452	1.8549	0.7865	1.4469	0.7907	0.6182	0.9219	0.5	1.1022	1.9727	0.8374	1.0329	0.3435	0.2124	0.8859	0.8639	0.8057	0.4057	0.4264	1.0797	1.003	2.3794	0.9232	0.3868	1.6123	1.2209	1.8527	2.2935	1.0619	0.7324	2.9389	0.8305	0.1261	0.1257	0.8132	0.4569	1.3585	1.0978	1.0899	1.05	1.5693	1.1196
AC008534.1	0	0	0	0.2406	0	0	0	0	0	0	0	0	0	0	0.4492	0	0	0	0	0	0	0.0401	0	0	0	0	0	0	0	0.245	0	0	0	0	0	0	0.1501	0	0	0	0	0.1218	0	0	0	0.0719	0.0601	0	0.0703
AC093519.2	0	0.0525	0.0201	0	0	0	0	0	0	0	0	0.0487	0	0	0.0379	0.0181	0	0	0.0212	0	0	0	0	0	0	0.021	0	0	0	0.0827	0	0	0	0	0	0	0	0	0	0	0	0	0.09	0	0	0	0	0	0
AC078828.1	0	0	0	0	0	0	0	0	0	0.1441	0	0	0	0	0	0	0	0	0	0	0	0	0	0	0	0	0.1309	0	0	0	0	0	0	0	0	0	0	0	0	0	0	0	0	0	0	0	0	0	0
AL365181.4	6.0332	3.6822	0.985	3.8403	7.1154	1.1798	0	1.7561	1.0071	0	0.2497	1.3645	3.0481	0.7792	0.7965	0.7608	0.9079	1.8329	3.5653	2.3712	3.9094	2.2755	1.1714	1.451	0.1273	2.9432	3.6169	1.0652	0	2.3174	3.1414	0.2715	0.1277	0.3366	0.9499	0	0	1.2371	0	0	0	0.2159	0	0.3607	0	0	0.2132	0	0
AC004801.6	0.8436	1.6476	1.7315	1.1933	1.349	1.8971	2.2245	2.2714	1.0461	1.2147	0.9776	0.3816	1.0229	1.6707	1.485	1.2057	1.1425	1.6561	1.5786	1.9893	1.5033	1.1932	3.2759	1.4878	1.9226	2.3046	1.9616	1.4895	0.9843	0.8101	1.0542	0.911	1.2856	0.9412	0.8855	1.6772	1.4882	3.0443	0.8907	2.4352	2.357	0.9661	2.3286	3.0259	1.1032	0.7846	1.4308	0.6378	0.9761
PWRN2	0	0	0	0.0484	0	0	0	0	0	0	0.0283	0	0	0	0	0	0	0	0	0	0	0	0	0	0	0	0	0.1007	0	0	0	0	0.029	0	0.0359	0	0	0	0	0	0	0.0245	0	0	0	0	0	0	0
AL137025.1	0.0247	0.0663	0.0507	0.6146	0.0434	0.1859	0.0211	0.0593	1.7615	0.0652	0.8542	0.7371	0.2744	0.0468	0.239	1.2329	0.9808	0.2285	0.1605	0.1067	0.132	0.1792	0.0767	0.3701	0.0917	0.0795	0.5131	0	0	0.2086	0.3111	1.3685	0.161	0.6363	1.4253	0	0.2396	0	0.172	0	0	0.1166	0	0.2598	0.0187	0	0.0768	0.0342	0.0898
AC004052.1	0	0	0	0	0	0	0	0	0	0	0	0	0	0	0.089	0	0	0	0	0	0	0	0	0	0	0	0	0	0	0	0	0	0	0	0	0	0	0	0	0	0	0	0	0	0	0	0	0	0
AC113347.4	0	0	0	0	0	0	0	0	0	0	0	0	0	0	0	0	0	0	0	0	0	0	0	0	0	0	0	0	0	0	0	0	0	0	0	0	0.2125	0	0	0	0	0	0.1007	0	0	0	0	0	0
TFAP2E-AS1	0.7282	2.151	0.8221	1.8128	0.1921	0.6265	1.0561	0.408	1.4517	0.833	1.0609	0.3623	1.295	0.4828	1.41	1.3468	1.4464	0.599	1.1834	1.1963	0.519	1.0574	0.8483	0.5779	0.7437	1.2504	0.9313	0.7543	0.4673	1.6922	0.2502	1.2974	0.4069	1.2511	1.1771	0.1769	1.2718	0.5256	0.6766	0.2312	0.8557	0.1147	0.402	0.3831	1.6539	0.2709	0.5661	0.9588	0.5296
AC110619.1	0.371	0.9339	0.5949	0.3607	0.1427	0.4488	0.178	0.3155	0.4622	0.408	0.4222	0.2307	0.3092	0.3294	0.4489	0.536	0.4221	0.3576	0.1758	0.1403	0.3305	0.2405	0.1801	0.3476	0.0646	0.3981	0.3892	0.4503	0.5456	0.2939	0.1328	0.5049	0.6694	0.7967	0.4819	1.9719	0.27	0.4602	2.6928	0.3681	4.0239	2.446	0.512	1.2197	0.5266	0.3881	0.757	1.6871	4.1311
AC100863.1	0	0	0	0	0	0	0	0	0	0.1179	0	0	0	0.2537	0	0	0	0	0	0	0	0.1389	0	0	0.1244	0	0	0	0	0	0	0	0	0	0	0	0	0	0	0	0	0	0	0	0	0	0	0	0
AC005081.1	0.1458	0.3915	0.374	2.0414	0.3205	1.0191	0.0622	0.3501	0.0765	0.5131	0.1327	0.544	1.4583	0.8975	0.988	0.1348	0	0.2249	0.3159	0.3151	1.0391	1.134	0.9624	0.3857	0.5414	0.6258	0.6992	0.4719	1.0914	2.7718	0.334	0.1443	0.8146	0	0.1683	0	0.4243	1.0522	0.1693	0.2315	0.4612	1.033	0.0671	0.5752	0	0.1356	0.34	0.1515	0.2651
AC004147.2	0	0	0	0	0.0161	0	0	0	0	0	0	0	0	0	0.0353	0	0	0	0	0	0	0	0	0.0161	0	0.0196	0	0	0	0	0	0	0	0	0	0	0.1417	0	0	0	0.0165	0.0287	0.0336	0	0	0	0.0284	0.0126	0
AL157888.1	0.7589	2.0379	2.2067	0.3936	0.89	1.0883	1.2949	1.4174	1.0617	1.3355	0.4607	1.5733	0	0.9584	0.2449	0.2339	0.4187	0.6503	1.5073	2.6247	0.2254	1.1807	1.277	0.6692	0.9395	1.6289	2.022	2.2928	0.5411	0.8016	0.4347	0.5008	0.589	1.0866	1.1683	0.3073	0.4909	1.3693	1.7628	0	2.401	0.3983	0.5819	3.6597	3.9261	0.4705	0.9832	0.5259	0.6899
AL136164.1	0	0	0	0	0	0	0	0	0	0	0.388	0	0.4737	0	0	0	0	0	0	0	0	0	0.1655	0.1879	0	0	0	0	0	0	0	0	0	0	0	0	0	0	0	0	0	0	0	0	0	0.1982	0	0.1477	0
LL22NC01-81G9.3	0	0	0.0776	0	0.0665	0	0.0645	0	0.0793	0	0	0.1881	0	0	0	0	0	0	0.0819	0	0	0.0784	0	0.0667	0	0.0811	0.0604	0	0	0	0	0	0	0	0	0.1837	0	0	0	0	0	0.4762	0.0696	0	0.0572	0	0	0	0
LINC02327	0	0	0.0428	0.2165	0	0.015	0	0	0	0.0122	0.0507	0	0	0.0132	0.1078	0	0.023	0	0.0301	0.012	0	0.0289	0	0.0123	0	0	0	0.018	0.0298	0.0588	0	0	0	0.0171	0.0321	0.0338	0.054	0	0	0.1325	0.0126	0.0219	0	0	0	0	0.0216	0	0
AC079907.2	0	0.4489	0	0	0.049	0	0	0.1338	0.0585	0	0	0	0	0	0.4316	0.1546	0	0.1146	0	0.4818	0	0	0.0866	0.0491	0.1035	0.299	0.1782	0	0	0	0	0	0	0.0684	0	0	0.3244	0.1005	0.1294	0.5308	0	0.351	0.0513	0.1466	0	0	0.0866	0.0386	0
AC022167.4	0	0	0	0.4687	0	0.162	0.3855	0.3617	0	0.1325	0	0	0	0	0	0	0.7479	0	0.1632	2.8649	0	0.1562	0	0.2656	0.839	0	0.1204	0.195	0	0	0	0.5963	0.1403	0.1848	0	0.366	0.5845	1.087	0.3498	0.9565	0.4084	0	0	0	0.114	0.4202	0	0	0
AC084871.3	0.0952	0	0	0	0	0	0.0406	0	0	0	0	0	0.1059	0	0.1844	0.0881	0.1577	0	0	0	0	0	0.037	0.8399	0	0	0.0761	0	0	0	0.0546	0	0	0.1169	0	0.2314	0.3697	0.3437	0.2212	0	0.8609	0.075	0.0876	0	0.1442	0.2657	0	0	0.0866
AC133865.1	0	0	0	0	0	0	0	0	0	0	0	0	0	0	0	0	0	0	0	0	0	0	0	0	0	0	0	0	0	0	0	0	0	0	0	0.5376	0	0	0	0	0	0	0	0	0	0	0	0	0
AC087286.3	0	0	0	0	0	0	0	0	0	0	0	0	0	0	0	0	0	0	0	0	0	0	0	0	0	0	0	0	0	0	0	0	0	0	0	0	0	0	0	0	0	0	0	0	0	0	0	0	0
SUGT1-DT	1.2308	4.5447	4.6579	5.5059	2.1651	0.9101	4.2002	9.7908	7.2645	2.1661	0.8405	0.7655	1.7101	2.5502	0.4469	1.992	2.0373	2.0567	4.5838	5.9862	0.6854	1.9149	6.8706	1.6959	3.4998	0.743	5.2881	6.8727	1.481	0.8126	0.0881	2.589	4.0121	1.605	3.3752	4.6732	2.8364	1.8045	3.2164	5.374	2.7119	4.1184	6.2287	3.4399	1.6308	2.2894	3.2292	1.7593	2.098
AP000915.2	0.1652	0	0	0	0	0	0.1409	0.1322	0	0	0	0	0	0.1565	0	0	0	0	0.179	0	0	0	0	0	0	0.3546	0	0	0	0	0	0	0	0	0	0	0	0	0	0	0	0	0	0	0	0	0	0	0
AL121782.1	0.5448	0	0.5591	0	0.4792	0.586	0	0.4361	1.715	0.3196	1.3229	0.4518	0.8074	1.2041	0	0.5038	0	1.1205	0.5903	1.5702	0.3236	1.3185	0.7052	0.8007	0.3372	0.1949	0.5807	0.7054	0.3885	0.3837	0.208	0.3595	1.0148	1.783	0.8388	0	1.4097	0.6554	0.8437	0.5767	0.1642	1.4298	1.5039	0	0.9625	0.1689	0.5647	0.2517	0
AL929288.1	0	0	0	0	0	0	0	0	0	0	0	0	0	0	0	0	0	0	0	0	0	0	0	0	0	0	0	0	0	0	0	0	0	0	0	0	0	0	0	0	0	0	0	0	0	0	0	0	0
LINC01525	0	0	0	0.272	0	0	0	0.07	0.0917	0	0.1592	0	0	0	0.1693	0	0.1447	0	0	0	0	0	0.0679	0	0.0812	0	0	0	0	0.554	0	0	0.0814	0.2146	0	0	0.1696	0	0	0	0	0.1376	0	0	0	0	0	0	0.1589
AC090206.1	0.1788	0.6002	0.367	0.5564	0	0.2884	0.0381	0.0358	0.4221	0.236	0.5698	0.3336	0	0.2117	0.3462	0.1653	0.148	0.0919	0.339	0	0.0797	0.1854	0.1736	0.3153	0	0.1439	0.1072	0.2315	0.4781	0	0	0.9734	0.2498	0.1097	0.5161	0.3258	0.2602	0	0.623	0.7097	0.0404	0.3519	0.0411	0.1176	0.0677	0.0831	0.0695	0.1549	0.1625
AL591742.2	0.0354	0	0	0.1101	0	0	0	0	0	0.0623	0	0	0	0	0.0685	0	0	0	0	0	0	0	0	0	0	0	0	0	0	0.1496	0	0	0	0	0	0	0.0687	0	0.1644	0	0	0	0.0326	0	0	0	0	0	0
SEC62-AS1	0	2.3285	0.4449	0.6746	0.3813	0.2331	0.3699	0.6941	1.1373	0	1.9738	0	0	1.6426	0	0.6014	2.1529	0	1.1743	0	0.3863	0.4497	1.3468	0.1912	1.0064	0.4653	0.8664	1.6841	0.9274	0.458	0	1.7166	1.0094	1.5962	1.0012	1.5803	2.1033	0.3911	0.5035	0	0.3919	0	0.3989	0	0	0.2016	0.337	0.9014	0.7883
MFF-DT	0.2634	0.262	0.2202	0.167	0.2102	0.257	0.2538	0.2382	0.3122	0.2489	0.3464	0.3883	0.2494	0.2679	0.3683	0.2526	0.226	0.1705	0.3593	0.2952	0.3042	0.2681	0.3106	0.2839	0.2445	0.2356	0.3002	0.3536	0.4799	0.34	0.1788	0.2414	0.1726	0.1915	0.3041	0.32	0.0852	0.0616	0.2719	0.3097	0.0573	0.3917	0.166	0.4362	0.2326	0.2268	0.3109	0.4327	0.2128
FLJ12825	0.8694	0.0849	0.146	0.2459	0.1529	0.051	0.027	0.2024	0.9786	0.2086	0.1439	0.1573	0.0351	0.0749	0.2142	0.3655	0.3925	0.0813	0.7193	0.2323	0.0282	0.0164	0.0859	0	0.0881	0.6107	0.0758	0.1228	0.2705	0.1002	0.0181	0.4381	0.0294	0.6596	0.292	0	0.184	0.3137	0.0734	0.3012	0.0143	0.6969	0.0727	0.4158	0.5505	1.4113	0.1475	0.011	0.115
MIR31HG	0.3196	1.9312	1.6948	1.5748	0.0703	0.0859	2.4541	0.1492	3.3257	0.0937	3.5892	0	0	1.4884	0.0516	2.4632	1.6753	1.8076	0.2308	0.6679	0.0475	2.3758	0.1862	2.5836	1.4591	0.5717	0.1064	0.5518	0.114	0.1125	0	1.8983	1.7116	4.8378	3.4444	0.5825	0.6202	0.8651	0	3.2139	0	2.6841	0.098	4.2036	0.0605	1.8083	0.0828	0.0738	4.9879
AC138781.1	0	0	0.3048	0	0	0	0	0.1189	0	0	0	0	0	0	0	0	0	0	0	0	0	0	0	0.131	0	0	0	0	0	0	0	0	0	0	0.343	0	0	0	0	0	0	0.2339	0	0	0	0	0	0	0
AC136944.2	0	0	0	0	0	0	0	0	0	0	0	0	0	0	0	0	0	0	0	0	0	0	0	0	0	0	0	0	0	0	0	0	0	0	0	0	0	0	0	0	0	0	0	0	0	0	0	0	0
AC007269.1	0.4121	0	0	0	0	0.1662	0	0	0.1081	0.0453	0	0	0.1145	0	0.0997	0	0	0.053	0	0	0	0	0	0.0454	0.0957	0	0.3294	0	0.1102	0.3265	0	0	0.1439	0	0	0	0	0	0	0.1636	0	0	0	0	0	0	0	0.0357	0
AC124066.1	0	0.6615	0.5056	0.7665	0.325	0.2649	0.8406	1.183	2.0676	0.3251	1.1214	0.3064	0	0.35	0.2385	1.0251	0.4077	0.2533	0.2669	0.3195	0.4389	0.1277	0.6695	0.3258	0.4574	0	0.7876	0.4784	0	1.3009	0	1.4629	1.0323	0.7557	0.2844	0.5985	0.956	0.4444	0.2861	0	0.1113	0	0	0.6479	0.373	0.4582	0.5744	0.1707	0
FP475955.2	0	0	0	0	0	0	0	0	0	0	0	0	0	0	0	0	0	0	0	0	0	0	0	0	0	0	0	0	0	0	0	0	0	0	0	0	0	0	0	0	0	0	0	0	0	0	0	0	0
IRF1-AS1	1.835	2.2982	3.1255	2.8312	1.3834	2.0316	1.6905	1.8638	3.8589	2.0692	2.8783	2.4169	1.851	2.8846	2.5977	2.845	3.5734	2.6718	4.2016	2.1733	1.841	2.9749	1.7545	2.8419	2.4554	2.0521	3.5375	2.2362	2.1111	2.3293	1.1747	3.5259	2.743	2.6116	2.8131	1.1241	1.975	0.5565	1.3074	0.3917	1.3312	1.0198	1.2769	2.4134	2.008	0.6238	1.2586	0.7	0.7289
AL355432.1	0	0.3571	1.3648	0.4138	0	0	0	0.6387	1.1163	0	0.4843	0	0	0.5038	0.2575	0.369	1.9811	0.1367	0.2881	0	0	0.4138	0.1033	0.1173	0	0	0.4252	0.3444	0.2845	0	0	1.3164	0.4954	0.816	1.2284	0.9694	0	0	0	0	0	0	0.1224	0	0	0.2474	0	0.3687	0.2418
AC093766.1	0	0	0.0266	0.0807	0	0	0	0	0.0272	0	0.0472	0	0	0	0	0	0	0	0.0281	0.0224	0	0	0	0.0229	0	0	0	0	0	0	0	0	0	0	0.0598	0	0	0	0	0	0.0703	0	0	0	0.0392	0	0	0	0
LINC00254	0	0	0	0	0	0	0	0	0	0	0	0	0	0	0	0	0	0	0	0	0	0	0	0	0	0	0	0	0	0	0	0	0	0	0	0	0	0	0.4887	0.334	0	0.1656	0	0	0	0	0	0	0
AL162727.2	0.3798	0	0.5846	0	0.501	0	0.486	0.304	0.9962	0	0.3458	0	0.8442	0.3597	0	0.3512	0	0.3905	1.6457	0	0.6767	0.5908	0.8848	0.3349	0.7052	0	1.366	1.721	0	0.4012	0	0	0.5305	0	0	0	0.737	0	1.7643	0	0	0.598	1.0483	0	0	0.3532	0.2952	0.1316	0
AC090692.1	0	0	0	0	0	0	0	0	0	0	0	0	0	0	0	0	0	0	0	0	0	0	0	0	0	0	0	0	0	0	0	0	0	0	0	0	1.2852	0	0	0	0	0	0	0	0.1254	0	0	8.6059	0
DENND6A-DT	0	0.069	0.0264	0.2399	0	0	0.0658	0.0411	0	0	0	0.0639	0	0.1217	0.4478	0.095	0	0	0	0	0	0.0533	0.02	0.0906	0	0.0552	0.0205	0.0333	0	0.1629	0.0294	0.1526	0.0239	0	0	0.0624	0.3989	0	0.2387	0.1632	0.0465	0.2428	0.0473	0.1352	0	0.0239	0.0399	0.0356	0
AC002116.2	0.2333	0.6265	1.3168	1.089	0.3078	0.7527	0.199	2.6144	1.2239	0.6158	0.6373	0	0	0.8839	0.2259	0.9709	0.5792	0.8396	0.2527	0.6051	0.2079	0.363	1.3589	0.3086	0.3249	0.6259	0.4662	1.2083	1.2476	0.7393	0	2.7711	0.6518	1.1452	1.3468	1.9841	1.3582	2.9466	0.271	1.4816	1.5816	4.0408	1.5026	10.739	1.2364	0.4339	0.5441	0.485	2.7571
LINC01185	0.0366	0	0.1692	0.399	0.1772	0.0197	0.0469	0.0586	0.5958	0.1289	0.5003	0.0911	0.0814	0.1388	0.1773	0.4404	0.2425	0.1318	0.1191	0.0158	0.0979	0.095	0.0853	0.0808	0	0.059	0.0146	0.0949	0.1959	0.1935	0	0.0725	0.0682	0.4271	0.3807	0.089	0.1422	0.0991	0.1276	0.5234	0	0.2019	0	0.3854	0.0832	0.0341	0.1139	0.0635	0
AP001065.4	0	0	0	0	0.1021	0	0	0.0929	0	0	0	0	0	0	0.2248	0	0	0	0.2516	0	0	0	0	0.1024	0	0	0	0	0	0	0	0	0	0	0.2681	0	0.2253	0	0	0	0	0.3656	4.38	0.9162	0	0	0	0	0
AC074138.1	0.2878	1.2366	0.5907	0.8956	0.2531	1.1763	0.1964	0.4147	0.906	0.2026	0.3145	0.5728	0.5118	0.5452	1.226	0.5323	0.4764	0.6511	1.8085	0.1493	0.6154	0.4179	0.6259	0.6091	0.3207	0.556	1.1503	0.4472	0.9851	0.8513	0.3297	0.7977	0.4289	0.4945	1.4622	0.6994	0.3351	0.727	0.2674	0	0.5203	0.8157	1.0063	3.6339	0.2179	0.2677	0.8949	1.8749	0.8373
AC006059.1	0.3626	1.3631	1.0667	0.9778	0.7866	0.8059	0.6186	0.5031	1.3442	0.7657	1.1004	1.0824	0.8597	0.5724	1.2169	0.8494	1.5604	1.1433	5.1065	0.3344	0.8614	0.8273	0.6383	1.4707	0.8079	0.5448	0.8694	0.6572	1.758	2.9618	0.9691	1.1006	1.013	0.534	0.614	1.1747	1.3603	0.2617	0.2807	0.3838	0.1529	0.5709	0.6672	9.6642	0.0732	0.3372	1.5032	1.4239	0.3516
AL049794.2	0	0	0	0.6395	0	0	0	0.6579	0.4312	0	0	0	0	0	0	0	0	0	0	0.533	0	0	0.1596	0	0	0	0	0	0	0	0	0	0	0	0.4745	0	0	0	0	0	0	0.6471	0	0	0.1556	0	0.3195	0	0
AL732292.2	2.442	0.4684	0.537	1.6284	0.6137	3.1892	2.0833	1.3962	0.9151	1.2278	0.9529	2.1697	1.551	1.9825	1.351	1.4518	0.8662	1.2555	0.5669	1.3573	0.9325	0.9046	2.4384	0.7691	3.2391	1.6848	0.976	2.0326	0	1.474	1.5985	1.3813	0.8122	1.4985	0.4028	0	5.0773	1.5737	0.8103	0.5539	6.1492	10.7115	1.6049	0.4588	1.8488	0.3244	0.5424	1.0879	1.2685
AL049812.2	0	0.3391	0	0	0	0.1358	0	0	1.0599	0.1111	1.1497	0.3141	0	0.2392	0	0	0	0	0	0	0	0.2619	0.0981	0.1113	0	0	0	0	0	0.5335	0	0	0.3528	0.155	0.2916	0	0	0	0	0	0	0	1.0456	0.6643	0	0	0.1963	0	0
AC022007.1	1.7106	2.7562	2.4259	3.5328	2.0107	1.3548	1.738	6.2614	5.7274	1.8199	4.1913	1.0446	1.1408	2.5188	2.3186	3.2503	5.4056	2.0309	2.6283	2.7834	1.6904	2.242	5.2538	1.7827	1.5161	2.1864	2.1878	3.705	3.3266	1.5441	0.7304	3.0479	2.129	4.3324	6.0691	5.8195	4.4966	3.7881	5.9964	6.7652	3.191	4.4566	5.7235	7.8131	7.9356	3.6447	5.2708	2.9315	4.6653
LINC00638	1.8766	2.8796	2.9653	2.0393	1.5981	2.0503	1.7788	0.8822	5.3133	3.9577	7.1059	1.7044	2.5162	2.4545	1.0959	5.2614	4.4374	2.2053	1.0649	1.0302	1.6455	4.3562	0.9947	1.4447	0.9127	3.037	2.6429	2.2369	4.8426	1.5732	1.6378	7.4891	5.8812	4.5695	3.7145	1.7372	2.7746	4.1385	4.013	1.135	0.2154	0.9381	2.0555	3.6042	5.0516	1.3852	3.9364	1.6102	0.5957
LINC01142	0.0416	0	0	0.1294	0	0.1341	0	0.0998	0	0	0	0	0	0	0	0.0384	0	0	0.045	0	0	0.0431	0	0	0	0.0446	0.0332	0	0	0	0	0	0	0	0	0	0	0	0	0	0.1127	0	0.1148	0.1094	0	0.0387	0	0	0
AL034422.1	0.1114	0.1495	0.1714	0	0	0.0599	0.0475	0.0446	0.1169	0.049	0.1014	0	0.1238	0.1055	0.3235	0.0515	0	0	0.1207	0	0.0992	0.1155	0.0865	0	0.0517	0.1793	0.2225	0.0721	0.1191	0.4705	0.0638	0	0.2074	0.0683	0.1286	0	0.2161	0.1005	0.388	0.5304	0.1007	0.263	0.0512	0.8788	0.0422	0.1554	0.2597	0.0772	0
LINC02272	0	0	0	0	0	0	0	0.0989	0	0	0	0	0	0	0	0	0	0	0	0	0	0	0	0	0	0	0	0	0	0	0	0	0	0	0	0	0	0	0	0	0	0	0	0	0	0	0	0	0
AC008114.1	0.2109	0	0	0.2187	0.1237	0	0	0	0.1475	0	0	0	0	0	0	0	0	0	0.0762	0	0	0.0729	0.1092	0	0	0	0.0562	0	0	0	0	0	0	0	0	0	0.1364	0.5073	0	0	0	0.2214	0.2587	0	0.1064	0.0654	0.1093	0	0
AC009812.4	3.9891	2.9013	3.6675	5.3017	2.9969	4.0222	8.0117	5.8208	5.3629	1.4625	4.6916	6.4094	1.7551	3.5028	2.6552	8.2236	7.9786	6.922	3.5114	7.1857	2.7397	4.0082	7.9711	2.7482	7.7935	4.5934	4.3843	7.3172	1.3333	2.9847	4.1412	4.6068	3.9474	8.4654	5.3736	13.4294	4.0319	2.5492	7.5287	7.521	33.0166	6.6738	3.7851	1.2023	12.3009	10.0866	3.2948	19.1216	2.1154
AC239809.3	0.0561	0.0502	0.0719	0.1018	0.1397	0.2563	0.0757	0.1122	0.103	0.0247	0.0511	0.2557	0.1143	0.0752	0.1809	0.7432	0.1005	0.024	0.3442	0.0404	0.1249	0.0388	0.0689	0.0865	0.039	0.0251	0.0971	0.1331	0.02	0.0592	0.0696	0.1295	0.0305	0.0745	0.1511	0.0114	0.0453	0.0337	0.0217	0	0	0.1398	0.0129	0.1106	0	0.013	0.0944	0.013	0.0425
AC011510.1	0.2623	0	1.0766	1.6322	0	0.5641	0.8949	0.2099	0	0.2308	0	0	0.583	0.4968	1.0156	0	0	0.2697	0	0	0.4673	0.272	0.4073	1.1563	0.2435	0.2815	0.2096	1.0187	2.2439	0	0.3004	0	0.7327	0.6437	0	0.6373	0	0.9464	0	0	0	0.4129	0	0	0	0	0	0.1817	0
AC125437.1	2.311	1.9746	2.5874	1.6345	2.8642	2.0336	2.5093	2.943	2.3147	7.1173	2.1042	1.3067	2.3352	3.3829	2.4408	1.7486	1.391	2.0523	2.6176	4.4506	1.8719	2.1791	2.2843	3.8905	2.0482	2.2548	1.5954	2.4483	4.7189	3.3289	1.083	0.6239	4.5003	2.8362	1.4555	5.1052	1.2231	0.7582	1.7081	0	0.4748	2.1503	7.3457	1.1053	2.1473	1.0747	1.3066	1.1648	0.955
AC099050.1	0.0471	0	0.145	0.7326	0.1242	0	0	0.1884	2.5196	0.0414	2.658	0	0.1047	0	0	0.0871	2.0263	0	0.204	0.3664	0	0.1953	0.5119	0.2076	0.0437	0.1011	0.0376	0.2439	0	0.2984	0.0539	1.2117	0.0438	3.5826	3.6967	0.4576	0.3655	0.085	0.8749	0	0.1702	0.2224	0.0433	0.4954	0.4634	0.0438	2.8549	0.1958	0.2568
AL162582.1	0	0	0	0	0	0	0	0	0	0	0	0	0	0	0.622	0	0	0	0	0	0	0	0	0	0	0	0	0	0	0.6786	0	0	0	0	0	0	0.3117	0	0	0	0.1452	0	0	0	0	0	0	0	0
AL109767.1	0	0	0	0	0	0	0	0	0	0	0	0	0	0	0.2575	0	0	0	0	0	0	0	0	0	0	0	0	0	0	0.2809	0	0	0	0	0	0	0.5161	0	0	0	0	0.2094	0	0	0	0	0	0	0
AC091180.2	0.284	0.5084	0.2267	0.1964	0.111	0.1697	0.1077	0.0758	0.0662	0.3887	0.1724	0.157	0.3507	0.0598	0.2444	0.0875	0.1045	0.0973	0.4786	0.0546	0.1687	0.1636	0.2451	0.2226	0.0879	0.0677	0.227	0.2043	0.54	0.0667	0.1084	0.0625	0.2057	0.1549	0.0729	0.1533	0.1837	0.3416	0.2932	0	0.0285	0.1987	0.2032	0.415	0.215	0.1174	0.5887	0.0219	0.1721
DNAH10OS	1.2494	0.671	0.7181	0.661	0.7253	1.0616	1.1299	0.6301	0.8259	0.8026	1.0239	0.9014	1.5276	0.9467	2.8306	0.8204	0.6618	0.6552	1.2589	0.1945	0.7125	0.4406	1.1547	1.2009	1.0789	0.8582	1.4381	1.2133	2.5391	1.9533	0.8015	1.0636	0.8145	0.874	1.1253	0.1822	0.6304	0.1127	3.2215	0.4761	0.6325	1.3378	1.3336	5.7186	1.1351	1.3944	0.9518	0.1559	0.9541
AC093599.1	0.1444	0	0	0	0	0	0.1232	0	0	0.0635	0.1315	0	0	0	0	0	0	0	0	0.1248	0	0	0	0	0	0	0	0	0	0.1525	0	0	0	0	0	0	0.2802	0	0	0	0	0.341	0.0664	0	0	0	0	0	0
AC104335.1	1.0228	2.0141	1.1896	1.4853	1.0195	2.7867	0.8726	1.0916	1.0732	0.54	1.49	1.1874	5.1535	0.8396	2.2445	1.135	0.79	0.4207	2.8071	0.4127	1.701	0.7779	0.4766	1.3228	0.3165	2.2685	2.3981	0.9711	0.7293	4.0334	2.1089	2.4298	0.381	0.5858	1.732	0.3314	1.0586	0.3691	0.1584	0.2165	0.0616	0.8589	0.7529	2.6903	0.3097	0.5707	0.424	0.378	0.2479
AP000944.7	2.0587	1.8847	1.9208	2.4753	2.675	3.0697	0.5988	2.7715	0.54	1.5645	0.6816	1.5133	4.6805	1.1079	1.9932	1.0818	1.0068	1.1547	5.6774	1.0114	2.1678	1.553	2.4347	1.8979	1.5205	1.5065	2.431	2.181	1.2011	2.5701	1.5008	0.9263	1.6995	1.1485	0.7563	0.4548	0.9988	1.5197	0.7608	0.2971	2.876	0.7367	0.2153	1.2308	0.921	0.3481	0.5092	0.7134	1.0209
AP002840.1	0.1431	1.5375	0.4407	0	1.3848	0.4618	1.7096	0.6875	0.3004	0	0	0	0	0.2711	0.5543	0.2647	0	0.2944	1.0855	0	0.2551	0.7423	0.4447	0.5049	0.1329	0.6145	0.3432	0.7413	0	0	1.1478	0	0.5332	1.054	0	0	0	1.0331	0	0	0	0	0.1317	0	0.1084	0.2662	0.4451	0	0
LINC02344	0	0	0.2391	0.3624	0.2049	0	0	0.0932	0.1222	0.205	0.4242	0	0	0.1103	0.451	0	0	0.2395	0.1262	0	0.2075	0	0.0905	0.1027	0	0	0.0931	0.1508	0	0	0.2668	0.4611	0.1085	0.4288	0	0	0.226	0	0.2705	0.3698	0	0	0	0	0.0882	0	0	0	0
AC022893.2	0.182	1.1611	0.0934	0.2124	0	0	0	0.0546	0.1194	0.0601	0.0414	0	0	0.1078	0.2203	0	0.3013	0.117	0.0247	0	0.0811	0	0.0177	0	0.0423	0.0244	0	0	0.0974	0.4327	0.0521	0.2703	0	0.5027	0.8933	0.2212	0.1325	0.0821	0.0529	0	0	0	0.1047	0.2394	0.224	0.0423	0	0	0
AL031599.1	0.0928	0	0	0	0	0.0998	0	0	0	0	0	0	0	0	0.1797	0.0858	0	0	0	0.0803	0	0	0.0721	0	0.1724	0	0.2226	0	0	0	0	0	0	0	0	0	0	0	0	0.2948	0	0	0	0	0	0	0	0	0
AC040977.2	0	0	0	0	0	0	0	0	0	0	0	0	0	0	0	0	0	0	0	0	0	0	0	0	0	0	0	0	0	0	0	0	0	0	0	0	0	0	0	0	0	0	0	0	0	0	0	0	0
AC107982.2	0	0.87	0.1663	0.5041	0.1425	0	0.1382	0.2593	0	0	0	0	0	0.1534	0.3137	0	0	0.1666	0	0.1401	0	0	0	0	0	0	0	0.4195	0	0.6845	0	0	0.1509	0	0.3741	0	0	0	0	0	0	0	0	0	0.1226	0.1507	0	0.2245	0
AC145146.1	0	0	0	0	0	0	0	0	0.1843	0	0	0	0	0	0	0	0	0	0	0	0	0	0	0	0	0	0	0	0	1.1133	0	0.3477	0	0	0	0	0.6817	0.3169	0	0	0	0	0	0	0	0.3267	0	0.1217	0
SNRK-AS1	0.8714	3.38	0.9605	0.5022	1.2206	0.4165	0.826	3.4617	0.8127	0.5112	0.2939	0.2409	0.7892	0.7948	1.3748	0.4178	0.641	0.9624	2.5874	2.3719	1.3227	1.2385	2.4564	1.4799	1.1087	0.8313	1.8058	1.2954	0.2761	0.8182	0.4067	0.7028	0.7815	0.2376	0.6708	1.4116	1.1273	0.1747	0.4498	0.6149	0.1459	2.4901	0.2079	0.4245	1.857	0.2701	1.6057	1.0289	0.4108
AL731684.1	0	0	0	0	0	0	0	0	0	0	0	0	0	0	0	0	0	0	0	0	0	0	0	0	0	0	0	0	0	0	0	0	0	0	0	0	0	0	0	0	0	0	0	0	0	0	0	0	0
AC018545.1	0	0	0	0.1583	0	0	0	0.0204	0	0	0	0	0	0	0	0	0.0421	0	0	0	0	0	0	0	0.0236	0.0273	0	0	0.0544	0.0537	0	0	0	0.0936	0.0587	0	0	0.0459	0	0	0	0.04	0.0234	0.0669	0	0	0	0.0176	0
AC084809.2	0.1465	0.3934	0.902	1.3676	0	0.1576	0.6249	0.3518	0.9223	0.2578	1.0671	0	0	1.11	0.2837	1.6257	0.2425	1.2051	0	0	0	1.0636	1.0239	0.3875	0.272	0.1572	0	0.1897	0	0	0.1678	0.87	0.5457	1.0787	0.6766	0.356	0.2843	3.1719	0	0	1.7214	0.2307	0.2696	1.156	0.1109	0.6812	0.2278	0.1015	0.2663
AC002347.2	0	0	0.4501	0	0	0	0	0	0	0	0	0	0	0	0	0.4056	0	0	0.9504	0	0	0.4549	0.3406	0	0	0	0.7012	0	0	0	0	0	0	0	1.0129	1.0658	0	0	1.0188	0	0	0	0.4036	0	0	0	1.3639	0.9119	0
AL022313.4	0	0	0	0	0	0	0	0	0	0	0	0	0	0	0	0	0	0	0	0	0	0	0	0	0	0	0	0	0	0	0	0	0	0	0	0	0	0	0	0	0	0	0	0	0	0	0	0	0
AC008655.1	0	0	0	0	0	0	0	0	0	0	0	0	0	0	0	0	0	0	0	0	0	0	0	0	0	0	0	0	0	0	0	0	0	0	0	0	0	0	0	0	0	0	0	0	0	0	0	0	0
AC092805.1	0	0	0	0.0889	0.0251	0	0.0244	0	0	0	0	0	0	0	0.1106	0	0	0	0	0.0247	0	0	0	0	0	0	0	0	0.0611	0.0603	0.0327	0	0	0	0	0	0	0	0	0.2721	0	0.045	0	0	0.0216	0	0	0.0198	0
AL512658.1	0	0.187	0	0	0	0	0	0	0	0	0.1268	0	0	0	0	0	0	0	0	0	0	0	0	0	0	0	0	0	0	0	0	0	0.0649	0	0	0	0	0	0	0	0	0	0	0	0.0527	0	0	0	0
AC079950.1	0	0	0	0	0.0424	0.0259	0.0206	0.0193	0.0253	0	0	0	0	0	0.0934	0.0223	0	0	0	0.0417	0	0	0.0187	0.0213	0	0.0259	0	0	0	0.1019	0	0	0.0225	0	0.0557	0	0.1404	0.4353	0.056	0	0	0.038	0.0444	0.5077	0.1096	0	0.0375	0.1338	0
TTTY6	0	0	0	0	0	0	0	0	0	0	0	0	0	0	0	0	0	0	0	0	0	0	0	0	0	0	0	0	0	0	0	0	0	0	0	0	0	0	0	0	0	0	0	0	0	0	0	0	0
AC132192.2	0.7847	3.3364	4.295	4.0698	1.9555	0.3516	2.1757	3.0882	8.0277	1.2083	0.8336	0.1627	1.599	2.4774	0.7597	2.4189	1.1906	0.9414	3.613	3.1662	0.6991	2.9843	4.2152	1.2109	1.5179	1.1229	3.6588	3.1327	2.0982	0.5526	0.2996	1.9418	4.2021	1.5248	3.7751	3.0191	3.5531	1.6519	2.5822	1.4535	3.0737	3.5008	4.332	3.2681	5.2973	1.4596	2.8466	1.4502	1.5456
IGFBP7-AS1	0.305	0.273	0.1043	0.3164	0.2504	0.3936	0.5551	0.1953	0.4267	0.2505	0.4443	0.5564	0.2712	0.3851	0.1968	0.4325	0.4038	0.5227	0.3745	0.3164	0.2898	0.232	0.1895	0.4124	0.302	0.4364	0.4875	0.1053	0.174	0.6013	0.2562	0.4025	0.0757	0.2994	0.3287	0.0494	0	0	0.2361	0	0	0.1281	0.0187	0.0535	0	0.0378	0.1264	0.0986	0.037
AC055720.2	0	0	0	0	0	0	0	0	0	0	0	0	0	0	0	0	0	0	0	0	0	0	0	0	0	0	0	0	0	0	0	0	0	0	0	0	0	0	0	0	0	0	0	0	0	0	0	0	0
LINC02877	0	0	0	0.5458	0	0	0.0499	0	0	0	0	0.1454	0	0	0.4528	0.1081	0	0	0	0.0505	0	0	0	0	0	0	0.0467	0	0	0.8645	0	0	0.1089	0	0.27	0.1421	0	0.1055	0	0.1856	0	0.0921	0	0	0	0.1087	0	0	0.1063
AC005899.1	0.1332	0.7155	0.5469	3.7311	0.1172	0	0.1137	0.2133	0.9785	0.2344	0.2426	0	0	0.6309	0.258	0.4928	0.8821	0.274	0.433	0.1152	0	0.5527	0.2069	0.1175	0.7422	0.286	0.7454	0.5175	0.8549	0.8443	0.1526	0.5275	0.3722	0.4905	0.6153	0	0.2585	0.2404	0.3095	0.8461	0	0.2098	0	0.3504	0.1009	0.2478	0.4142	0	0
AC025521.1	0	0	0	1.6322	0	0.2821	0	0	0	0.2308	0	0.6524	0	0.4968	0	0	0	0.809	0	1.814	0	0	0.4073	0	0	0	0	0	0.561	0	0	0	0.2442	0	0	0	0	0	0	0.8327	0.2371	0	0	0	0	0	0	0	0
AC078880.4	0	0	0	0	0	0	0	0	0	0	0	0	0	0	0.083	0	0	0	0.0929	0	0.0764	0	0	0	0	0	0.0343	0	0.0917	0	0	0	0	0	0	0	0.1664	0	0	0	0	0.135	0	0	0	0	0	0	0
AL162386.2	0.8206	1.3222	0.8422	0.5107	0.2887	1.7652	0.28	0.5255	0.6888	0.8665	1.1955	0	0.7297	0.4664	1.2712	0.3036	0	0.1688	0.3556	0	0.5849	0.5107	0.5099	0.8683	0	0.7046	1.4431	0.425	0.3511	1.3869	0.564	0.3249	0.1529	0.8057	1.895	0.7976	0.637	0.5923	0	0	0.8901	0	0.9061	0	0.2485	0	0.7655	0.1137	0
AC020558.6	0.5488	0.7369	0.751	0.2846	0.3218	0.4919	0.3121	0.9518	1.4396	0.8853	0.4997	0.2276	0.2033	0.7797	0.1771	0.6767	0.6056	0	1.8828	0.2373	0.163	0.6641	1.3497	0.7259	0.3397	0.2945	0.658	1.7765	0	0	0.1048	1.2676	0.6815	0.5613	0.6337	0.2223	0.1775	0.3301	0.6374	0	0	0	1.0099	0.2406	0.2078	0.5104	1.7065	0.4437	0.3326
AC025171.4	2.7222	5.9635	3.4554	1.7834	2.2052	3.0048	0.9778	5.5622	3.3825	4.7276	1.5654	1.7822	2.2294	2.7819	1.8032	1.5237	1.5415	1.6942	5.0447	6.9992	1.1489	4.0866	4.896	1.3266	2.5275	2.7678	5.3253	7.0494	5.8231	0.1513	0.8206	1.2764	5.9378	1.7583	3.6394	0	1.2512	3.8778	3.328	3.1846	0.3885	4.0608	1.8456	1.8843	2.2779	2.1986	9.3556	0.7447	1.563
AC013643.2	3.0404	2.6358	1.5233	6.5559	1.4108	1.8538	0.8986	0.8048	6.9078	0.2107	2.8337	0.6551	1.6497	1.8593	2.5959	4.9814	3.923	0.8862	2.049	1.1799	1.4504	1.2912	0.4834	1.3511	0.6891	2.8263	2.6025	0.8679	0.6145	2.1242	0.6033	4.8342	2.4748	4.6715	6.0259	0	0.2323	0.3888	0.3337	0.4561	0	0.2262	0.022	0.1889	0.0181	0	0.2978	0.0332	0.0435
AL391497.1	0	0	0.1407	0	0.1206	0	0.234	0	0.5755	0.2413	0.4994	0.6823	0	0.1299	0.2655	0.1268	0.227	0.282	0	0	0.9774	0	0.1065	0	0	0	0.1096	0	0	0	0.3141	0	0	0.1683	0.3166	0	0.2661	0.4948	0	0.4354	0.3718	0.6477	0	0	0.6229	0	0.4264	0.2851	0.2493
AC110751.1	0	0	0	0	0	0	0	0	0	0	0	0	0	0	0.3144	0	0	0	0	0	0	0	0	0	0	0	0	0	0	0	0	0	0	0	0	0	0	0	0	0	0	0	0	0	0	0	0	0	0
LINC00556	0	0	0	0	0	0	0	0	0	0	0	0	0	0	0	0	0	0	0	0	0	0	0.1414	0.1605	0	0	0	0	0	0	0	0	0	0	0	0	0	0	0	0	0	0	0	0	0	0.1693	0	0	0
LINC02803	0.3747	0	0.1923	0.3887	0.4944	0.2687	1.0656	1.9996	0.0655	0.3847	0.1137	0	0	0.2958	0.2418	0.231	0.7236	0.1927	0.6766	2.3759	0.2226	0.4534	1.067	0.1652	0.6378	0	0.2995	1.1321	0	0.6597	0.1431	0	0.2908	0.9964	0.4326	0.607	0.7271	0.5634	0.8704	0.5949	0.2823	2.065	0.9768	0.4928	1.1348	0.697	0.1942	0.3895	0.7948
AC008770.3	0.1603	0	1.9737	3.9898	1.2686	1.3789	0.2734	1.0263	1.3453	1.5512	3.5022	0.3987	2.4938	1.518	1.5516	0.4446	1.5917	1.4832	2.9517	0	1.9991	1.6623	1.9915	1.8372	1.0416	1.376	0.5124	2.9051	5.828	2.0315	0.1836	6.3455	2.2389	1.3768	2.2206	3.5049	2.7991	0.8675	1.1168	1.0178	0.2897	2.2712	2.3594	1.6862	0.728	0.4472	2.7409	1.7771	2.0397
AP003170.4	0	0	0.2627	0.7966	0.2251	0.2753	0.2184	0.1025	0	0.3379	0	0	0.8536	0.1212	0.7435	0	1.0593	0	0.1387	0.332	0	0	0.2982	0	0.3565	0.1374	0.1023	0	0.8214	0	0	0.2534	0.2384	0.3142	0.5911	2.4881	0.4968	0	0	1.2193	0	0.2015	0	0	0.4845	0.2381	1.194	0.2661	0
AC134312.1	0.0207	0.1671	0.0426	0	0.0182	0.0669	0.0177	0	0.0871	0.0913	0.1511	0.2064	0.1383	0.1375	0.3213	0.0575	0	0	0.0674	0	0	0.043	0.0161	0.0366	0.0385	0.3784	0.0829	0.0269	0.355	0.1315	0.0475	0.0411	0	0.0509	0.0479	0	0.161	0.0374	0	0	0	0.0653	0	0	0.0157	0	0.0967	0	0
AC138420.1	0	0	0	0.6325	0	0	0	0	0	0	0	0	0.2259	0	0	0	0	0	0	0.0879	0	0	0.0789	0	0	0	0	0	0	0.6441	0	0	0	0	0.2347	0	0.1972	0	0.4721	0	0	0	0	0.2673	0.0769	0	0	0	0
AC092810.2	0.0241	0.1294	0	0.075	0	0.0259	0	0	0	0	0	0	0.1607	0	0.0933	0	0	0	0	0	0	0	0	0	0	0.0259	0	0	0.1031	0.0509	0.0276	0	0	0	0	0	0.0468	0	0.056	0.306	0	0.1138	0.0222	0	0	0	0	0	0
AL583722.1	0	0	0	0	0	0	0	0	0	0	0	0	0	0	0	0	0	0	0	0	0	0	0	0	0	0	0	0	0	0	0	0	0	0	0	0	0	0	0	0	0	0	0	0	0	0	0	0	0
AL133464.1	0	0	0	0.0883	0	0	0.0121	0	0.0744	0	0.0258	0	0.0631	0	0.1099	0	0.047	0	0	0	0	0	0	0	0	0	0	0	0.0607	0.1199	0	0.0281	0	0.0522	0.1311	0	0.0551	0	0	0	0	0.1564	0	0.0373	0	0	0	0.0098	0
AC003093.1	0	0.1521	0.0581	0.7051	0	0	0.0483	0	0.0594	0	0	0	0	0	0.2194	0	0	0	0	0	0	0	0.176	0	0	0	0.0453	0	0.2424	0	0	0.1121	0	0	0.5233	0	0.4397	0.4089	0.2632	0	0.1536	0.446	0.1042	0	0	0.0527	0.0881	0.0393	0
AC103808.4	0.0413	0	0	0.1285	0.0363	0	0.1056	0.033	0.0433	0.0726	0	0	0	0.0391	0	0	0	0.0424	0	0	0	0	0	0	0	0	0	0.0534	0	0	0	0	0	0	0	0	0	0	0	0	0	0	0	0	0	0	0.0642	0	0
AL161734.2	0	0.2963	0	0	0	0	0.0314	0	0	0	0	0	0	0	0.0712	0	0	0	0	0	0	0	0.0571	0	0	0	0	0.1429	0	0	0	0	0	0	0	0	0.1428	0	0.0854	0	0	0.0579	0	0.0968	0	0.0342	0.1716	0	0
LINC01886	0.9005	0.078	0.0298	0.2712	0	0.0312	0	0.0233	1.0058	0	3.1739	0.1445	0.0646	0	0.6187	2.6864	0	0.0299	0	0.0753	0	0	0	0	0	0.2182	0.0232	0	0.1243	0.6137	0.0333	0	0	0.0357	0.1342	0	0	0	0.135	0.1845	0.0525	1.4179	0	44.0885	0	0	0.2258	0	0.0528
LINC01356	0.0236	0.1898	0.0967	0.2933	0.0622	0.076	0.1206	0.0943	0.1236	0.1037	0.1287	0.0586	0.2095	0.1116	0.1369	0.109	0.078	0.1938	0.1276	0.2649	0	0.0489	0.0915	0.0623	0.0656	0.1264	0.1695	0	0.2016	0.1493	0.027	0.0466	0.0658	0.1735	0.0544	0.1145	0.0915	0.1276	0.1095	0.0748	0.1278	1.3357	0.0434	1.7355	0.0535	0.6136	0.1465	0.2939	0.814
AC138207.1	0	0	0	0.4283	0	0.148	0	0	0.1444	0	0.5012	0	0	0	0	0.1273	0.2278	0	0.1491	0	0	0	0.2138	0.1214	0.1278	0.4431	0.11	0.1782	0.2944	0	0	0.2725	0	0.3378	0.3178	0.3344	0.2671	0	0	0	0.1244	0.2167	0.1266	0	0	0	0	0	0
AC090985.2	0	0	0	0	0	0	0	0	0	0	0	0	0	0	0	0	0	0	0	0	0	0	0.1214	0	0.1451	0	0	0	0	0	0	0	0	0	0	0	0	0	0	0	0	0.4921	0	0	0	0	0	0	0.2841
AC092171.5	2.4683	4.2763	6.3737	0.4956	1.4706	1.6271	2.4454	2.868	5.514	10.3689	2.7549	0.9904	1.239	2.4133	2.3126	3.5344	5.5353	2.4562	1.1214	2.7538	0.9932	2.7253	2.659	0.9128	1.4785	2.9054	2.0366	1.5464	4.9393	0.6728	1.5505	6.1475	4.0043	3.1269	5.516	2.1283	5.4079	6.6087	7.213	4.2981	13.6749	7.0209	6.5202	6.2831	5.3651	7.5532	4.2089	1.7658	1.3029
AC025272.1	0	0	0	0	0	0	0	0	0	0	0	0	0	0	0.266	0	0	0	0	0	0	0	0	0	0	0	0	0	0	0.2902	0	0	0	0	0.3172	0	0	0.2479	0	0	0	0	0	0	0	0	0	0	0
AC139887.2	1.4612	5.2606	3.0981	4.3473	2.5139	1.2607	2.7535	4.2673	4.1279	2.0205	2.8656	1.0386	1.9989	2.7528	2.0521	2.2423	3.9071	1.9979	5.3059	3.7208	2.8613	3.5974	5.749	2.931	2.5792	1.3442	2.4001	5.5096	3.057	1.2552	1.3611	4.8319	3.6041	3.6654	7.9723	3.1215	4.3936	3.3609	3.1331	4.181	0.3338	3.388	2.098	3.4212	2.8326	5.1821	4.5935	2.5038	2.3648
AC010424.3	0	0	0	0	0	0	0	0	0	0	0	0	0	0	0	0	0	0	0	0	0	0	0	0.0379	0	0.0461	0	0	0	0	0	0	0	0	0	0	0.1668	0	0	0	0	0	0	0	0	0	0	0	0
LINC01933	0.0416	0.0372	0.0569	0.1293	0.0122	0.149	0.0591	0.1774	0.2035	0.0975	0.1009	0	0.0616	0.0394	0.1073	0.1409	0.0917	0.1709	0.075	0.1557	0.074	0.1006	0.1076	0.0489	0.0257	0.1189	0.0886	0.1255	0.1185	0.2048	0	0.0548	0.1032	0.119	0.1279	0	0.0538	0	0.2574	0.2199	0	0.3926	0.051	0.0729	0.3775	0.4509	0.1723	0.0768	0
LINC00239	0.8216	1.8912	2.5297	2.9221	0	0.505	1.8025	1.5033	1.8474	0	1.2825	1.4601	0.7828	1.4453	1.5909	1.5197	1.9429	1.3277	0.5087	0.3045	0	2.6784	1.3674	2.4841	1.0898	1.0078	1.032	1.6718	0	1.2399	0.8067	1.1619	1.3118	4.1775	1.0842	2.567	4.1	1.9061	3.5444	5.5907	0.6366	1.8482	0.324	0.6175	0.7109	6.1132	5.1097	1.0575	2.7743
AC003084.1	0	0	0.5309	0	0	0.1854	0	0	0	0	0	0	0	0.3266	0	0	0	0	0	0	0	0	0	0	0	0	0	0.2233	0	0	0	0	0.1606	0	0	0	0	0	0.801	0	0	0	0.1586	0	0	0	0	0	0
CU104787.1	0	0	0	0	0	0	0	0	0	0	0	0	0	0	0	0	0	0	0	0	0	0	0	0	0	0	0	0	0	0	0	0	0	0	0	0	0	0	0	0	0	0.4101	0	0.685	0	0	0.4049	0	0
C10orf55	0.2985	0.8816	0.1225	0.3715	0.21	0.321	0.3819	0.3584	0.1566	0	0	0.1485	0.1327	0.1413	0.289	0.1104	0.1482	0.2762	0.3234	0.2064	0.0532	0.031	0.3941	0.1316	0.2494	0.3203	0.167	0.3864	0	0.1261	0.3419	0.2954	0.0834	0.0366	0.1378	0	0.5213	0.3231	0.0693	0.2843	0.054	0.188	0.0824	0.0785	0.0226	0.6107	0.1392	0.0414	0.1628
AC007773.1	1.0803	0.4144	1.5046	3.1217	0.8823	0.7469	0.6583	1.9765	4.1293	1.4938	1.2647	0.9599	0.6861	1.7541	0.4482	2.7117	1.9159	1.1109	1.1704	3.0024	0.825	1.6007	1.1386	1.3609	0.7881	0.6625	1.2953	2.0982	0.9904	0.9781	0.5304	3.6663	2.659	2.1781	6.9495	2.4376	1.4974	0.8354	5.3772	2.2052	1.6043	5.8321	2.414	15.8319	1.1684	0.933	6.1185	0.7487	2.9462
AC099343.3	1.6943	4.3748	3.0094	1.0139	0.5158	0.4205	1.223	0.6259	6.1537	1.5481	4.1533	1.1348	0.7243	2.3454	1.3879	2.1695	1.0786	1.8762	1.9061	1.5776	1.1612	2.1628	1.2652	0.6321	0.605	0.5595	1.9272	1.4344	2.7879	0.413	1.3436	2.4511	3.0951	2.5591	0.9029	0	1.1381	0.7055	0.7568	2.8969	0.0589	0.7183	0	0.857	0.296	0.7273	1.4184	0.6774	0.3554
AC104088.2	0	0	0	0.388	0	0	0.0532	0.0499	0	0	0	0	0.1386	0	0.1207	0	0	0	0.0675	0	0	0.0647	0.0484	0	0.0579	0.2677	0.0997	0	0.1334	0.1317	0	0	0	0	0.288	0	0.121	0.1125	0.2896	0.5939	0	0.2945	0	0	0.0472	0	0	0	0.1134
AC098483.1	0	0	0	0	0	0	0	0	0.0846	0	0	0	0	0	0	0	0	0	0	0	0	0.0279	0.0209	0	0	0	0	0	0	0	0	0	0	0	0	0	0	0	0	0	0.0243	0.0423	0	0	0	0	0	0.0186	0
AP000829.1	0	0	0	0.2023	0.0286	0	0.0555	0	0.0341	0	0.1776	0.1618	0	0	0.063	0	0	0.0334	0	0.0281	0	0	0	0	0	0	0	0	0.1391	0.1374	0	0.1931	0	0.1596	0	0	0	0.2933	0	0	0	0.256	0	0.171	0	0	0	0	0
AC026310.1	0	0.2767	0.1057	0.6412	0	0	0	0	0.3243	0	0.1876	0.2563	0.229	0.0976	0.9975	0.0953	0	0.1059	0	0	0	0.2137	0.08	0.1817	0	0.1106	0	0	0.4408	0	0	0	0.3838	0	0	0.2504	2.7991	0	0.2393	0.3272	0	3.0823	0	1.084	0.078	0.1916	0.3204	0	0.3746
LINC01843	0.2033	0.3639	0.2086	2.1084	0.0596	0.583	0.289	0.0542	3.1281	0.0596	3.8249	0.6742	0.1506	0	0.3936	0.3133	3.028	0.2787	0.0734	0	0.2415	0.9136	0.3157	0.1195	0.0629	0.1454	0.5957	0.1755	0	0.5726	0.3881	1.3413	0.1262	4.0744	1.0952	0.3293	1.0519	0.2445	3.1476	0.6454	0.3062	0.8535	0.1247	0	0.4104	0.5041	3.3709	0	0.1232
AL118558.3	8.9671	19.4134	15.9799	6.7058	13.695	9.1957	7.5907	10.0712	15.0251	7.4009	11.266	8.3009	10.044	9.3492	11.4407	9.0641	10.9307	6.9334	10.3173	5.6497	9.2901	12.4009	7.9899	4.7812	7.6804	2.8349	11.3904	11.4305	9.8139	6.3147	4.4591	14.8623	12.4946	14.8438	12.8418	1.858	17.6711	28.2208	7.266	3.7524	9.0482	2.2985	4.0294	15.7247	5.0523	4.2668	6.9167	5.9254	4.2971
AC013727.1	0	0	0	0	0	0	0	0	0	0	0	0	0	0	0	0	0	0	0	0	0	0	0	0	0	0	0	0	0	0.0745	0	0	0	0	0.0815	0	0	0	0.0819	0	0	0	0	0	0	0	0.0548	0.0244	0
MZF1-AS1	1.6025	2.1516	1.9053	2.2501	2.0282	0.7777	1.5505	2.7844	5.6595	1.8055	2.6335	1.1668	1.8246	1.5178	1.6271	1.9518	2.5231	1.909	2.9217	2.1797	1.2188	1.8242	2.7471	1.9818	2.1229	1.7828	2.7336	2.3532	1.2541	1.3211	1.9476	2.9403	1.911	2.4943	4.558	1.1872	2.1996	0.6347	3.0868	0.9308	1.9962	1.477	2.6612	4.9862	1.7459	1.2177	2.7953	1.4762	2.807
AL391704.1	0	0	0	0.0681	0	0	0	0.0175	0	0	0	0	0	0	0	0	0	0	0	0.1325	0	0	0	0	0	0	0	0	0	0	0	0	0	0	0.0506	0	0	0	0	0.2086	0	0	0	0	0	0	0	0	0
AC019209.3	0	0	0.0997	0.3023	0	0	0	0	0.1019	0	0	0	0	0.092	0	0	0	0	0	0	0	0	0.1509	0	0	0	0.0777	0	0	0	0	0	0	0	0	0	0	0	0	0	0	0	0	0	0	0	0	0	0
C2-AS1	0.0984	0	0.101	1.5315	0	0.1059	0.2519	0	0.1033	0	0	0	0	0.1865	0.7624	0	1.6293	0	0.2133	0.0851	0	0	0.0764	0.0868	0.0914	0	0.0787	0.1274	0.6317	0	0	0.5846	0	0.2416	0.4546	0.4784	0	4.7953	0.6859	0	0	0.62	0	0.2589	0.0745	0.0915	0.153	0	0.3579
CEBPA-DT	10.5442	5.9563	15.514	4.0352	11.1648	7.3401	5.0654	3.6602	38.6335	1.4412	18.5179	6.7066	9.5578	12.2818	4.1626	28.4646	10.7882	6.9125	10.9429	1.2097	6.5671	10.4056	2.9947	2.0161	5.4495	7.3245	11.074	3.8881	2.6278	9.0113	5.6679	40.7356	11.3138	29.3987	15.8389	0.0829	0.1987	1.9703	6.3411	1.3003	6.385	5.6418	1.1931	31.1464	2.2993	0.4443	0.7958	0.4966	1.1168
AL031768.1	0.749	0.2873	0.2196	0.9989	0.1882	0.6905	0.8215	1.8842	2.6944	0.4707	1.1691	0.2662	0	0.8107	0	0.7916	0.8855	0.5501	0.4637	0.2775	0.1907	0.3329	2.3267	0.4717	0.5961	0.8038	0.4276	0.9698	0	0.6781	0.4903	1.0591	0.8968	4.3333	1.2354	1.56	1.4534	0.3861	1.2427	1.359	0.2902	1.1793	0.0984	0	2.2682	1.0946	1.9962	0.964	0
LINC01432	0	0	0	0	0	0	0	0	0	0	0	0	0	0	0	0	0	0	0	0	0	0	0	0	0	0	0	0	0	0.2287	0	0	0	0	0	0	0	0	0	0	0	0.1704	0.0996	0	0	0	0	0	0
AC055717.2	0	2.4435	0.4002	0	0	0	0	0	0	0	0	0	0	0.1231	0.2517	0	0	0	0	0	0	0.1348	0	0.1146	0	0	0	0	0	0	0	0	1.0896	0	0	1.8952	0	0	0.3019	0	0	0	0	0	0.0984	0	0.8084	0	0
AC010183.2	0	0	0	0	0	0	0	0	0	0	0	0	0	0	0	0	0	0	0	0	0	0	0	0	0	0	0	0	0	0	0	0	0	0	0	0	0	0	0	0	0	0	0	0	0	0	0	0	0
AL160035.1	0	0	0	0	0	0	0	0	0	0	0	0	0	0	0.2521	0	0	0	0	0	0	0	0	0	0	0	0	0	0	0	0	0	0	0	0	0	0	0	0	0	0	0	0	0	0	0	0.2024	0	0
AC091912.3	0.4373	0	0.2743	0.0756	0.406	0.0784	0.0207	0.1167	0.0765	0.8338	0.177	0.3022	0.216	0.1381	0.4705	0.1798	0.1609	0.3248	0.6317	0.021	0.1732	0.1008	0.0189	0.1286	0.0451	0.1304	0.2136	0.1573	0.5717	0.1027	0.0557	0.0481	0.1358	0.1491	0.1683	0	0.1414	0	0.0564	0	0	0.2678	0.0671	0.1917	0	0	0.0755	0	0.0442
AC092353.2	0.4627	0.138	1.5828	0.7999	0.9495	0.4976	1.3596	0.6172	0.5394	0	0.1872	3.3252	0.5714	0.4869	0.3982	0.2852	0.6807	0.1586	1.0582	0.1778	0.0916	1.0131	0.2396	1.36	0.4296	0.2207	1.808	0.2662	0	0.6516	1.6489	0.5089	0.3351	0.5047	0.1187	0	0	0	0	0	0.0929	0.2428	0	1.4875	0	0	1.1989	8.7998	0
AC007656.4	0	0	0	0	0	0	0	0	0	0	0	0	0	0	0	0	0	0	0	0	0	0	0	0	0	0	0	0	0	0	0	0	0	0	0	0	0	0	0	0	0	0.4248	0	0	0	0	0	0	0
AC027627.1	0	0	0	0.6199	0	0	0	0	0	0	0	0	0	0.0943	0.3857	0	0	0	0.1079	0	0	0	0.0774	0	0	0	0	0	0	1.473	0	0	0	0	0	0	0.1933	0	0.4627	0.6326	0	0.3137	0.0916	0	0	0	0.1549	0.069	0
IGF2-AS	1.2549	2.6677	3.5684	0.2441	1.3106	0.6467	3.2785	2.9925	1.3441	3.0365	1.1426	0.3902	0.2325	2.08	0	1.2088	0.2596	1.7205	1.0196	4.9051	0.7454	1.5998	3.8374	1.0143	2.0632	1.5432	0.3552	5.8898	1.454	0.3314	0.2096	1.1904	5.2834	0.5454	0.1207	0.0635	0.1522	0.1415	0.0607	0.083	0.8271	20.4999	0	11.6903	0	0	0.1626	0.0362	0.9031
LINC02752	0.224	0	0.1533	0.1162	0.3284	0.4015	0.3185	0.1494	0.2742	0	0.136	0	0.498	0.1061	0.7229	0.0691	0	0.2687	0.4449	0	0.7318	0	0.029	0.0988	0.2426	0.0801	0.1791	0.0483	0	0.3155	0.2566	0	0.0348	0.2291	0.2586	0.0907	0.3622	0	0	0	0	0.1176	0	0.8838	0	0.0694	0.2322	0.0259	0.0679
Z82196.1	0	0	0.1002	0.6078	0	0	0	0	0.1025	0	0	0	0	0	0.1891	0	0	0	0	0	0	0	0	0	0	0	0	0	0	0	0	0	0	0	0.2255	0	0.379	0	0	0	0	0.7689	0.1797	0	0	0	0	0	0
LINC01165	0.2311	0.2482	0.5217	0.4314	1.0974	0.2485	0.3943	1.3317	0.0485	0.2846	0.7574	0.2299	0.4109	0.4815	0.2684	0.5983	0.153	0.9504	1.8024	0.919	1.0705	0.4314	0.8614	0.5705	0.1287	0.2976	0.5171	1.0172	0.0989	0.0976	0.7411	0.7319	0.7747	0.794	0.3202	0	0	0.1668	0.1073	0	0	0.2911	0.0425	2.9174	0.035	0.086	0.3592	0.032	0.168
GNG12-AS1	0.8658	1.4532	1.3107	1.2798	1.2565	1.4434	1.1819	0.7451	1.34	1.2952	1.2614	1.6156	1.0586	1.2916	0.8383	0.6806	1.1824	1.38	2.392	0.6738	1.1186	1.9308	1.3953	1.2216	0.7235	1.2777	1.6783	1.5415	1.5743	1.6006	0.8927	1.457	1.1894	1.0095	1.0497	0.8416	0.6721	0.0781	0.5028	0.5499	0.0196	0.5794	0.4581	1.4235	0.0983	0.3221	0.976	2.5502	0.1574
AC008649.1	0	0	0	0	0	0	0	0.1164	0	0	0	0	0	0.1377	0.5629	0.1344	0	0	0.1575	0	0	0	0	0	0.135	0	0.1162	0	0	0.3071	0.1665	0	0.1354	0	0	0	0.2821	0.7868	0.3376	0	0.1314	2.0599	0.1337	3.8235	0	0	0.226	0	0.5286
AC005832.1	0	1.0564	0.6729	0	0.2307	0	0.2237	0.4198	0.5503	0.1154	0.4776	0	0	0	0	0.2425	0	0	0	0	0	0	0	0.3469	0	0	0.1048	0	0	0	0	0.2596	0.2442	0.8046	0	0	0	0	0	0	0	0	0.1206	0	0	0.122	0.4077	0.1817	0
AC114947.2	0	0	0	0	0	0	0	0	0	0	0	0	0	0	0	0	0	0	0	0	0	0	0	0	0	0	0	0	0	0	0	0	0	0	0	0	0	0	0	0	0	0	0	0	0	0	0	0	0
AC092268.1	0.2341	0	0.0801	2.1859	0.0686	0	0.1332	0	2.8663	0	2.274	0.1942	0	0	0.3022	0.5774	2.1962	0.0803	0.0846	0	0.1391	0.1619	0	0.4129	0	0.2513	0.2495	0.2021	0.5009	0.4947	0	1.3906	0	4.5019	3.2442	0	0.6058	1.2674	0.5439	0	0.0705	1.2289	0	0.4106	0.1182	0	2.1842	0.0541	0.1419
AC007333.1	0	0	0	0	0	0	0	0.0277	0	0	0	0	0	0	0	0	0	0	0	0	0	0	0	0	0	0	0	0	0.1483	0	0	0	0	0	0	0	0	0	0	0	0	0	0	0	0	0	0.0539	0	0
LINC02588	0	0	0	0	0	0.0157	0.0125	0.0117	0	0	0.0533	0	0.0326	0	0.1418	0.0406	0	0	0	0	0.0261	0	0.0114	0	0	0	0.0117	0	0.094	0.0309	0	0	0	0.018	0.0338	0	0	0.1321	0	0.2325	0	0.9684	0.0269	0	0.0554	0	0.0228	0	0
AC073571.1	0	0	0	0	0	0	0	0	0	0	0	0	0	0	0	0	0	0	0	0.2731	0	0	0	0	0	0.3389	0	0	0	0	0.3618	0	0	0	0	0	0	0	0	0	0	0	0	0	0	0	0	0	0
LINC00504	0.1767	0.3953	0.0604	0.1832	0.0906	0.19	0.0879	0.0943	0.1854	0.1425	0.1608	0.4029	0.0327	0.6972	0.0855	0.1906	0.1949	0.1665	0.1914	0.0636	0.0787	0.0153	0.0686	0.1688	0.1504	0.0158	0.0353	0.0191	0.126	0.2177	0.1349	0.2331	0.1097	0.1084	0.068	0	0.0286	0	0.0342	0.0467	0	0.0927	0.1896	0.0387	0.4458	0.0548	0.0915	0.0102	0
AC034102.6	0.1159	0.6226	0	0.9019	0.051	0.1247	0.2472	0.0928	0.1216	0.102	0.2111	0.1442	0.3865	0.1098	0.5612	0.1608	0.0959	0	0.5024	0	0.2066	0.0601	0.2251	0.5622	0.2691	0.0622	0.2317	0.3002	0.7439	0.2449	0	0.2295	0	0.3557	0.4016	0.2817	0.8998	0.5229	0.1346	0.1841	0.0524	0.3651	0.64	1.5247	0.6144	0.0539	0.2703	0.9239	0.1054
AL359436.1	0	0	0.1327	0	0	0	0	0	0	0	0	0	0	0	0	0	0	0.133	0.1401	0	0	0	0.3013	0.2281	0.2401	0	0	0	0	0	0	0	0	0	0	0	0.2509	0	0	0	0	0	0	0	0.0979	0	0	0	0
AC122108.2	0	1.1487	0	0	0	0	0.1216	0.1141	0	0.2509	0	0	0	0.2701	0	0.1319	0	0	0	0	0	0.1479	0.1107	0	0	0.153	0	0	0	0	0	0.2823	0	0	0	0	0	0	0	0.4528	0	0	0	0	0	0	0.2217	0	0
LINC01713	0	0	0	0	0	0	0	0	0	0	0	0	0	0	0	0	0	0	0	0	0	0	0	0	0	0	0	0	0	0	0	0	0	0.0688	0	0	0	0	0	0	0	0	0	0	0	0	0	0	0
AP006437.1	0	0	0	0	0	0	0	0	0	0	0	0	0	0	0	0	0	0	0	0	0	0	0	0	0	0	0	0	0	0	0	0	0	0	0	0	0	0	0	0	0	0	0	0	0.1646	0	0.338	0	0
AC006547.1	0.4301	0.5331	0.4075	0.6177	0.4074	0.8184	0.6492	0.3972	0.6249	0.3785	0.241	0.3292	0.3677	0.4387	0.7047	0.306	0.6572	0.6464	1.3262	0.6007	0.1769	0.4804	0.5653	0.8752	0.983	0.5681	0.3173	0.4712	0.9908	0.9087	0.2274	0.5895	0.5854	0.5685	0.382	0.4824	0.9631	0.8358	0.3074	0.2101	0.957	0.3647	0.5175	0.5222	0.526	0.2769	0.4115	1.5133	0.6015
LINC01304	0.0107	0.1153	0	0.167	0	0	0	0.0086	0	0.0094	0	0	0	0	0.2078	0	0	0	0	0	0	0	0.0083	0.0095	0	0	0	0	0.0918	0.1587	0	0	0	0.0132	0.0496	0	0.0208	0	0.0249	0.1022	0	0.1859	0.0099	0	0	0	0.1335	0.0074	0
AL590822.2	0.0358	0.096	0.0183	0.2225	0.0157	0	0.1067	0.0143	0.0938	0.0157	0.0977	0	0.0795	0.0339	0.1038	0.0165	0.2959	0	0.0194	0.1082	0.0956	0.0556	0.0972	0.0158	0.0166	0	0.0429	0.1389	0	0.3021	0.0205	0.1415	0.0166	0.1755	0.1651	0.0434	0.2775	0.1613	0.1661	0	0.0646	0.3659	0.0658	0	0.2436	0.0166	0.1945	0.2478	0.2925
LINC02128	0.2326	1.1556	0.5491	0.7238	0.3069	0.025	1.012	0.5865	0.9152	0	0.0635	0.0289	0	0.3305	0.0225	0.1183	0.8085	0.287	1.3356	0.2212	0.4974	1.7371	2.6827	0.5948	0.4535	0.0125	0.0093	4.2165	0.0249	0	0	0.5065	0.2058	2.2409	1.4503	2.4305	0.6094	1.2381	2.1072	0.6648	0	1.1903	0.0321	0.0306	0.951	1.9145	4.3578	1.9425	1.2053
AC103724.4	1.2843	0	0.5272	0	0.2259	0	1.3148	0.4112	0.8086	0	0	3.1952	0.571	0	0.4974	0.7126	0	1.0565	0.2783	0	1.8309	0.5328	1.1969	0.906	0.954	0.5513	1.0266	0.9978	0	0.5427	1.4712	0	0.4784	0	0	0	0.4985	0	0.5966	0	0.2322	0	0.709	0	1.1668	0.2389	1.1981	0.534	0
AC121161.2	0	0	0.1168	0.3542	0	0	0.2913	0.3644	0	0	0	0	0	0	0.6611	0	0	0	0	0	0	1.4166	0.9723	1.7062	0.317	0	0	0.4421	0	0	0	0	0.106	0	0.2628	0.2766	0.6626	0	0	0	0	0.3584	0	0.2994	0	4.975	0.3539	0	2.0693
LINC00430	0	0	0	0	0	0	0	0	0	0	0	0	0	0	0	0	0	0	0	0	0	0	0	0	0	0	0	0	0	0.2042	0	0	0	0	0	0	0	0	0	0	0	0	0	0	0	0	0	0	0
AL161630.1	0	0.8266	0.5792	0	0	0.0552	0.1751	2.2997	1.2381	0	0.4671	0	0	0.2915	0	0.5693	0.5944	0.422	0.0556	0.6654	0.5485	0.8514	0	0.181	0.1429	0	0.205	0	0	0.1084	0	1.0156	0.8122	0.8815	3.4356	1.122	0	0	0	0.4887	0	0.0808	0	0	0.3884	0	0	0.0356	0
AL157886.1	0	0.1257	0	0.2185	0	0	0	0	0.0246	0	0	0	0	0	0.0453	0	0	0	0	0.0809	0	0	0.0182	0	0.0217	0	0	0	0.0501	0.1483	0	0	0	0	0.1081	0.0569	0.1362	0	0.1087	0	0.0212	0.0737	0	0.0616	0	0	0.2911	0	0
AC079304.1	0	0	0	0	0	0	0	0	0	0	0	0	0	0	0	0	0	0	0	0	0	0	0	0	0	0	0	0	0.0734	0	0	0	0	0	0	0	0	0	0	0	0	0	0	0	0	0	0	0	0
CYP4F26P	0.0367	0	0.0188	0.4572	0.0162	0.0395	0.1253	0.588	0.5974	0.0162	1.2709	0	0	0	0.1778	0.0849	1.064	0	0.0995	0.1112	0.0327	0.0381	0.7417	0.2591	0.2046	0.0591	0.0147	0.0951	0.3143	0.194	0.0421	0.0727	0.0342	0.4508	0.5513	0	0.1069	0.4971	0.0427	0	2.1083	0.1157	0.0169	0.2898	0.0973	0	0.1999	0	3.9735
AC092723.5	0	0	0	0	0	0	0	0	0	0	0	0	0	0	0	0	0	0	0	0	0	0.0389	0.0291	0	0	0	0	0	0.3206	0.0791	0	0.0742	0	0.1379	0.0865	0	0	0	0	0.119	0	0	0	0	0	0	0.1165	0	0
RUNDC3A-AS1	0.0272	0.256	0.0839	0.3814	0.2276	0	0.1162	0.1308	0.2287	0.1079	0.2976	0	0.0303	0.1161	0.1055	0.1511	0.496	0.126	0.2656	0.0942	0.364	0.113	0.3596	0.1321	0.2276	0.1169	0.0653	0.2998	0.0583	0.4604	0.1248	0.0539	0.1522	0.3844	0.8177	0.0662	0.1057	4.0303	0.0633	0.173	9.4551	0.772	0.0251	2.042	0.6599	0.532	0.1271	0.0283	0.0743
AC009248.2	0	0	0	0.9189	0	0	0	0	0	0.2598	0.5377	0	0	0	0	0	0	0	0	0.2553	0	0	0.2293	0.5208	0	0	0	0.3823	0	0	0	0	0	0	0	0	0	0	0	0	0	0	0	0	0	0	0	0	0
LINC02102	0.1484	0.2847	0.3482	0.066	0.2052	0.0912	0.1085	0.1528	0.445	0.5971	0.1158	0.0528	0.0471	0.2611	0	0.0981	0.1053	0.1744	0.3216	0.1834	0.0756	0.154	0.1153	0.2057	0.0394	0.0455	0.6102	0.2197	0.3629	0.0448	0.0486	0.2519	0.4542	0.1041	0.0979	0	0.1235	0.0765	0	0	0.0575	0.0334	0.039	0.7809	0.0642	0	0.033	0.0147	0.0771
AC007731.5	0	0	0	0	0	0	0	0	0.1428	0	0.2479	0.1693	0	0	0	0	0	0.07	0	0	0	0	0	0	0	0	0.0544	0	0	0	0	0	0	0.0835	0	0.1654	0	0	0	0	0	0	5.1978	0	0.2061	0.2532	0	0	0
SLX1A-SULT1A3	0	0	0	0	0	0	0	0.013	0.0171	0.0143	0	0	0	0	0	0	0	0	0.0352	0	0	0	0.0126	0.0143	0	0	0	0	0	0	0	0	0	0.02	0	0	0	0	0	0	0	0	0.0449	0	0	0	0	0.0113	0
AL512656.1	0	0	0.192	0.5821	0	0	0.3191	0.1497	0.3925	0.3292	0.3406	0	0	0.1772	0.3622	0	0.3096	0.1923	0.6079	1.1321	0	0	0.1453	0.4948	0	0	0.1495	0.4844	1.2003	0	0	0.7406	0.1742	0.2295	0	0.4545	1.8148	0.3375	0.4345	0	0	0	0.1721	0.984	0.2832	0.3479	0	0.7778	0
AL355499.1	0	0.1742	0	0.101	0	0.0174	0.0138	0.0649	0.034	0	0	0	0	0.0615	0.2513	0.03	0.0268	0.0167	0.0176	0	0	0.0336	0.0252	0.0143	0	0	0	0.063	0	0	0.0186	0.0321	0.0302	0.0597	0.0749	0	0.0944	0.0585	0	0.4636	0	0.0766	0	0.0853	0.0368	0	0.0504	0	0.059
AC084083.1	0	0	0	1.2931	0.0914	0	0	0	0	0.1828	0.3784	0	0	0	0.2011	0.0961	0	0	0.2251	0	0	0.1077	0	0	0	0.1115	0	0	0	0.6584	0	0	0	0	0.2399	0	0	0.1874	0.4826	0.3299	0.0939	0.3271	0	0.8198	0.1573	0.0966	0.323	0.504	0
AC008808.2	0	0	0	0	0.1159	0	0	0	0	0.5799	0	0	0	0	0	0.1219	0	0	0	0	0	0.2734	0	0.1162	0	0	0	0	0	0	0	0	0	0	0	0	0	0	0	0	0	0	0.1213	0.3467	0	0	0	0	0
AC010210.1	0.208	0.2792	0.3735	0.5932	0.1296	0.1864	0.0887	0.2844	0.7637	0.6481	0.426	0.1725	0.3275	0.2626	0.1846	0.3285	0.6454	0.2673	0.7322	0.4495	0.1544	0.2606	0.3567	0.2369	0.1931	0.1953	0.9627	0.2693	0.3336	0.1831	0.0596	0.6175	0.3389	0.4041	0.8004	0.2527	0.4036	0.4534	0.4428	0.1926	0.1097	0.4775	0.2392	0.7521	0.5248	0.2015	0.1886	0.1501	0.3623
AC004908.3	0.36	3.8671	2.9558	5.2283	3.1665	4.3883	2.6619	6.7242	9.6957	2.3231	1.5298	1.4928	0.5335	3.069	2.7884	2.9965	2.5823	3.3318	4.1604	9.0273	0.8554	3.2362	3.0756	2.2223	3.7884	2.5759	9.0168	5.9046	2.8238	3.2959	0.5499	1.9006	3.9118	2.2092	2.217	1.1664	1.1644	1.7323	1.115	3.0485	1.8441	0.3779	2.0979	0.6313	1.0903	1.4509	1.1195	2.2455	0.4364
LINC02315	0.2641	0	0.6776	0.4109	0.4065	0.4261	0.169	0	0.4849	0.5229	0	0	0	0.5628	0.2557	0.1832	0	0.3395	0.6438	0	0	1.2327	0	0.1164	0	0.2126	0.9499	0	0	0.6974	0.1513	0.5228	0.0615	0.8913	0	0	0	0.4765	0.1534	0.4193	0	1.1436	0	0	0.1	0	0	0.0458	0
AL162388.2	0	1.1017	2.1435	0	4.7237	10.1487	1.1455	1.7017	2.7003	0.0656	5.5014	12.5264	19.9811	2.6141	21.232	0.2414	0	2.2244	12.7686	0.8385	2.6584	1.5087	0.2897	1.3484	0.3809	0.04	10.6728	1.159	0.1596	7.9582	8.4594	0.5907	8.0586	0.1831	0.5168	0.6344	0	0	0	0	0	0.4111	0.1373	0.5886	0.1977	0.3469	0	0.672	0
AC079148.3	0	0	0	0	0.0205	0	0	0	0	0	0	0	0	0	0	0	0	0	0	0	0	0	0	0	0	0	0.0558	0.0301	0	0	0	0	0	0	0	0	0	0	0	0	0	0	0	0	0	0	0	0	0
AC007638.1	0	0	0	0.2648	0	0	0	0	0.0446	0	0	0	0	0	0.4119	0	0.0704	0	0.0461	0	0	0	0	0	0	0	0.034	0	0	0.0899	0	0.0842	0	0	0.393	0	0	0	0.0988	0	0	0.134	0	0	0	0	0	0	0
AP005329.1	0.1411	1.3263	0.2897	0.2196	0.3724	0.3794	0.301	0.6778	0.2961	0.4346	0.6425	0.1755	0.3137	0.1337	0.2732	0.6525	0.3504	0.2177	0.5351	1.0981	0.7544	0.3659	0.7672	0.6222	0.4586	0.2272	0.3948	0.8222	0.1509	0.1491	0.2425	0.2794	0.1971	0.433	0.9776	0.5144	1.3692	0.2546	0.3278	2.0165	0.1913	0.4444	0.5843	0.5568	0.5876	0.9187	0.8776	0.3423	2.3092
AC004223.2	0.4136	0	0.1415	0.4291	0.1213	0.2966	0.7057	0.8829	0.2893	0.1213	0.5022	0.343	0.613	0.1306	0.8009	0.1275	0	0	0	1.0729	0	0	0.7495	0.1216	0.256	0.4439	0.9919	0.1785	1.1797	0	0	0.273	0.1284	0	0	0	0	0	0.9608	0.4378	0.3739	0.4342	0.2537	0	0.3132	0.7694	0.8574	0.1911	0.2507
AC023282.1	0.0117	0.2506	0.1077	0.5807	0.0205	0.0376	0.0099	0.168	0.1468	0.0308	0.2973	0	0.1556	0.0994	0.271	0.0431	0.1158	0.048	0.1011	0.1008	0.0831	0.0363	0.1087	0.0514	0.0758	0.025	0.0373	0.0302	0.1746	0.1971	0.0134	0.2771	0.0652	0.0573	0.2963	0.0283	0.1358	0.021	0.1625	0.1852	0.0105	0.2571	0.0537	0.2761	0.2384	0	0.0907	0.0404	0.1484
AC079341.1	0.0331	0	0	0.206	0	0.0356	0	0.0265	0	0	0	0	0	0.0314	0.2564	0.0306	0	0	0.0359	0.0572	0	0	0.0771	0	0	0	0	0	0.0708	0	0	0	0.0308	0	0	0	0	0	0	0.1051	0	0	0	0	0.0251	0	0.1544	0	0
AL136141.1	3.0489	2.1833	2.2946	0.6325	2.1453	1.5303	1.0404	1.4643	2.5593	1.0731	2.591	0.5057	0	1.1551	1.9679	2.2557	0.6729	1.2541	0.4404	1.0545	0.7244	1.0541	0.9472	1.0754	0	0.2181	1.9497	0.7895	1.3044	0.8588	0.9314	2.012	1.5144	0.4989	0.9388	0.4939	0.7889	0	0.4721	0	1.2862	0	0.187	2.6733	0.3078	0.9452	0.632	1.4087	0.3696
CFAP58-DT	1.9812	1.5201	1.2587	1.7615	5.3936	2.7397	1.3683	0.9817	1.9799	4.2338	1.3744	0.7041	0.6292	2.234	1.4614	1.4832	1.0931	0.9701	5.4172	0.4079	2.1855	1.6635	1.6852	1.4975	0.438	1.5188	3.9214	1.588	3.229	1.9931	1.8372	1.8677	1.4058	1.5052	0.6536	0.2293	0.9154	0.6809	0.2191	0.5992	0.1706	0.5942	0.2604	0.2482	1.2857	1.1407	0.44	1.1115	0
AC005304.1	0	0	0	0	0	0.3984	0	0	0	0.3259	0.3372	0	0	0	0	0	0.3065	0	0	0.1601	0	0	0	0.1633	0	0.1988	0	0	0	0	0	0	0.345	0	0	0	0	0	0	0	0	0	0	0	0.1402	0	0	0	0
OGFRP1	0.6791	1.3509	1.4713	2.3481	0.8185	1.1903	1.4806	2.1744	2.8899	0.6972	2.8627	0.7509	0.6989	1.3341	0.5601	1.4887	2.7061	1.3708	1.6622	1.0113	0.9188	1.6174	3.3989	1.6967	1.2611	1.0933	0.7238	2.2634	1.1837	1.2487	0.9076	3.7097	1.546	3.9511	4.3272	4.2783	0.9274	4.1299	3.3594	1.9168	3.274	2.0396	3.6102	2.5141	2.0566	2.6316	2.5614	2.1266	4.756
MALAT1	56.9177	252.834	103.941	319.506	41.3863	42.2023	96.3904	80.3018	89.6007	149.126	71.9356	19.7819	70.9488	47.4731	147.237	34.4732	216.871	55.5222	117.29	138.634	126.78	52.2945	81.7779	110.682	59.9931	43.5808	88.1257	170.646	260.861	133.58	18.9275	125.075	86.7446	52.7333	213.596	155.131	216.109	74.0209	155.909	106.175	9.1227	103.708	18.095	100.265	30.6599	48.8586	91.8463	98.6843	62.1685
AC244517.9	0	0	0	0	0	0	0	0	0	0	0	0	0	0	0	0	0	0	0	0	0	0	0	0	0	0	0	0	0	0	0	0	0	0.4242	0.3991	0	0.3354	0	0	0	0	0	0	0	0	0	0.2687	0	0
LINC01866	0	0	0	0	0	0	0	0	0	0	0	0	0	0	0	0	0	0	0	0	0	0	0	0	0	0	0	0	0	0	0	0	0	0	0	0	0	0	0	0	0	0	0	0	0	0	0	0	0
TSIX	0.002	0.0381	0.0333	0.0819	0.0036	0.0153	0.0397	0.0195	0.0128	0.0143	0.0332	0	0.0135	0.0211	0.0863	0.0056	0.0101	0.0167	0.0329	0.021	0.0072	0.0126	0.0267	0.0357	0.0132	0.0022	0.021	0.0289	0.0823	0.0941	0.0023	0.0201	0.0321	0.0099	0.0561	0.0689	0.1808	0.0037	0.1082	0.0772	0.0055	0.0861	0	0.0053	0.0199	0.0245	0.274	0.0239	0.0074
AL590617.2	1.7337	1.5264	1.6917	1.6804	1.2499	1.7118	1.7943	2.0703	1.9086	0.8253	1.915	0.495	1.8322	1.0768	0.7704	1.9713	2.0699	1.432	3.2639	0.7864	0.9623	1.3855	2.6708	2.005	2.0847	1.1591	3.703	2.024	0.4256	2.1015	0.7163	1.6317	1.1382	1.8835	2.0346	1.7266	4.3571	1.7436	8.6484	3.1587	3.828	3.8039	3.1642	3.738	7.7679	2.0618	3.2257	7.8984	6.1493
SERPINB9P1	5.9026	2.0497	0.2785	1.4779	0.1193	0.6385	1.5628	0.1493	1.4594	0.7313	3.7992	6.9204	8.2573	0.3213	2.7259	6.839	6.9346	2.1976	9.7576	0.264	0.3325	0.6685	1.0143	0.4038	0.8662	4.2415	3.9995	0.2416	1.4513	0.9675	9.1319	2.787	0.8372	0.8535	1.7234	1.4013	2.5015	1.0712	0.2364	2.0467	1.1806	1.6292	1.0456	7.0939	0.6934	0.4732	1.213	10.5793	2.8372
AL031587.1	0.0711	0	0.2189	0.2212	0	0	0.182	0.0569	0.2238	0.1877	0.5179	0	0	0	0.1377	0.1315	0	0	0.3851	0.0615	0	0.0737	0.1656	0.1254	0.132	0.0763	0.1137	0.0921	0.3042	0.6008	0	0.4222	0.1324	0.1745	0.3283	0	0	0	0.1651	0	0.1285	0.2239	0	0.187	0	0.2645	0.1105	0.0493	0.1293
AL139398.1	1.0301	0	0.2517	0.1527	0.5177	0.4221	0.4185	0.3141	0.4118	0.1727	0.6253	0.6102	1.3085	0.4182	0.6649	0.7258	0.1624	0.3531	0.2657	0	1.2238	0.2035	0.381	0.0865	0.0455	0.4212	0.6666	0.3176	0.2099	0.8291	0.281	0.5827	0.7767	0.4214	0.4531	0.1192	0.2856	0.6196	0.1139	0.3115	0.0443	0.4634	0.0451	0.2581	0.0371	0.0456	0.4576	0.136	0.1784
AC010275.1	0	0	0	0	0	0	0	0.2125	0	0	0	0	0	0	0	0	0	0	0	0	0	0	0.1031	0	0	0	0.1061	0	0	0	0	0	0.1236	0	0	0	0.2576	1.6767	0	0	0	1.8813	0.1221	0	0.1005	0	0	0.092	0
ZNF649-AS1	0	0	0.1329	0.4031	0.3418	0	0.221	0	0.2718	0.342	0.4718	0	0.288	0.1227	0.2508	0	0.6433	0.1332	1.1227	0	0.4617	0	0.3018	0.4569	0	0.8342	0.1035	0	0	0.2737	0	0.2565	0	0.159	0.5983	0	0.7541	0.935	0	0	0	0.8159	0.7151	0	0.4904	0.7229	0.4028	0	1.1776
GPC5-AS2	0	0.3368	0	0	0	0	0	0	0	0	0	0	0	0	0	0	0	0	0	0	0	0	0.0487	0	0	0	0.1003	0	0	0	0	0	0	0	0	0	0	0	0	0	0	0.0987	0	0	0	0.4083	0	0.0435	0
AC017000.1	0	0	0.1332	0	0	0	0	0	0.1362	1.1418	0	0.3228	0	0	0.2513	0	0.2148	0	0	0.2244	0	0	0.5039	0	0	0	0	0.5041	0.2776	0.2741	0	0.2569	0	0	0	0	0	0	0	0	0	0	0	0	0	0.1207	0	0.5396	0
AC244502.1	0.033	0.0665	0.0254	0.0257	0.0218	0.0621	0.0985	0.0726	0.0087	0.0145	0.1052	0.041	0	0.0625	0.016	0.0763	0.0546	0.0848	0.0715	0.1141	0.0294	0.0599	0.0448	0.0582	0.1685	0.0974	0.0791	0.0961	0.0353	0	0.0283	0.0163	0.0615	0.0202	0.0381	0.2205	0.0961	0.0447	0.0192	0.2358	0.0075	0	0.0228	0.0217	0.0437	0.023	0.4489	0.0286	0.045
AP003555.1	0.1105	0.5933	0.3401	0.3437	1.1659	0.1188	0.377	0	0.2318	0	0	0.5496	0.2456	0.9416	0.4278	0.5108	0	0.5679	0.8377	0.4775	1.3779	0.3437	0.6005	0.1948	0.8205	0.7113	0.3532	0.143	0	2.1003	0.6327	0.2187	0	0.6778	0.5102	0	0.4287	0.5979	0.5132	1.0523	0.2996	0	0	0.2906	0	0.2055	0.5152	0.1531	0.2008
TNKS2-AS1	1.0532	1.0101	2.0074	2.3411	0.5293	0.2427	0.1925	0.9033	5.3677	0.9267	1.507	0.1872	0.6689	0.2138	1.1653	0.487	0.4981	2.8622	1.467	0.2602	0.6703	0.6242	0.8764	0.398	0.5588	0.4037	1.4432	1.0715	1.9311	0.6357	1.465	3.5744	0.8408	2.5851	0.5212	0.1828	3.9417	3.1221	1.2232	4.7776	0.272	1.0661	0.5538	0.9894	4.3856	1.3294	2.3392	1.6162	3.2827
AL121904.1	0	0	0	0.1726	0	0	0	0	0	0	0	0	0	0	0	0.1539	0	0	0	0	0	0	0	0	0.0515	0	0	0	0	0	0	0	0	0	0	0	0	0.1001	0	0	0	0.4368	0	0	0	0	0	0	0
AC010649.1	0	0	0	0	0	0	0	0.1131	0	0	0	0	0	0	0.2735	0	0	0	0	0	0	0.1465	0.2194	0	0	0	0	0	0	0	0	0	0	0	0.6524	0	0	0	0	0	0	0	0	0	0	0	0	0	0
AC069503.3	0	0	0	0	0	0	0.4413	0	0.5428	0	0	0	0	0	0	0	0	0	0	0	0	0.5365	0.8035	0	0	0	0	0	0	0	0	0	0	0	1.1945	0	2.0076	0.9333	0	0	0	0	0	0	0	0	0	0.717	0.9405
LINC00317	0	0	0	0	0	0	0	0	0	0	0	0	0	0	0	0	0	0	0	0	0	0	0	0	0	0	0	0	0	0	0	0	0	0	0	0	0	0	0.2847	0	0	0	0	0	0	0	0	0	0
AC017015.2	0.1995	0	1.2283	0	0	0	0.1702	0.3193	0.6279	0.5266	0.3633	0	0	0.5668	0	0.9224	0.3302	0.4102	0.6483	0.5174	0	0.4138	0.4648	0.1759	0.3704	0.8563	1.2756	0.2583	2.5602	0	0	0	0.7431	0.4896	1.8426	0	0.3871	0	0	0.6334	0.1803	0.3141	0.5506	0	0	0	0.3101	0.1382	0
AC091062.1	0	0	0	0	0	0	0	0	0	0	0	0	0	0	0	0	0	0	0	0	0	0	0	0	0	0	0	0	0	0	0	0	0	0	0	0	0	0	0	0	0	0	0	0	0	0	0	0	0
AC093158.1	0.2663	0	0	0.1658	0	0.0573	0.0454	0.1279	0.4472	0.0469	0.194	0	0.1184	0.2018	0.2063	0.1971	0.1763	0.1096	0.5194	0	0	0.2763	0.1241	0.0939	0.2968	0	0.2981	0.1379	0	0.4502	0.061	0.2109	0.1488	0.3269	0.246	0	0.1034	0	0.1237	0	0	0	0	0.1401	0.0807	0	0	0.0369	0
MCCC1-AS1	0.1961	4.7391	0.7043	3.051	0.4312	0.4218	0.7528	1.6481	1.8517	2.4156	1.964	0.4878	0.2179	1.3001	1.3289	0.816	3.0835	1.3106	2.5493	0.2543	0.5241	1.322	1.1422	0.6052	0.3641	0.3157	1.2539	1.1425	3.3557	0.8285	0.1123	0	2.1002	1.3236	1.8113	1.1912	2.0929	1.4153	1.8219	0	0.0886	1.3894	0.4511	0.2579	2.0784	1.003	1.9816	1.4269	1.0696
LINC01517	0	0	0	0.1347	0.0076	0	0.0295	0.0139	0	0	0	0	0	0	0.1508	0.008	0	0	0.0188	0	0.0308	0.009	0.0269	0	0.0321	0	0	0.0112	0.0926	0.1097	0	0.0171	0	0	0.06	0	0.2519	0.0156	0.0402	0.3298	0.0078	0.1227	0	0	0.1114	0.008	0.0538	0.054	0.0157
AL021368.4	0	0	0	0	0	0	0	0	0	0	0	0	0	0	0	0	0	0	0	0	0	0	0	0	0	0	0	0	0	0	0	0	0	0	0	0	0	0	0	0	0	0	0	0	0	0	0	0	0
AL133243.1	0	0	0	0	0	0.2204	0.1748	0.3281	0.215	0	0	0	0	0.1941	0.3968	0	0.3392	0.2107	0.222	0	0	0	0.3183	0.5421	0	0	0.3276	0.796	0	0	0	0	0.5726	0.2515	0	0	0.3977	0.7395	0.476	0.6507	0.5557	0.3227	0.3771	0	0.7758	0	0	0.284	0.3726
AC097512.1	0	0.1828	0	0.0908	0	0	0.0332	0.0078	0.0102	0	0	0.0242	0	0	0.1883	0.009	0	0.01	0.0105	0	0	0	0.0076	0.0343	0	0.0104	0	0	0.0208	0.0205	0	0	0	0	0.0449	0.0473	0	0	0.0678	0.0309	0.0088	0.0306	0.2237	0	0	0	0.0302	0.0135	0
AC135178.5	0	0	0	0.8518	0	0	0	0	0	0	0	0	0	0	0.53	0	0	0	0	0	0.2439	0.142	0	0	0	0	0	0	0.2928	0.2892	0	0	0.1275	0	0	0	1.328	0	0	0.4346	0	0.6465	0	0	0	0	0	0	0
LINC02275	0.0172	0.3229	0.0176	0.1069	0	0	0.0733	0.5912	0	0	0	0	0	0.0651	0.0333	0	0.0284	0	0.2047	0.0446	0	0.0356	0.4135	0.0151	0.0478	0	0	0.2446	0.0367	0	0	0	0.032	0	0	0.2087	0	0.062	0.0399	0	0	0.0541	0	0	0.13	0.016	0.1068	2.8329	0
AC099753.1	0.0354	0	0	0.3306	0	0	0	0	0	0	0	0	0	0.0335	0.2743	0	0	0	0	0	0	0	0	0	0	0	0	0	0.2273	0	0	0	0	0	0.0818	0	0.1374	0	0.1645	0	0	0.0558	0	0	0	0	0.0551	0.0491	0
AC022966.1	0	0	0	0	0	0	0	0	0	0	0	0	0	0	0	0	0	0	0	0	0	0	0	0	0	0	0	0	0	0	0	0	0	0	0	0	0	0	0	0	0	0	0	0	0	0	0	0	0
AP003121.1	0	0	0	0	0	0	0	0	0	0	0	0	0	0	0	0	0	0	0	0	0	0	0	0	0	0	0	0	0	0	0	0	0	0	0	0	0.3554	0	0	0	0	0.0721	0	0	0	0	0	0	0
AC026461.3	0	0	0	0	0	0	0	0	0	0.2973	0	0	0	0	0	0	0	0	0	0	0	0	0	0	0	0	0	0	0	0	0	0	0	0.4146	0	0	0	0	0	0.5364	0	0	0	0	0	0	0	0	0.3071
SPANXA2-OT1	0.2613	0.027	0.1547	0	0.1326	0.1729	0.0857	0.0644	0.2742	0.1415	0.183	0.275	0.1787	0.1142	0.0584	0.2138	0.1164	0.1343	0.2504	0.0348	0.0716	0.1564	0.0624	0.0709	0.0747	0.1079	0.1607	0.1692	0.0215	0.3185	0.2303	0.199	0.103	0.0863	0.3017	0	0	0	0	0.0957	0.0091	0.1108	0.0462	0.0529	0.038	3.4677	0.0625	0.0279	0
AC138466.3	0	0	0	0	0	0	0	0	0.7122	0.2986	0	0	0	0	0	0	0	0	0	0	0	0	0	0.5985	0	0	0.2713	0	1.452	0.717	0.3888	0	0	0.4165	0	0	0	0	0	0	0.6136	0	0	0	0.2569	0	0	0	0
AL662884.3	0.2123	0.7601	0.1452	0.8808	0.0622	0.3044	0.1207	0.4531	1.1879	1.4943	1.0308	0.176	0.4719	0.7372	0.8221	0.7198	0.8199	0.1455	0.3066	0.6118	0.6304	0.4403	0.5495	0.2496	0.3942	0.3797	0.509	0.9162	2.2704	0.4485	0.0811	0.8405	0.5272	0.9552	2.9412	1.0316	0.2746	1.0214	0.6574	1.5728	0.1919	0.4457	0.3255	0.9306	0.375	0.4607	0.7701	0.2452	0.1287
AC002460.2	0.0748	0.2511	0.096	0.0582	0.0329	0.0805	0.0319	0.0449	0.3533	0.1646	0.9878	0.0931	0.1663	0.0886	0.0724	0.0865	0.0929	0.1154	0.0608	0	0.0667	0.097	0.0145	0.033	0	0.1004	0.0748	0	0.2801	0	0.0214	0.4443	0.0871	0.3902	0.3887	0	0	0.0337	0.1738	0	0	0	0	0.3936	0	0.1392	0.0872	0.013	0.034
AL157871.1	0	0	0	0	0	0	0	0	0	0	0	0	0	0	0	0	0	0	0	0	0	0	0	0	0	0	0	0	0	0	0	0	0	0	0	0	0	0	0	0	0	0	0	0	0	0	0	0	0
AC002094.4	0.4886	0	1.5044	2.2808	1.5042	0	0.4169	0.3911	1.7944	0.4299	0.4449	0.6078	0.5431	1.3884	1.8922	0.2259	0	0.7537	1.3234	0.845	0.4354	1.0136	0.759	0.2154	1.1342	0	0.7811	0.6327	0.5226	1.5484	0.5597	0.9673	1.1377	2.0988	0.5642	0	1.4223	4.4083	0	0	1.1042	1.1541	0.2248	0.6426	0	0	0	0	0.4442
AL022397.1	0.0376	0	0	0	0	0	0	0	0	0	0	0	0	0	0.0728	0	0	0	0	0	0	0	0	0.0663	0	0	0	0	0	0	0	0	0	0	0.0868	0	0	0	0.0873	0.2388	0	0.0592	0	0	0.0285	0	0	0	0
AC003086.1	0.6323	0.849	2.5144	1.4757	0.5561	1.19	0.8765	0.5694	3.8147	1.7386	3.886	1.573	2.284	0.8234	1.6834	1.7542	1.9623	1.3816	3.1681	0.7517	0.9858	1.3936	0.4297	0.6272	0.0734	1.442	1.5162	1.0233	0.8453	0.3339	0.8148	2.6599	1.8402	1.1639	2.9202	2.6887	0.3067	0.713	0.5508	0	0.1429	0.7467	1.309	3.1184	0.5385	0.3675	1.1059	3.4507	0.2874
AC006511.6	0.1379	0	0.2122	0	0.0606	0	0.0588	0	0.1447	0	0	0	0	0	0	0	0	0.2835	0	0	0	0	0.1606	0.0608	0	0	0.1102	0.0893	0	0	0	0	0.0642	0	0	0	0	0	0	0	0	0.2171	0.0634	0	0.0522	0	0	0.0478	0
AC115622.1	0	0	0.1311	0	0	0	0	0.1023	0	0	0	0	0	0	0	0	0	0	0	0	0	0	0	0	0	0	0	0	0	0	0	0	0	0	0	0	0.4959	0	0	0	0	0	0	0	0	0	0	0	0
AC020922.2	0	0	0	0	0	0	0	0	0	0	0	0	0	0	0	0	0	0	0	0	0	0	0	0	0	0	0	0	0	0	0	0	0	0	0	0	0	0	0	0	0	0	0	0	0	0	0	0	0
ZNF8-ERVK3-1	0.2129	0.4288	0.1457	0.6074	0.2029	0.5153	0.1817	0.3267	0.0931	0.1249	0.3554	0	0.2367	0.084	0.3092	0.1149	0.1175	0.3284	0.6152	0.1227	0.3478	0.1656	0.1516	0.5476	0.1153	0.1333	0.2553	0.1838	0.1518	0.1874	0.2033	0.4215	0.2975	0.1089	0.1229	0.3018	0.4476	0.1921	0.3297	0.2254	0.1123	0.7264	0.6531	0.5134	0.0806	0.066	0.2759	0.1722	0.0323
AC133485.7	0.0242	0	0.0497	0	0.0213	0.0391	0	0.0194	0.1524	0.0213	0	0	0	0.0229	0.0234	0.0224	0.02	0.0249	0.0131	0	0.0216	0.0126	0.0658	0	0.0225	0	0	0.0313	0.0259	0	0	0	0.124	0.0149	0.2795	0.1765	0.047	0	0.5342	0	0	0.0191	0	0	0.1008	0.0113	0.0753	0	0.176
AC007370.2	0	0	0	0	0	0	0.0238	0.0446	0	0.0245	0.0507	0	0	0	0	0.0257	0	0.0573	0	0	0	0.0289	0.0649	0	0	0.0299	0	0.036	0	0	0	0	0	0	0	0	0.054	0	0	0	0	0.0438	0	0	0.0211	0.0259	0.0433	0.0386	0
AC006449.1	0	0	0	0	0.2311	0	0	0	0	0	0	0	0	0	0	0	0	0	0	0	0.2341	0	0	0	0	0	0	0.1701	0	0	0.1505	0	0	0.1612	0.3033	0	0.2549	0.474	0	0	0.4749	0	0	0	0	0	0.2042	0	0
AC009411.2	0	0	0	0	0	0	0	0	0	0.0705	0	0	0	0	0.1551	0	0	0	0	0	0	0	0	0	0	0	0	0	0.257	0.0846	0	0	0	0	0.0925	0	0.0777	0.0723	0	0	0	0.4414	0.0368	0	0	0	0	0	0
AC009509.4	5.0101	5.9356	1.8147	4.5855	2.2033	5.2299	6.1599	3.3027	0.9277	5.3161	3.4884	5.1323	3.2756	2.6518	2.5679	4.6333	1.2195	3.6365	2.0754	1.9111	5.7768	2.2926	1.4877	2.079	5.7463	3.6374	4.2402	1.9079	7.8803	9.9618	4.2199	2.6255	2.4702	3.0743	1.7014	3.2226	1.4298	0.2659	1.0268	4.6791	1.8648	5.1046	2.0337	0.3876	1.2272	0.4111	6.4147	0.817	3.7508
LINC01863	0	0	0	0.4725	0	0	0	0	0	0	0	0	0	0	0	0	0	0	0	0	0	0	0	0	0	0	0	0	0	0	0	0	0	0	0	0	0	0	0	0.4821	0	0.2391	0	0	0.3449	0	0.2361	0	0.2761
AC008897.3	0.7764	0	1.753	0.9665	0.4097	0	0.7949	4.2263	1.1406	0.4099	0.2828	0.3863	0.3452	1.3237	0.3007	0.8616	0.7711	0.479	0.5047	3.4909	0.5534	3.3824	1.3266	2.054	1.7302	0.6666	1.3654	4.0213	0.6644	0.3281	0.3558	0.3074	1.0124	2.0963	2.1516	2.2641	7.5337	1.1208	5.0499	0	3.79	0.489	0.7144	0	1.2932	1.011	0.7243	0.5381	0.847
AF222684.1	0	0	0	0.0889	0	0	0.0244	0	0.12	0	0.0521	0	0	0	0	0.0264	0	0	0.031	0	0.0509	0	0.0222	0.0504	0	0	0	0.037	0	0	0	0.0566	0	0.2105	0.264	0.1389	0.0555	0	0.0664	0.6354	0	0.045	0	0	0.0866	0.0798	0.0444	0	0
AP001922.5	1.613	0	4.0202	0.3585	1.4187	2.2304	0.8846	0.83	2.2969	2.8386	6.7139	2.5797	1.5367	2.9464	2.0078	0.6393	2.6699	2.3694	2.6212	0.1992	0.6159	1.3145	2.1475	2.7431	1.4976	2.844	4.2363	2.6852	6.6543	0.9736	3.1675	2.2809	0.7511	0.9898	3.7248	0.8399	2.683	2.0789	1.3381	1.0975	0.729	0.1814	2.0142	0.9092	0.8723	1.2858	1.6121	0.1597	3.7706
AC024909.1	0.5982	0.2677	0.989	0.4137	0.6723	1.0365	0.7655	1.064	0.6276	0.2632	1.6339	1.1574	1.3297	0.661	1.0295	1.2908	0.8251	1.2985	1.1881	0.3161	0.7698	1.103	1.4969	0.7326	1.1416	0.4636	0.7969	1.1187	0.1422	1.4041	0.9136	1.0526	0.9594	0.6118	1.765	1.4535	2.644	0.1799	4.3227	2.427	3.1541	1.5698	0.581	0.0874	1.4593	1.4526	2.8416	4.8364	0.7855
LINC01034	0	0	0.2779	0.8426	0	0.5824	0	0	0	0.2383	0.4931	0.6736	0	0.2565	0	1.5024	0.4482	0	0.5867	0	0	0	0.2103	0	0	0.2906	0	0.3506	0	0	0	0	0.2522	0.9969	0.6253	0	0	0	0	0	0	0	0.2491	0	0	0	0	0	0
AP001591.1	0	0	0	0.6967	0	0	0	0.1792	0	0.197	0	0	0	0	0.4335	0	0	0	0.4851	0	0	0.2322	0	0	0	0	0.179	0	0	0.473	0	0	0	0	0.517	0	0.4345	0	0	0	0	0	0	0	0.1695	0	1.0443	0	0
LINC01778	2.3095	0.8587	0.5834	0.5528	4.8125	1.6432	0.8184	1.5927	0.1864	0.0625	0.3882	0.9723	1.8956	0.8413	1.3759	0.3614	0.4117	1.4249	5.1965	0.215	5.5082	0.9581	0.6623	1.0652	0.8577	1.0677	1.1644	0.46	0.304	1.4262	5.2503	0.211	0.8603	0.6105	0.082	0.6044	0.2068	0.3205	0.1651	0	0.0964	0.6154	0.4577	0.2804	0.1614	0.2644	0	0.0246	0.323
AL023806.4	0.0432	0.116	0	0	0.038	0.3715	0.1105	0.1037	0.0906	0.228	0.0786	0	0.192	0	0	0.1198	0	0.0444	0.6082	0	0	0.1344	0.1341	0.1142	0.0802	0.0463	0.1726	0.1118	0	0.5473	0	0.0855	0.1206	0.106	0	0	0	0.3896	0.1003	0.2742	0	0	0.6357	0.2272	0.2288	0.1205	0.0671	0.389	0
AC016766.1	0	0	0	0.2088	0	0	0	0	0	0	0	0	0	0	0.1299	0	0	0	0	0	0	0	0	0	0	0	0	0	0.1435	0	0	0	0	0	0	0	0	0	0.3117	0	0	0.1056	0	0	0	0	0.1043	0	0
LINC01909	0.2885	1.5493	0.8142	0.6733	0.5709	0.543	0.3692	1.27	1.1351	0.1269	0.9193	0	0	0.4098	0	0.7336	0.7162	0.5191	0.7032	1.3718	0.257	0.748	0.7281	0.4452	0.8035	0.2322	0.8071	0.6537	0.4628	0.9142	0.3305	0.5711	0.6045	0.8851	0.8327	0.1752	0.9797	1.041	0	1.832	0.8475	0.5678	0.2654	0	1.2558	0.5366	1.2334	0.6997	0.2622
AL020994.2	0	0.2875	0	0	0	0	0	0	0	0.0471	0	0	0	0.1014	0.1037	0	0	0	0.058	0	0	0	0	0	0	0	0	0	0	0.1131	0.0613	0	0	0	0	0	0.1039	0	0.1244	0.34	0.0968	0	0	0	0	0	0.0832	0	0
EIF1B-AS1	0.3448	0.4993	0.4811	0.5666	0.2453	0.3125	0.2214	0.1861	0.9024	0.4159	0.8324	0.3373	0.3186	0.3266	0.5026	0.5589	0.5963	0.2868	0.4323	0.134	0.359	0.4862	0.3219	0.3553	0.1619	0.3035	0.514	0.4113	0.5055	0.2864	0.284	0.6212	0.4582	0.7892	0.8051	0.2824	0.9623	0.4194	0.3509	0.1722	0.0981	0.305	0.0784	0.6216	0.1994	0.0757	0.3975	0.1745	0.7114
AL139383.1	0.4035	1.0198	0.5968	1.1818	0.8037	0.4595	0.1924	1.4534	1.3324	0.7832	1.0806	0.5905	0.3166	0.9667	0.7124	0.7244	0.5893	0.9519	1.1186	0.1744	0.5287	1.2432	0.9125	0.743	0.3746	0.5349	0.4174	2.3971	0.7362	0.4764	0.4078	1.6916	1.1274	1.2089	2.3843	1.1535	1.6582	0.0642	1.7091	0.9798	0	0.299	0.0546	0.281	0.9794	1.4238	0.5904	0.2303	0.5179
AC116337.4	0	0	0	0	0	0	0	0.1139	0.1493	0	0	0	0	0	0	0.2632	0.2356	0	0.1542	0	0	0	0.1105	0	0	0	0.2275	0.1843	0	0.6013	0.163	0.2818	0.2651	0.3493	0	0	0	0.2568	0	0	0	0	0	0	0	0.1324	0.2213	0	0
AC140125.1	0	0	0	0	0	0	0	0	0	0	0	0	0	0	0	0	0	0	0	0	0	0	0	0	0	0	0	0	0	0	0	0	0	0	0	0	0	0	0	0	0	0	3.9349	0	0	0	0	0	0
AC104850.2	0.4909	0	2.5188	0.611	0.6908	0.5279	0.67	1.3359	3.2963	0.5183	0.5363	2.6866	1.3094	0.7439	0.7604	1.9974	0.1625	1.0095	0.9572	0.764	0.5248	0.4073	2.0586	1.2985	1.0027	0.7375	2.1972	1.6525	1.05	0.8296	0.2249	3.6927	2.1943	1.2048	0.9068	0.7157	1.1431	3.0114	0.9122	1.2469	0.4437	0.4637	0.7226	3.8735	3.7163	0.913	2.2895	0.2041	0.8925
AC015819.1	0.905	1.8227	0.5805	0.352	0.6965	0.9734	1.0616	0.7244	0.2374	0.0995	0.824	1.4072	1.7604	1.0715	1.0952	0.9416	0.9363	1.5123	1.2256	1.2716	0	0.704	1.1422	0.8978	1.5756	0.8499	1.1755	0.5859	0.484	0.717	1.4255	0.6719	0.5268	1.1107	1.045	1.0996	1.7563	0	0	0.7184	0.6136	0.7125	0.5204	0.2976	0.7708	0.8417	1.583	0.5488	0.4114
AC009623.2	0	0	0	0	0	0	0	0	0	0	0	0	0	0	0.6246	0	0	0	0	0	0	0	0	0	0	0	0	0	0	0	0	0	0	0	0	0	0.313	0	0	0	0	0	0	0	0	0	0	0	0
AC087501.4	2.2748	0.7636	1.5239	2.9495	3.2234	3.33	2.2641	3.1359	2.3868	3.2526	2.7041	1.179	3.02	1.9451	2.3858	1.9868	1.8826	4.2233	2.8067	1.8303	2.3645	3.408	4.0731	2.8417	2.3761	2.0006	2.1466	3.3953	3.9198	3.671	1.8458	2.1266	2.913	2.5203	2.4076	4.2992	3.0655	2.1093	2.7153	4.0129	3.0272	3.3331	7.1511	1.3297	0.7415	2.762	2.6525	3.5689	0.6319
AL391422.3	0	0	0	0.3711	0	0	0	0	0.1251	0	0.2171	0	0	0.2259	0.2309	0	0	0	0	0	0	0	0	0	0	0	0	0	0	0	0	0	0.2221	0	0	0	0.2314	0	0	0.3786	0	0	0	0	0	0.1109	0	0	0
AC109464.2	0	0	0	0	0	0	0	0	0	0	0	0	0	0	0	0	0	0	0	0	0	0	0	0	0	0	0	0	0.1701	0	0	0	0	0	0	0	0	0	0	0	0	0	0	0	0	0	0	0	0
AP002761.3	1.2833	2.2577	2.3615	2.3409	1.5568	0.7615	1.7743	1.771	1.1608	2.0247	1.4505	0.5504	1.5739	1.0059	0.9425	1.2277	1.2452	1.092	2.3011	1.3008	1.3405	1.1474	3.1273	0.9365	1.0682	1.1873	2.4759	2.6356	2.9343	1.7762	1.2672	1.752	1.8133	0.5974	1.9415	0.5376	1.3739	0.7984	0.4111	0.7026	0.72	0.5574	0.7329	2.9099	0.469	0.4938	0.5504	0.644	0.9654
LINC02839	0	0	0	0	0	0	0	0	0	0	0.2347	0	0	0.061	0.1248	0	0	0	0	0	0	0	0	0.0568	0	0	0	0	0	0	0	0	0	0	0	0	0.125	0	0	0.2046	0	0.2029	0	0	0	0	0	0	0
AL132718.1	0	0	0	0	0	0	0	0	0	0	0	0	0	0	0	0	0	0	0	0	0	0	0	0	0	0	0	0	0	0	0	0	0	0	0	0	0	0	0	0	0	0	0	0	0	0	0	0	0
AP005242.5	0	0	0	0	0	0	0	0	0	0	0	0	0	0	0.3581	0.0855	0	0	0	0	0	0	0	0	0	0	0	0	0	0	0	0	0	0	0	0	0	0	0	0.881	0	0.2912	0	0	0	0	0	0	0
AL050331.2	0	0	0	0	0	0	0	0	0	0	0	0	0	0	0	0	0	0	0	0	0	0	0	0	0	0	0	0	0	0	0	0	0	0	0	0	0	0	0	0	0	0	0	0	0	0	0	0	0
AC011352.3	0	0	0	0	0	0	0	0	0	0	0	0	0	0	0	0	0	0	0	0	0	0	0	0	0	0	0	0	0	0	0	0	0	0	0	0	0.7363	0	0	0	0	0.1992	0.1164	0	0	0	0	0	0
AL354793.1	0.2104	0.565	0	0	1.1103	0.1131	0.1795	0.5894	0.3311	0	0	0	0.2338	0.1993	0	0.5837	0	0.1082	1.3676	0	0.5624	0.3273	1.9608	0.0928	0.3907	0	0.0841	1.3621	0	0	0.1205	0	0.098	0	0.2429	0	0	0.3796	0	0.334	0	0	1.5486	0	0.0796	0.4892	0	0.0729	0
ZNRF3-AS1	0.1037	0.8354	0.3192	1.1832	0.0608	0	0.2654	0.083	0.2901	0	0.4406	0.172	0.0768	0.131	1.0039	0.2557	0	0	0.1123	0	0.1848	0.466	0.5637	0.2438	0.3209	0.0742	0.2763	0.4028	0.2957	0.6572	0	0.6843	0.3219	0.2969	0.7184	0.084	0.6037	0.1247	0.2409	1.5366	0	1.0885	0.0318	0.2728	0.0785	0.2572	0.215	0.1198	0.4399
AC023078.1	0	0	0	0	0	0	0	0	0	0	0	0	0	0	0	0	0	0	0	0	0	0	0	0	0	0	0	0	0	0	0	0	0	0	0	0	0	0	0	0	0	0	0	0	0	0	0	0	0
AFDN-DT	0.5408	5.0825	2.1829	2.2437	0.4915	0.4653	1.6301	2.1499	8.6435	0.8248	5.0222	0.3588	0.2805	1.7585	0.3141	6.9013	5.4302	1.6682	1.4842	1.1377	0.8673	3.0288	3.1218	1.6054	1.1381	0.5223	0.8789	2.0072	0.5398	1.1043	0.0619	5.8167	2.8539	3.6501	5.6611	2.8909	1.2593	1.6913	2.0098	5.0369	0.0652	1.9584	0.1824	3.6983	0.9962	0.6538	3.0827	4.747	3.3101
AC004014.1	0	0	0	0.4338	0	0	0	0	0	0	0	0	0	0	0	0	0	0	0	0	0	0	0	0	0	0	0	0	0	0	0	0	0	0	0	0	0	0	0.3238	0	0	0	0	0	0.1055	0	0	0	0
AC005008.2	0	0	0	0	0	0	0	0	0	0	0	0	0	0	0	0	0	0	0	0	0.1419	0	0	0	0	0	0	0	0	0	0	0	0	0	0	0	0	0	0	0	0	0	0	0	0	0	0.2476	0	0
AL033504.1	0	0	0	0.1842	0.0521	0	0.0505	0	0	0	0.1078	0	0	0	0.1146	0	0	0	0.0641	0.0512	0.1055	0	0	0	0	0	0	0.1533	0.1266	0	0.2034	0	0.0551	0	0	0	0	0	0	0	0	0.0932	0	0	0	0	0.092	0	0.1076
MROCKI	1.579	3.5823	1.1455	0.3389	2.5382	0.9955	0.9987	1.5037	0.6285	0.3114	0.4462	2.6415	2.7234	1.1604	1.9505	0.4784	0.1803	2.9114	4.3652	0.8003	1.8435	2.5978	0.8035	1.1043	0.9858	0.7889	4.7657	0.705	0.1747	1.6104	1.4969	0.2156	1.2677	0.1002	0.503	0.1323	0.1585	0.0982	0.1897	0.5187	0.0738	0.1715	0.2004	0.2148	0.1443	0.0506	0.4233	0.1887	0.099
AC100830.1	0.4195	0.7511	0.5262	1.0154	0.246	0.5515	0.6363	0.1119	0.1956	0.6153	0.1698	0.4639	0.2072	0.4857	1.2637	0.5173	0.7716	0.4793	0.606	0.2418	0.8307	0.0967	0.362	0.7399	0.4328	0.2501	0.4471	0.4225	0.5983	0.4924	0.2136	0.0923	0.3039	0.286	0.5382	0	1.176	0.3364	0.2166	0.7401	0.0843	1.5414	0.0429	0.1226	0.4588	0.1301	0.4348	0.0969	0
AC068389.3	0.1089	0.2923	0	0.3388	0	0	0.0929	0.0871	0.1142	0	0.1982	0	0	0.1031	0	0	0	0	0	0	0	0	0.0845	0	0	0	0.087	0.1409	0.6986	0	0	0	0	0	0	0	0.2112	0	0	0.3457	0	0.3428	0	0.2863	0.0824	0	0.1692	0	0.1979
LINC01870	0	0	0	0	0	0	0	0	0	0	0	0	0	0	0	0	0	0	0	0	0	0	0	0.1696	0	0	0	0	0	0	0	0	0	0	0	0	0	0	0	0	0	0	0	0	3.0577	0	0.299	0	0
SLC2A9-AS1	0.4902	0	1.5093	1.5255	0.1437	0.3515	0	0.2616	8.5729	0.1438	0.8927	0.4065	0.3632	1.2382	0	1.6623	3.2457	0.168	1.7703	0.1413	0.5824	2.2033	0.8884	0.4323	0	0	0.6531	1.481	0	1.0357	0	2.588	0.6087	7.2195	6.0376	1.5883	1.5855	0	0	1.0378	0.4431	0.2573	0.9021	0.4298	0.2474	0.7599	1.5243	1.3589	0.5942
AL136369.1	0	0	0	0	0	0	0	0	0	0	0	0	0	0	0	0	0	0	0	0	0	0	0	0	0	0	0	0	1.3151	1.2988	0	0	0	0	0	0	0	0	0	0	0	0	0	0	0	0	0	0	0
LINC01320	0.8161	2.7495	4.3479	13.3915	0.0914	0.6065	13.457	0.3266	11.9189	0.0065	5.472	0	0	1.4758	0.1868	2.0036	12.9074	1.1063	1.3906	42.0643	1.494	3.4168	1.0257	4.3705	4.5329	0.6928	0.3973	1.4218	0.0476	0.047	0.0085	4.1568	1.5409	9.6155	21.4513	0.7753	2.4189	0.3213	11.1506	0.0707	0.0134	0.1519	0.4437	1.0539	0.1685	0.621	18.2143	0.0103	7.3115
AL591848.1	1.0058	0	0.2949	0	0.1264	0.3091	0.1226	0.4601	0	0	0	0	0.3194	0	0.2782	0.1329	0	0.1477	0.1557	0.2485	0	0.2981	0.3348	0.2534	0.2668	0.1542	0.6891	0.7442	0	0	0.1646	0	0.1338	0	0	0	0	0.5185	0	0	0.1299	0.6787	0	0	2.0669	0.1336	0.6702	1.2945	0.2612
AC005306.1	0.0802	0.2154	0	0.2496	0.0706	0	0	0.3211	0.1683	0.0706	0.1461	0	0.3566	0.076	0.1553	0.3709	0.5311	0.0825	0.0869	0.0694	0	0	0.2492	0.1415	0.3724	0	0.1282	0.1039	0.1716	0	0	0.1588	0.523	0.2953	0.5557	0.3899	0.1557	0	0.1863	0.5094	0.0725	0.1263	0.0738	0	0.4251	0.0746	0.2494	0	0.1458
AC092546.1	0	0	0	0	0	0	0	0.185	0	0	0	0	0	0	0.4475	0	0	0	0	0	0	0	0	0	0	0.2481	0.1848	0	0	0	0	0	0	0	0	0	0	0	0	0	0	0	0.1063	0	0	0	0	0.0801	0
AL035416.1	0	0	0	0	0	0	0	0.1566	0.7182	0.086	0	0	0	0	0.3787	0.0904	0.3237	0.1006	0.2119	0	0	0.2029	0	0.2587	0	0.105	0.2345	0.2532	0.2092	0.8264	0	0.1936	0.0911	0	0.9033	0	0.1898	0.1764	0.2271	0	0	0.154	0	0.2572	0	0	0.152	0.2033	0
LINC00520	0	0	0.0442	0.2681	0	0	0.0184	0	0	0	0	0	0	0	0.1668	0	0	0	0	0.149	0	0.1117	0	0.038	0.14	0	0.0517	0	0.0922	0.0455	0.0247	0	0.0201	0	0	0	0.0836	0	0.05	0.0684	0.0195	0	0.0198	0	0.0326	0.0401	0.0335	0.0597	0
LINC01846	0	0	0	0	0	0	0	0	0	0	0	0	0	0	0.2412	0	0	0	0	0	0	0	0	0	0	0	0.0498	0	0	0	0	0	0	0	0	0	0	0	0	0.1978	0	0.1962	0	0	0	0	0.1937	0	0
AC004917.1	0.036	0	0.0739	0.2242	0.0317	0.1937	0.1844	0	0.189	0	0.1312	0	0.0801	0.2047	0.279	0.0666	0.0596	0.4445	0.0781	0.0623	0.2568	0.1868	0	0.1271	0.1338	0.0387	0.0576	0	0.0771	0.3044	0.0413	0	0.0336	0.0442	0	0.0875	0.0699	0.065	0	0	0	0	0.0331	0	0.0545	0.067	0.28	0	0
AF274853.1	0.1742	0.3403	0.1951	0.1972	0.0557	0.0852	0.0676	0.1268	0.1994	0.3345	0.2019	0.0788	0.0352	0.06	0.0307	0.0439	0.1573	0.0814	0.103	0.0274	0.0282	0.0657	0.3691	0.1117	0.0588	0.119	0.2406	0.1025	0.2372	0.1339	0.0181	0.1568	0.0738	0.1944	0.2926	0	0.0615	0.0286	0.1104	0.1509	0.0143	0.2744	0.0729	1.0417	0.06	0.1031	0.0739	0	0.1152
AC034268.2	0	0	0	0.0986	0	0	0	0	0.0665	0	0	0	0	0	0.1227	0	0	0	0	0	0	0	0	0	0	0	0	0	0.0678	0	0	0	0	0	0.0731	0	0	0	0	0.1006	0	0.0499	0.1457	0	0	0	0	0	0
AC013731.1	0.3398	0.9124	1.0461	1.586	0.0747	0	0.5073	2.0398	1.426	1.4948	0.9281	0	0.1888	0.8045	0.3289	1.2569	1.406	0.6114	1.1963	1.3954	0.3027	0.3524	1.3194	0.2247	0.7887	0.2735	0.6111	0.8799	0.9085	0.3589	0.0973	0.6726	1.1075	0.6255	1.5692	2.0641	0.4945	1.0729	0.9865	7.5523	0.9982	1.605	1.016	1.3406	3.8586	0.158	1.4527	3.0611	0.4633
AL121888.2	0	0	0	0	0	0	0	0	0	0	0	0.2777	0.2481	0	0	0	0	0.2295	0	0	0	0.2315	0	0.2953	0	0	0	0	0.4775	0	0	0	0	0	0	0	0	0.2014	0	0	0	0	0	0	0	0	0	0	0
OSER1-DT	8.3942	6.4747	10.3727	3.5621	4.227	7.5438	4.8688	3.2621	6.4823	11.0935	6.1056	11.1082	6.0636	8.6042	5.7532	6.922	5.375	6.745	4.2393	4.6959	4.1807	7.8729	3.1966	3.6724	5.1934	4.9575	7.6117	4.5409	14.9866	5.8312	4.5475	6.9751	11.0386	6.2369	5.2679	2.8407	1.2288	2.7392	2.0177	2.2169	2.4437	5.3688	1.6881	11.7447	2.7966	3.2617	3.7107	2.3967	2.4649
ARHGEF7-IT1	0	0	0	0	0	0.301	0	0	0	0	0.1699	0	0.2074	0.2651	0	0	0	0	0.4043	0	0	0.2903	0.2174	0	0	0	0	0	0	0.3942	0	0.1847	0	0	0.2154	0	0.181	0	0	0	0	0	0	0	0	0	0	0	0
AC010538.1	0.5606	0.7855	0.5504	2.7308	0.7933	1.0749	1.0398	1.2683	5.6269	0.3861	4.3501	0.3639	0.7044	0.4848	0.6608	1.1046	4.8821	0.5264	1.1091	1.2013	0.6515	0.9607	2.7071	0.7308	1.0864	0.2616	0.7209	1.9568	0.3129	0.206	0.2513	2.6059	0.8627	4.9659	7.2051	0.8885	1.561	0.4398	5.1525	0.8514	1.2339	1.4201	2.5792	0.5771	2.5468	0.5894	7.5795	0.4899	1.5955
AC073342.1	0	0	0.0428	0	0.0366	0.0896	0	0	0	0	0	0	0	0	0	0	0	0.0428	0.0451	0	0	0	0	0.0367	0.0387	0	0.0666	0	0	0	0	0	0	0	0	0	0	0	0	0	0	0	0	0	0	0	0	0.0289	0
AC006207.1	0.2104	1.13	0.108	0.6547	0	0.4526	0	0.3368	0.4415	0	0	0.5234	0	0.0996	0.2037	0.1946	0.1741	0.2163	0.114	0.2729	0	0.5455	0.2451	0.0928	0.586	0.6774	0.3363	1.2258	0.225	1.3334	0	0	0	0	0	0	0.4083	0.1898	0.2443	2.0042	0	0.6626	0	0.2767	0	0	0.1635	0	0
MCHR2-AS1	0	0	0	0	0	0	0	0	0	0	0	0	0	0	0.1006	0	0	0	0	0	0	0	0.0403	0	0	0	0	0.0673	0	0.1097	0	0	0	0	0.2399	0	0	0	0	0	0	0	0	0	0.0787	0	0.0808	0	0
AC005759.1	0.1857	0.4985	0.9527	0.7703	0.1633	0.0666	0.3696	0.4954	0.3896	0.3812	0.2254	0.3079	0.1376	0.5861	0.4793	0.5723	0.3073	0.4454	0.6704	0.107	0	0.1926	0.2403	0.3274	0.2298	0.3321	0.4947	1.2019	0.2648	0	0.3544	0.1225	0.1729	0.6076	0.5716	0.1504	0.3603	0.5583	0.7187	0.393	0.3916	0.2923	0.3416	0.4883	0.0937	0.4029	0	0.1287	0.225
AP002358.1	0	0	0	0	0	0	0	0	0.0842	0	0.0487	0	0	0	0.0518	0.0247	0	0	0	0	0	0.0277	0	0	0	0.0287	0	0	0.0572	0	0	0	0	0.0328	0	0	0.0519	0.3377	0	0	0	0.0842	0	0	0.0202	0.0249	0.4573	0	0
FAM99A	0	0	0	0	0	0	0	0.0278	0	0	0	0	0	0	0	0	0	0	0	0	0	0	0	0.0306	0	0	0	0	0	0	0	0	0	0	0	0	0.0674	0	0	0	0	0	0	0.2743	0	0	0	0	0
AC011676.4	0	0	0	0	0	0	0	0	0	0	0	0	0	0	0	0	0	0	0	0	0	0	0	0	0	0	0	0	0.3885	0	0	0	0	0	0	0	0	0	0	0	0	0	0	0	0	0	0	0	0
RPL37A-DT	0.4037	0.6504	1.0771	0.5025	0.1775	0.4776	0.1033	0.4524	2.8803	0.3907	1.1027	0.8034	1.5255	0.2676	0.7035	0.6346	0.9355	0.3736	0.7872	0.4887	0.4316	0.628	0.4389	0.178	0.2998	0.5632	0.8067	1.0454	0.1727	0.2558	0.6011	0.959	0.5263	1.9817	3.1695	0.3924	0.6267	1.0197	0.3751	0.1282	0.8393	0.9535	0.78	2.0175	1.5587	0.5256	1.4435	0.6994	0.8074
AC073349.5	0.0545	0.1464	0	0	0	0	0	0	0.286	0	0.6948	0	0	0	0.2111	0	0	0	0.1181	0	0.0971	0	0	0	0	0	0.0436	0	0	0.3455	0	0.1079	0	0.1338	0.1259	0	0	4.5243	0.2532	0	0	0	0	0.1434	0	0.0507	0.2542	0.0756	0
AC107398.5	0	0	0	0.1221	0	0.0844	0	0	0.0412	0.0345	0	0	0.0872	0	0	0.0363	0.0649	0	0	0	0.0699	0.0407	0	0	0	0	0.0627	0	0	0.0829	0	0.0777	0	0	0	0	0.0761	0	0.1822	0	0	0	0.0361	0.2064	0	0	0.061	0	0
AC010198.2	0.1031	0.1384	0.0651	0.1481	0.0767	0.1365	0.0812	0.0857	0.0832	0.0942	0.0505	0.0395	0.0793	0.0488	0.2611	0.055	0.1313	0.0693	0.2234	0.0206	0.0707	0.0987	0.1201	0.0594	0.0368	0.0809	0.2726	0.0924	0.1188	0.3686	0.0591	0.0785	0.0776	0.0146	0.0824	0.0289	0.077	0.0072	0.0461	0.1763	0.0036	0.1249	0.073	0.0417	0.006	0.0479	0.0801	0.055	0.0721
AL355095.1	0	0	0	0	0	0	0	0	0	0	0	0	0	0	0	0	0	0	0	0	0	0	0	0	0	0	0	0.1802	0	0	0	0	0	0	0	0	0	0	0	0	0	0	0	0	0	0	0	0	0
HLA-DQB1-AS1	0.5435	1.8244	0.6972	28.3298	0.5975	1.3152	3.7094	0.4351	2.8514	1.4347	0	1.0141	2.1143	1.8018	2.3679	0.8796	6.0725	6.7065	2.9441	1.9972	0.9685	3.3824	1.1608	14.6177	1.3877	2.9165	6.7338	1.2315	0.2907	0.8612	1.0895	1.076	0.8858	2.6681	4.0791	0.3302	1.5821	0.2452	0.3156	0	1.9652	0.4279	0.5001	6.076	1.1316	0.3791	3.38	0.2825	0
NECTIN1-AS1	0	0.3603	0	0	0	0	0	0	0	0	0	0	0	0	0	0	0	0	0	0	0	0	0	0	0	0	0	0	0	0	0	0	0	0	0	0	0.2604	0	0	0	0	0	0	0	0	0	0	0	0
AC093802.2	0	0	0	0	0	0	0	0	0	0	0	0	0	0	0	0	0.2129	0	0	0	0	0	0	0	0	0	0	0	0	0	0	0	0	0	0	0	0	0	0	0	0	0	0	3.0456	0	1.6751	0	0	0
AP000552.2	0	0	0	0	0	0	0	0	0	0	0	0	0	0	0	0	0	0	0	0	0	0	0	0	0	0	0	0	0	0	0	0	0	0	0	0	0	0	0	0	0	0	0	0	0	0	0	0	0
AC084018.2	0.0288	0	0.1476	0.3581	0.0506	0.0928	0.0491	0.2994	0.2415	0.1772	0.0524	0.0716	0.1919	0.1362	0.0557	0.0532	0.2381	0	0.4364	0.0498	0.1025	0	0.4022	0.1522	0.0534	0.0618	0.161	0.2235	0.5539	0.1823	0	0.2278	0.1072	0.0706	0.3322	0	0.2792	0.1557	0.0668	0	0	0.0453	0.1324	0.0757	0	0.1605	0.3131	0.0798	0.1569
LINC01716	0	0.2022	0	1.1717	0	0	0	0	0	0	0	0	0	0	0.2916	0	0	0	0.0816	0.2604	0	0	0	0	0.0699	0	0	0	0.1611	0.3182	0	0	0	0	0	0	0.1461	0.1359	0.1749	0.4782	0.0681	0.7115	0	0	0	0	0.1171	0	0
AC092337.1	0	0	0	0.2067	0	0	0	0	0	0	0	0	0	0	0.1286	0	0	0	0	0	0	0	0	0	0	0	0	0	0	0	0	0	0	0	0	0	0	0	0	0	0	0	0	0	0	0	0	0	0
AC037433.1	0	0	0	0	0	0	0	0	0	0	0	0	0	0	0	0	0	0	0	0	0	0	0	0	0	0	0	0	0	0	0	0	0	0	0	0	0	0	0.1161	0	0	0	0	0.1315	0.0379	0	0.0777	0.2426	0
LINC01522	0.0187	0	0	0.2323	0.0821	0.0803	0	0.0448	0.3133	0	0.4758	0.1393	0.2074	0.0354	0.2168	0.0345	0.2471	0.0384	0.2224	0.0484	0.1995	0.0194	0.2464	0.0329	0.0173	0.1602	0.1193	0.0483	0.0798	0.1577	0.962	0.4064	0.0348	1.0077	0.8188	0	0.1086	0	0.0433	0	0	0.382	0	0.5891	0.0989	0.1389	0.058	0	0.2714
AL118505.1	1.0482	1.1468	2.271	0.8457	0.1707	0.7098	0.9274	0.3418	2.8514	1.708	3.4641	0.5795	0.9493	1.9121	0.7517	1.1848	2.6989	1.477	0.7991	0.5035	0.4843	1.6509	0.603	0.1369	0.3965	0.5833	1.024	1.0556	3.0726	1.6403	0.0445	1.9983	2.4586	1.7628	1.0758	0.6603	0	0	0	1.2327	0	0.6113	0.5001	0	0.0294	0	0.0604	0	0.3529
LINC02854	0	0	0	0	0	0	0	0	0	0	0.1772	0	0	0	0	0	0	0	0	0	0	0	0	0	0	0	0	0	0	0	0	0	0	0	0	0	0	0	0	0	0	0	0	0	0	0	0	0	0
LINC00322	0	0.2881	0.1101	0	0.0944	0	0	0.0859	0	0.7553	0	0	0	0.2033	0.2078	0.0992	0	0	0.1162	0.2783	0	0.1113	0	0.8516	0.797	0	0	0	0	0	0	0	0	0.1317	0	0	0	0	0	0	0.194	0	0.1975	0.2822	0	0	0.6673	0	0
LINC02384	0.2957	0.3781	0.13	0.0438	0.2105	0.1666	0.0841	0.0564	0.0886	0.0619	0.1026	0.3153	0.0313	0.2667	0.2999	0.1823	0.1398	0.0869	0.3508	0.1704	0.0502	0.146	0.2078	0.0745	0.2615	0.3476	0.2814	0.2735	0.0904	0.0892	0.1935	0.1115	0.1049	0.2074	0.0975	0.2053	12.7053	0.127	0.0654	0.7153	0.1909	0.0887	0.1166	0	0.0426	0.0655	0.2189	0.0098	0.0256
AC027796.1	0.293	2.7537	0.6014	0.4559	0	0.1576	0	0	0	0	1.0671	0	0.3256	0.2775	0.2837	0	1.2124	0	0.3174	0.8866	0	0	0.3413	0.3875	0	0	0.1171	0.7587	1.8802	0	0	0.58	0.1364	0.3596	1.0149	0.356	0	2.1146	0	0	0	0	0.4044	1.5413	0	0.2725	0.2278	0	0
LINC00308	0	0	0	0	0	0	0	0	0	0	0	0	0	0	0	0	0	0	0	0	0	0	0	0	0	0	0	0	0	0	0	0	0	0	0	0	0	0	0	0	0	0	0.1673	0	0.1377	0	0	0	0
AL445253.1	1.6647	0.7451	3.8914	3.7414	0.5694	0.7957	1.6569	5.8483	1.9408	11.2301	3.3683	0.2301	0.4112	2.1023	1.0744	1.1974	0.7654	1.9971	1.4027	6.0773	2.3072	1.8226	2.873	1.2233	3.263	2.2829	1.1089	3.8319	9.8916	0.7815	0.4238	1.6478	4.9957	1.4755	0.6407	0.4495	0.8974	3.6712	3.8668	0	2.4244	8.3006	0.3404	1.7029	0.14	0.086	4.4574	0.4487	1.177
AL160272.1	0.03	0.0345	0.022	0.0667	0.0188	0.0737	0.0365	0.0446	0.0674	0.0377	0.0468	0.0213	0.0381	0.0649	0.0249	0.0475	0.1064	0.0441	0.2089	0.2148	0.0305	0.04	0.0333	0.0756	0.0358	0.0414	0.0377	0.0277	0.0367	0.0272	0.0098	0.0594	0.0559	0.0526	0.0791	0.0729	0.0249	0.0077	0.01	0.0952	0.0232	0.0202	0.0118	0	0.0389	0.0359	0.0533	0.095	0
AC006441.3	0	0	0	0	0	0	0	0	0	0	0	0	0	0	0	0	0	0	0	0	0	0	0	0	0	0	0	0	0	0	0	0	0	0	0	0	0	0	0	0	0	0	0	0	0	0	0	0	0
AC017033.1	0.7416	0	0.3262	0	0.3727	0.1139	0	0.2544	0.4446	0.1864	0	0	0.2355	0.5017	0	0.6858	0	0.1089	0.3443	0.3664	0	0	0.2468	0.0934	0.1967	0.4548	0.7621	0.1372	0.6798	0.2238	0	0	0	0	0	0	0	0.1912	0	0	0	0.1668	0.0975	0.836	0	0	0	0.0734	0
AC026462.5	0	0	0.0402	0.1218	0	0	0	0	0	0	0	0	0	0.0371	0	0	0	0	0	0	0	0	0	0	0	0	0	0.0507	0	0	0	0	0	0	0	0	0	0	0	0	0	0	0	0	0	0	0.0609	0	0
AL096678.1	0	0	0.1631	0.4945	0.2795	0.5127	0.4067	0.1272	0.5002	0	0	0	0.7065	0.1505	0	0.147	0	0	0	0	0	0.1648	0.1234	0.1401	0	0	0	0.2058	0	0	0	0.3146	0	0.195	0	0	0	0.2867	0	2.0184	0.1436	0.7506	0.2924	0	0	0	0	0.5506	0.5778
LINC01621	0	0	0	0.3169	0	0	0	0	0	0	0	0	0	0	0.0986	0	0	0	0	0	0	0	0	0	0	0	0	0	0	0.2151	0	0	0.0474	0.125	0	0	0	0	0.1183	0	0.046	0.1604	0	0	0.0771	0	0	0.0706	0
LINC01508	0.0747	0.4014	0.7671	0.8141	0.3287	0.1206	0.4145	1.0171	3.2546	0.0658	2.2458	0	0	0.3186	0	0.4493	4.0826	1.0376	0.0405	0	0.1998	1.628	0.5515	1.3511	0.2082	0.1604	0.0299	1.1129	0	0	0.0856	2.1455	0.2436	5.3661	1.3808	0.4541	2.1031	0.472	1.9966	1.424	0	2.2361	0	1.966	0.7922	3.0238	3.3118	1.7093	1.9025
GCSIR	0	0	0	0.0554	0	0	0	0.0142	0	0	0	0	0.0395	0.0169	0.0689	0.0165	0	0	0.0193	0	0.0317	0	0	0	0	0	0	0.0921	0	0.0752	0	0	0	0.0218	0	0	0.069	0	0.124	0	0.0161	0.1121	0	0.1872	0	0.1489	0.1106	0	0.0323
SNHG14	2.0004	3.2477	2.4591	2.4728	2.2598	2.712	2.1512	2.2877	3.6246	3.4191	5.2536	2.8277	2.1921	2.6346	2.555	1.8477	2.8716	3.154	4.3681	0.7643	2.1791	2.4237	1.9759	2.6454	1.5733	2.0733	2.5681	1.741	3.8524	3.1559	1.337	3.1403	3.3471	2.6269	3.9568	2.3576	1.5658	1.095	1.8913	1.1888	0.8377	0.2456	3.1424	0.8834	1.0527	1.6033	1.5103	0.0725	1.5438
CDC37L1-DT	3.3036	1.3143	5.3995	4.1883	2.3675	3.4215	3.3403	3.7217	10.2707	4.3065	8.2441	1.2176	2.4479	3.5926	1.6584	9.5048	3.848	3.6486	2.1209	3.4912	2.3983	6.0915	5.7015	3.021	3.749	3.4142	4.4989	6.1786	2.8791	2.0679	2.1024	5.329	2.9628	10.5113	7.9114	2.0812	2.137	2.6493	3.1263	0.777	3.6498	1.156	1.2384	4.8277	2.6864	6.7139	6.4678	1.2719	4.4492
AC011462.4	2.5057	4.9344	5.8288	6.7578	1.6162	1.4373	3.8478	4.0114	13.6716	3.3807	5.1714	0.8312	2.228	5.2213	5.4987	4.48	6.9126	1.7177	6.8771	4.4775	4.1674	3.292	7.1354	3.6826	2.1714	4.3027	4.1392	4.9747	3.5733	1.7645	0.3827	14.5509	6.223	5.9452	8.8723	2.4355	4.5383	2.1099	4.2682	0	2.567	7.8909	3.5351	10.1062	3.7941	3.1072	7.2719	3.01	7.2892
AC068282.2	0.4366	0	0.1792	0.5434	0	0.5635	0.8194	0.4892	1.3743	0.461	0.159	1.3034	0.3882	0.1654	0.1691	0.1615	0.2891	0.5387	0.946	0	0.1556	0.5434	0.6781	0.847	0.2432	0.1874	0.8375	0.4522	1.1207	0.5534	0.2	0.5186	0.1626	1.2859	1.0082	0.6365	0.1694	8.8227	1.4197	1.9408	0.5525	0.4125	0.1607	2.2967	1.1238	0.4872	1.629	0	1.27
LINC01182	0.0113	0	0.0232	0.351	0.0595	0.0243	0.0096	0.0181	0.0473	0.0893	0.0205	0.0842	0.0251	0.0534	0.1529	0.0417	0.0373	0.0232	0.0244	0.0195	0	0.0936	0.0438	0.0796	0	0.0484	0.0361	0.073	0.1689	0.1907	0.1421	0	0.021	0.0831	0.1302	0.0274	0.0438	0	0.1834	0.6806	0	0.302	0.0415	0.2077	0.0085	1.3639	0.1578	0.0078	0.0205
AC018697.1	0.1087	0	0	0.0564	0.0159	0.0682	0.0155	0.0363	0.019	0.008	0	0	0.0805	0.0172	0.0351	0.0084	0	0.0093	0.0393	0.0157	0	0	0.0141	0.008	0	0.0194	0.0217	0.129	0.0194	0.0383	0.0415	0	0.0084	0	0	0.044	1.617	0.0163	0.0421	0.0863	0	0	0.6417	0.3335	1.0423	0.0927	0.3239	0.7093	0.0165
AC004801.3	0	0	0.16	0.4852	0	0	0.0665	0.0624	0	0.0686	0	0	0	0	0	0	0	0	0.3379	0	0	0	0.1211	0	0	0	0	0	0	0	0	0	0.0726	0.0957	0	0.1895	0	0	0	0.9903	0	0.1228	0	0	0	0	0.1212	0.054	0
AL355597.1	0	0	0	0.2372	0	0	0	0	0	0	0	0	0	0	0	0	0	0	0	0	0	0	0	0	0	0	0	0.0987	0	0.161	0	0	0	0	0	0	0	0	0	0.242	0	0	0	0	0	0	0	0	0
AC026469.1	0.5899	0.5483	0.163	0.1412	0.3193	0.2928	0.1548	0.3995	0.0952	0.1996	0.0826	0.2822	1.2608	0.2149	1.4057	0.3986	0.2253	0.07	0.2704	0.1177	0.2021	0.1412	1.1629	0.06	0.1896	0.2435	0.2539	0.7344	0.4368	0.4793	0.3119	0.0898	0.1479	0.0835	0	0	0.0881	0	0.0527	0	0	0.2501	0.0209	0.8355	0	0	0.1058	0	0.0412
AC004554.1	5.8244	2.8728	2.6431	1.3563	6.5864	5.7955	1.7577	1.6809	1.7877	1.1505	3.1747	9.6601	3.1708	3.0398	5.8307	3.6275	1.5084	5.6224	4.4643	0.3426	6.7074	2.2192	0.7693	1.9566	1.4347	3.8271	4.8456	1.5391	1.1866	6.7802	6.5811	2.5101	3.9115	1.3615	0.0915	0.0963	0.0769	0.0715	0	0	0.0358	0.4991	0.2187	0.1042	0.09	0.8844	0.1232	0	0
AC093277.1	0	0	0	0	0	0	0	0	0	0	0	0	0	0	0	0.0428	0	0	0.1002	0	0.0824	0.048	0	0.0408	0	0.0993	0	0	0	0	0.053	0	0	0	0	0	0	0	0	0	0	0.0728	0	0	0	0	0	0	0
AC005253.2	0	0	0	0	0	0	0	0	0	0	0	0	0	0	0	0	0	0	0	0	0	0	0	0	0	0	0	0	0	0	0	0	0	0	0	0	0	0	0	0	0	0	0	0	0	0	0	0	0
AP000356.1	0	0	0	0	0	0	0	0.1649	0.2162	0.1813	0	0	0	0	0	0	0	0	0.2232	0	0	0	0	0	0	0	0	0	1.3223	4.3532	0	0	0.1919	0	0	0	0	0	0	0	0	0	0	0	0	0	0	0	0
AL121906.1	0	0	0	0	0	0	0.2909	0.1364	0.1789	0.3	0	0	0	0.1615	0	0	0	0	0	0	0	0	0	0	0.1583	0	0.1363	0.2207	0	0	0	0	0	0	0	0	0	0.3076	0	0	0	0	0.4705	0.4484	0	0	0	0	0
LIX1-AS1	0	0	0	0.7811	0	0	0	0.1005	0.1756	0.0368	0	0	0.093	0	0.243	0.0387	0.0692	0	0.2266	0.1447	0	0	0	0.0369	0.0777	0	0.2006	0.0542	0.0895	0	0	0	0.039	0	0.1932	0	0.1624	1.3586	0	0	0	0	0.1155	0	0.095	0.0389	0.065	0.087	0
AL032821.1	0	0	0	0.4017	0	0	0	0	0	0	0	0	0	0	0.25	0	0	0.1327	0.1399	0	0	0	0	0	0	0	0	0	0	0	0	0.2556	0	0	0	0	0	0	0	0	0	0.2033	0	0	0	0	0.2007	0	0
FGF13-AS1	0.4585	0.1759	1.1429	0	0.1728	0.775	0.3353	0	0.9623	1.7292	0.7157	1.6297	1.0193	0.6204	0.2537	0.0606	0.4337	0.6062	0.4258	0.2832	0.4669	0.4077	0.2544	0.1733	0.0608	0.6327	1.6755	0.0848	0.7006	0.5536	0.6003	1.0375	0.6101	0.5627	0.7563	0.6367	0.2542	0	0	0	0.0592	0.2063	0.1205	0	0.0496	0	0	0.0454	0.1191
WDFY3-AS1	0	0	0	0	0	0	0	0	0	0	0	0	0	0	0	0	0	0	0	0	0	0	0	0	0	0	0	0	0	0	0	0	0	0	0	0	0	0	0	0	0	0	0	0	0	0	0	0	0
AC078925.1	0.111	0.5959	0.038	0.1151	0.618	0	0.0947	0.0296	0	0.0325	0.4041	0	0.4933	0	0	0.2394	0.1837	0.1901	0.0801	0.0959	0.4613	0.0767	0	0.0978	0.1374	0.1588	0.0591	0.0958	0	0.1563	0	0.0732	0.0689	0	0	0	0	0	0	0	0	0	0	0	0.028	0	0	0	0
LINC01704	0.1449	0	0.0372	0.1127	0.0637	0.3116	0.0309	0.1739	0.038	0.0319	0.066	0.7208	0.2415	0.0343	0.6311	0.134	0	0.1117	0.1177	0.1253	0.1291	0.0376	0.0563	0.5748	0	0.2332	0.6658	0	0.0775	0.9181	0.1245	0	0.0675	0	0.1673	0	0.2108	0.0653	0	0	0.0327	0.4562	0	0	0.0548	0.0337	0.2252	0.0251	0
AC140912.1	0	0	0.0675	0	0	0	0	0	0	0	0	0.1635	0	0	0.3818	0	0	0	0.1424	0	0	0	0.1021	0.1159	0	0	0	0	0	0.1389	0	0	0	0	0	0	0	0	0	0.8349	0	0.207	0	0.3458	0.1493	0.1223	0.1022	1.9134	0
AL445207.1	0	0	0	0	0	0	0	0	0	0	0	0	0	0	0	0	0	0	0	0	0	0	0	0	0	0	0	0	0	0	0	0	0	0	0	0	0	0	0	0	0.0549	0.0956	0	0	0	0	0	0	0
LINC00513	0.0944	1.0983	0.7749	1.7623	0.5258	0.0338	0.5636	3.0472	0.3301	0.2215	0.401	0	0.2098	0.0894	0.5483	0.3491	0.9894	0.1941	2.9313	0.6257	0.3364	0.3263	9.7247	1.8033	0.409	0.439	0.2766	1.7109	0.2019	0.5982	0.1081	0.6851	0.2344	0.3475	1.1624	7.5685	0.5495	2.0436	0.0731	2.6973	0.5688	0.7431	0.6947	0.662	0.0953	0.2926	1.5652	0.5233	0.4004
LINC02146	0	0	0	0	0	0	0	0	0	0	0	0	0	0	0.0533	0	0	0	0	0	0	0	0	0	0	0	0	0	0.1766	0	0	0	0	0	0	0	0	0	0	0.3496	0	0.0433	0	0	0	0	0	0	0
MIR4422HG	0	0.0784	0.03	0.6362	0	0	0	0	0	0	0	0	0.1299	0	0.1697	0	0	0.03	0.1266	0	0	0.0303	0.0227	0	0	0	0.07	0.1135	0.125	0.3702	0.0669	0	0	0.0717	0.0674	0	0.0567	0	0.0678	0	0	0.092	0.0537	0	0	0.0272	0.0908	0	0
AC110023.1	0	0	0	0	0.0988	0	0	0	0	0	0	0	0	0.2127	0	0	0	0	0	0	0	0.2329	0.0872	0	0	0	0.1795	0	0	0.2372	0	0	0.1046	0	0	0	0	0.2026	0	0	0	0.1768	0	0	0	0	0	0	0
ZNF84-DT	0	0	0	0.1794	0	0.062	0	0	1.8147	0	2.3097	0	0	0.1092	0.1116	0.1599	0.2863	0	0	0.1495	0	0	0.2239	0.1017	0	0	0	0.0746	0	0	0.1321	0.5707	0	1.4858	2.7958	0.2802	0.3356	0.104	0.8035	0	0.0521	0.3631	0.053	0	0.2619	0.2145	1.5237	0.0799	0.1048
LINC01276	0.1088	0.3896	0.2233	0	0.1276	0	0.0619	0.1161	0.2664	0.0319	0.1981	0.0902	0.0806	0.0687	0	0.2348	0.1201	0.1865	0.1179	0	0.0646	0.0752	0	0.032	0	0	0.058	0.047	0.0776	0.0766	0	0.2872	0.0338	0.089	0	0	0.0704	0	0.2527	0.3455	0.0328	0.0571	0	0.7632	0	0	0.1128	0.0251	0.0659
IRAG1-AS1	0	0.4252	0.2708	0.3285	0.5571	0.8515	0.0901	0.2958	1.2184	0.2322	1.3457	0	0.2347	0.4499	0.6132	0.1464	1.3979	0.1628	4.6891	0	0.3762	0.2737	0.4919	0.4654	0.147	0.0566	0.2953	0.8201	0	0.1115	0.1209	0.5225	0.2949	2.5911	2.0721	1.1543	0.717	0.2857	2.9425	0.3352	0.1431	0.4987	0	1.2496	1.039	0.0491	2.2157	0.0732	0.096
AC009878.1	1.103	0	0.4528	0	0.5821	0	0.7528	1.5892	0.6944	1.3588	0.4017	0.5488	0	0.8358	0	0.204	0.3651	1.1342	0.717	1.1444	0.7862	1.144	3.4265	0.9726	1.6386	0	1.2343	1.4282	0.4719	0	1.5162	0.4367	1.2327	4.6024	1.0188	0.536	0	0	0	0.7005	0	0.3474	0.203	0	0	0	0	0	0
MIR583HG	0	0	0.328	0.3315	0	0.1146	0.4545	0.1706	0.2236	0.1875	0	0	0	0.1009	0.6189	0.0985	0	0.1096	0	1.0133	0	0	0.1655	0.0939	0.1978	0	0.0852	0.4138	0.2279	0	0.122	0	0.1984	0.3923	0	0	0	0	0.2475	0	0	0.1678	0	0	0.6453	0.0991	0.4969	0	0.1937
GPRC5D-AS1	1.272	2.0024	2.3182	2.3886	0.5015	0.4482	1.029	1.2815	5.937	2.6051	3.5544	0.3274	0.0975	2.4511	0.4671	3.0828	3.7753	4.4651	0.689	0.493	2.3057	2.7296	1.6521	2.0886	0.672	1.0592	0.4382	1.647	1.9703	0.4633	0.1759	3.8207	1.4297	5.7059	5.6722	6.395	4.6389	3.0866	7.2338	4.7355	2.0022	1.6921	7.2643	0.2307	0.1992	3.1819	6.1033	0.2584	1.7943
AC007849.1	0.4386	7.8524	0.7502	0	1.1573	0.1572	2.1204	14.629	0	0	0.7987	0	0.325	2.6311	0.2831	2.7042	1.21	0.1503	0	4.8038	0.7816	0.6066	4.542	0.2579	1.7647	0	0.2337	4.5434	0	0	0	0	1.3617	0.7177	3.7139	1.7764	0.5674	0.7914	1.0188	0	0.1322	0.2302	0	1.1537	3.6529	4.3513	1.1366	0.304	0.5317
AL078644.1	0.6982	0.8035	0.4094	0.6208	0.7895	0.7509	1.5316	1.3572	0.8372	0.4388	0.5449	0.7444	1.1086	0.6613	0.5794	0.2767	0.6604	0.5128	1.5128	0.1725	0.7109	0.4138	0.8521	2.3747	0.9261	0.2141	0.9567	0.3874	0	0.8428	0.2285	0.7898	0.9289	0.3672	0.4606	0.9694	0.9678	0.5399	0.2317	0	0.8114	0.4711	1.8354	0.7871	0.7551	1.4842	1.2405	0.4147	0.3627
U73169.1	0.4087	1.0976	0.2097	0	0.3595	0	0.3487	0	0.2144	0	0	0	0.9086	1.355	0.7914	0.189	0.3383	0	1.5499	0	0.3642	0.4239	0.7936	0.7209	0.5693	0	0.4901	2.3816	0	0.8635	0	0.8092	0.3807	0.2508	0	0	0.3966	0	0	0	0.1847	0.3218	0.3761	0	0.1547	0.1901	0	0.4249	0.7432
AC073236.1	0.1511	0	0.0775	0	0.465	1.2998	0.0644	0.786	0.0793	0	0	0.9396	0.5037	0.2862	0.2925	0	0	0.1553	0.0818	0.5225	0.1346	0.1567	0.176	0.3996	0.1403	0.1621	0.1811	0.1956	0	0.7979	0.173	0.1495	0.3517	0	0.1744	0	0	0	0	0	0	0.1189	0.0695	0	0.1144	0	0.1174	0	0
AC103858.2	0.5525	0	0.2835	0.8597	0.8504	0	0.1178	0.6634	0.1449	1.2154	0.5031	0.3436	1.8423	0.1308	0	0.2555	0	0.2841	0.8979	0.1194	0.4923	0.2865	0.7509	0.609	0.8977	0.2965	0.3312	0.7154	1.4774	0	0	0	0.3859	0.6781	0.319	0.3356	0.268	0.9969	0	0	0.2497	0.2175	0	0	0.3137	0.2569	0.6443	0	0
AC138907.1	0	0	0	0	0	0	0	0	0	0	0	0	0	0	0	0	0	0	0	0	0	0	0	0	0	0	0	0	0	0	0	0	0	0	0	0	0	0	0	0	0	0.0491	0	0	0	0	0	0	0
SRGAP3-AS3	0	0	0.0629	0	0	0	0.0523	0	0.0643	0	0	0	0	0.1162	0	0	0.3045	0	0	0	0	0	0	0	0.0569	0	0	0.1588	0.1312	0	0	0.2428	0.0571	0.4516	0.4249	0	0.119	0.1107	0	0.1947	0	0.0966	0	0.1613	0	0	0	0.0425	0
LINC02550	1.2268	0.1498	0.6868	0.5206	0.4905	0.3599	0	0.1339	0.4681	0.0491	0.1016	4.4395	1.2396	0.581	1.4037	0.5673	0.0923	0.172	0.6646	0.3857	1.5899	0.347	0.0433	0.0983	0.0518	0.2394	1.5155	0.5054	1.9086	0.9425	0.3833	0.2208	0.1039	0	0.3863	0	0.3246	0.4025	0.2591	0	0	1.9318	0.1026	0.1467	0.0422	0.4668	0.0867	0	0.2028
BX293535.1	2.9153	1.4234	4.3519	0	3.4966	1.9953	0.4522	2.9701	4.1713	0.2332	2.4132	2.6374	1.7675	5.7736	2.5659	2.9412	0.4387	2.9978	4.307	0	0.9445	5.7727	2.2642	0.7011	0.2461	4.5511	8.6857	3.4316	2.8347	1.6797	3.6432	2.0987	4.1961	5.5294	1.8361	1.288	2.0573	0	5.5406	0	0.7187	1.6693	0.2439	13.2456	3.2105	0.2465	4.5326	0.3673	0
AC011477.3	0.1232	1.9844	0.2528	1.1498	0.325	0.6623	0.3152	0.1972	1.2923	0.2167	0.8971	0.6128	0.5476	0.2333	0	0	0.4077	0.5066	1.2009	0	0.6584	0.511	0.0956	0.8688	0.1144	0.2644	0.0984	0.3189	3.4249	1.3009	0	0.2438	0.2294	0	0.2844	0	0	0.2222	0	0	0	0	0.1133	0	0	0	1.1489	0.2561	0
AL133320.2	0.0638	0	0.0327	0.0992	0	0	0	0.0511	10.8078	1.4591	0.813	0	0	0	0	0.6783	7.7593	0	0	0	0	0	0.0248	0.1125	0.0296	0.1711	0	0.2477	0.6822	0	0	0.4419	0	27.1606	11.8562	0	0	0	0	0	0	0.3013	0	0	0.0241	0	0	0	0
AL162390.1	0.1204	0	0.0618	0	0	0	0.3595	0.0482	0.0632	0	0.1096	0	0	0.2281	0.2331	0.2783	0.0996	0	0	0.2602	0	0.0624	0.187	0.1062	0.0559	0.1292	0	0.2338	0	0.6359	0	0.3575	0.3364	0.0739	0	0	0.1168	0.1086	0.2796	0.5734	0	0.1896	0	0	0.1367	0.168	0.2808	0	0
LINC02287	0.0542	0	0	0.1686	0.286	0	0.0462	0.1735	0	0.0477	0	0	0	0	0.3148	0.1002	0	0	0.1174	0.0937	0.1931	0	0.1263	0	0.0503	0	0.13	0	0.1159	0.1145	0	0	0.0505	0	0	0	0.2103	0	0	0	0	0.256	0.0499	0.1426	0.041	0	0	0	0.0985
AP001020.2	0.0467	0	0.0959	0.4363	0.0822	0.0503	0.1595	0.1122	0.049	0	0.0851	0	0	0.1328	0.7239	0.0432	0.3094	0	0.2531	0	0.4164	0.1454	0.2178	0.206	0	0	0.0374	0.242	0.1999	0.2962	0.1071	0.0925	0.1306	0.1147	0.3237	0.1136	1.2696	0.0843	0.4342	0.2968	0	0.1472	0	0.1229	0.0708	0.0869	0.5086	0.0648	0
AC002463.1	0	0.0392	0.015	0.1819	0.0257	0.0157	0	0	0.0307	0	0.0266	0	0	0.0138	0.1698	0.0135	0	0.0451	0.2375	0.0126	0.0781	0.0152	0.0568	0.0773	0.0407	0	0.0818	0.0189	0.0938	0.0309	0.0335	0	0.0408	0.0359	0	0	0.0567	0	0.0679	0	0.0528	0.4372	0.0538	0	0.0443	0	0.0682	0.1215	0
LINC02299	0.187	0	0	0	0.0411	0.0503	0.1596	0	1.6191	0	0.7664	0	0	0	0.0905	0	0.0774	0	0	0	0	0	0	0	0	0	0	0	0	0	0	0.5554	0	0.8034	0.5399	0	0.1815	0.0844	0.1086	0	0.0423	0.0736	0	0	0	0.0435	0.1454	0	0
AC091196.1	0	0.5797	0.1266	0.2879	0.1356	0.0663	0	0.0987	0.0647	0.0814	0.0562	0	0.1371	0	0.2389	0.057	0.1021	0	0.4678	0.0267	0.055	0.064	0.0719	0.0272	0	0.0993	0.4191	0.1997	0.1979	0.3258	0	0.1832	0	0.0757	0	0	0.0598	0.0556	0	0	0.0279	0	0	0	0.0934	0.0287	0.0479	0	0.1121
AC123912.2	0	0	0.0295	0	0.0253	0	0.049	0	0.0301	0.0758	0	0	0	0	0.0556	0	0.0475	0.0886	0.1555	0	0	0	0.0223	0.0253	0	0.0308	0.023	0	0.1229	0	0.0329	0	0	0	0.0663	0.0698	0.0557	0	0.0667	0	0	0.0452	0	0	0.0652	0.0534	0.0893	0	0
PTENP1-AS	0.0311	0	0.016	0	0.1231	1.8565	0.0398	0.2116	0.0163	0	0	0	0.0346	0.0442	0.0602	0	0	0.3998	0.2359	0.0807	0.0554	0.0484	0.0966	0.0411	0.0578	0.0501	0.1616	0.0201	0.0333	0	0.4275	0.0308	0.029	0	0.0359	0	0	0.0281	0	0	0.1265	0	0	0.0409	0	0.0145	0	0	0.0283
AC020934.2	0	0	0	0	0	0	0	0	0	0	0	0	0	0	0	0	0	0	0	0	0	0	0	0	0	0	0	0	0	0	0	0	0	0	0	0	0	0	0	0	0	0	0.3027	0	0.2491	0	0	0	0
LINC02698	0	0	0	0	0	0	0.1115	0	0.1371	0	0	0	0	0	0	0	0	0.2687	0	0	0	0	0	0	0	0	0	0	0	0	0	0	0	0	0	0	0	0	0	0	0	0	0.1202	0	0	0	0.2032	0	0
AC117528.1	0	0	0.0516	0.1564	0	0	0	0.0402	0.1055	0.0442	0.0915	0	0.1117	0	0.0973	0.0465	0.0832	0.1551	0.0545	0	0	0	0	0	0	0	0	0.1302	0	0.2124	0	0	0.0468	0.1234	0.1161	0.2443	0.2927	0	0	0.6385	0	0	0.0463	0.1322	0	0	0.0782	0	0
LINC01154	0	0	0	0	0.1453	0	0.4228	0	0	0	0	0	0	0	0.6398	0.1528	0	0	0	0	0	0	0	0.2914	0.1534	0	0.3962	0	0	0	0.5677	0	0	0	0.3815	0.4014	0	0.2981	0	0	0	0	0	0.4346	0	0	0.2569	0	0
AL049648.1	0	0	0.273	0	0	0.5721	0.2269	0.2129	0.5582	0	1.453	0	0	0	0	0	0.4402	0	0.2881	0	0	0	0.6197	0	0	0.2854	0	0	0	0	0	0	0.4954	0.9792	0.6142	0	0.5161	0	0	0	0.2404	0.8376	0	0.6996	0.2014	0	1.6541	0	0.9672
C21orf62-AS1	0.4827	0.9059	0.8476	0.7783	0.5627	0.5442	0.3622	0.3119	1.3853	1.4943	0.985	0.4196	0.4525	0.5564	0.6757	0.6185	0.7702	0.7595	0.6931	0.1509	0.342	0.5731	0.3343	0.4359	0.3294	0.4744	0.5439	0.3539	2.0155	0.8601	0.4064	0.9096	0.7746	0.8137	0.8327	0.2261	0.2822	0.1994	0.4323	0.277	0.0526	0.2656	0.0803	0.3213	0.0352	0.2813	1.0037	0.0887	0.7085
AL451164.2	0	0	0	0	0	0	0	0	0	0	0	0	0	0	0	0	0	0	0	0	0	0	0	0	0	0	0	0	0	0	0	0	0	0	0	0	0	0	0	0	0	0	0	0	0	0	0	0	0
ERICH6-AS1	0.8962	1.5926	1.1632	2.0917	1.0085	0.978	0.6859	1.4242	4.7433	0.6146	6.912	0.7869	0.7324	0.9113	0.8677	1.1213	2.6833	1.03	1.6706	1.1167	1.2917	1.2166	2.3132	0.8019	0.9178	0.4809	1.2536	2.4573	1.0149	1.5592	0.8303	2.1134	0.9083	4.2862	5.6608	1.1849	1.7136	1.8549	2.694	0.9625	1.1675	1.8885	0.7761	1.976	2.0655	0.4045	4.2415	0.6302	1.4377
LINC00941	0	0	0	0	0	0	0	0	0	0	0	0	0	0	0	0	0	0	0	0	0	0	0	0	0	0	0	0	0	0	0	0	0	0	0	0	0	0	0	0	0	0	0	0	0	0	0	0	0
TMEM51-AS1	0.307	0.572	0.3729	2.0859	0.0937	0.2223	0.2939	0.1855	0.8939	2.1387	0.7757	0.1091	0.1393	0.2789	0.1092	0.6083	2.3953	0.4251	0.2375	0.3087	0.1563	0.2599	0.3211	0.2983	0.3257	0.6118	0.2854	0.2839	3.5645	0.4632	0.0359	0.8433	0.3559	0.9303	0.4195	0.1979	0.8266	0.2035	0.5529	0.6962	0.0566	0.3847	0.0692	0.5438	0.185	0.1806	0.3214	0.0217	0.3189
AC005277.1	0	0	0	0	0	0	0	0	0	0	0	0	0	0	0	0	0	0	0	0	0	0	0	0	0	0	0	0	0	0	0	0	0	0	0	0	0	0	0	0	0	0	0	0	0	0	0	0	0
TRHDE-AS1	0.2736	0.2783	1.0892	0.1806	0.6162	0.2898	0.1733	0.1128	0.3262	2.5863	0.2189	0.4435	0.2488	0.5772	0.1846	0.2454	0.0892	0.5286	1.5136	0.2653	0.2586	0.516	0.0773	0.1755	0.1193	0.5072	0.6263	0.1288	1.6583	0.5605	0.1187	0.1067	1.2703	0.0356	0.0479	0.0201	0.2414	0.0224	0	0	0	0.1567	0.0687	0.1745	0.0282	0.1928	0.0193	0.0287	3.6105
AC069368.2	0	0	0	0.7578	0	0.2619	0.2078	0.0975	0	0	0	0	0	0.1153	0.4715	0	0.4031	0	0	0	0.217	0	0.0946	0	0	0.1307	0.0973	0.3153	0.5209	2.0579	0	0	0.1134	0.1494	0.5623	0.2959	0.4726	0.4394	0.5657	0	0.5503	0.3834	0	0	0	0.1132	0.3786	0	0.4428
AL355073.1	0.5803	0	0.8933	0	0.3828	0.4681	0	0.1161	0	0.1277	0.2642	0.7218	0	0.8245	0.8427	0.1342	0	0.5967	0.3143	0	0	0	0	0.1279	0.2694	0.3114	0.3479	0.1878	0.931	0.3065	0	0	0.8107	0	0	0.3525	0.2815	0.2618	0	0.4607	0	0.2284	0	0.3816	0	0	0.2256	0	0
AC110296.1	0	0.2537	0	0	0.0831	0	0	0.2268	0	0	0	0	0	0	0	0	0	0	0.1023	0	0	0	0.0734	0	0	0	0	0.2446	0	0	0	0	0	0	0	0	0	0	0	0	0	0.1487	0	0	0	0	0	0	0
BX469938.1	0	0	0	0.3693	0	0	0	0	0	0	0	0	0	0	0	0	0	0	0	0	0	0	0.0922	0	0	0	0	0	0	0	0	0	0	0	0	0	0.4606	0	0	0	0	0	0	0	0	0	0	0	0
AC018685.3	0	0	0	0.069	0	0	0	0	0.0233	0	0	0	0	0	0	0	0	0	0	0	0	0	0.0172	0	0	0	0	0	0	0	0.0254	0	0	0	0	0	0	0	0	0	0	0.0698	0	0	0	0	0	0	0
LINC02352	0.5349	1.3566	1.2809	1.0172	0.6795	0.8629	1.5464	2.117	2.1203	0.2615	1.4611	0.5914	0.3963	1.7732	0.6329	1.2092	1.2789	1.0084	0.9658	2.0812	0.2118	2.2808	2.8156	0.8909	1.352	0.5741	1.7102	3.1935	0.5085	0.2511	0.7148	1.0589	1.1347	1.3858	2.4704	0.2166	1.6147	1.2332	1.0354	0.3774	0.8058	0.2807	0.0547	3.5175	1.0574	1.0778	3.003	0.0412	0.7024
LINC00824	0	0.1326	0	0.5122	0.029	0.0708	0	0.0132	0	0	0	0.0819	0.0366	0.0156	0.3506	0.0152	0.0272	0	0	0.1708	0.0293	0	0.0256	0.0145	0	0.0177	0	0	0.0704	0.1043	0	0.0326	0.0307	0	0.114	0.04	0.1916	0.0297	0.0765	0.2613	0.0149	0.1814	0	63.2524	0.0498	0	0.1535	0.0114	0.0299
RSF1-IT1	0.1187	0	0	0	0.1044	0.1276	0.405	0.095	0.1245	0.1044	0.2161	0	0	0	0.4596	0	0	0.122	0.2571	0	0	0	0.1843	0.7326	0.3306	0.1274	0.0949	0.6146	0	0	0.2719	0	0	0.1456	0	0.2884	0	0	0.2757	0	0.2146	0	0.3276	0	0.1797	0.2207	0.5535	0.5757	0
AC117500.6	0	0	0	0	0	0	0	0	0	0	0	0	0	0	0	0	0	0	0	0	0	0	0	0	0	0	0	0	0	0	0	0	0	0	0	0	0	0	0	0	0	0.0858	0	0	0	0	0	0	0
AC000403.1	1.2762	3.4271	2.5766	1.5625	2.3002	2.2951	1.767	1.2058	2.5465	2.5405	3.0479	4.4242	3.3486	2.1798	2.2281	1.9928	2.1817	5.2492	3.5133	0.6874	2.8707	2.9078	1.3811	3.3761	2.1756	1.5718	3.8129	1.5712	2.8195	3.1382	3.1395	3.0236	3.176	1.5406	2.6089	0.2034	0.2842	1.1703	0.243	0.2657	0.0756	0.8565	0.1155	0.6054	0.0475	0.4475	0.2927	0.087	0.3423
AC122138.1	0	0	0	0	0	0	0	0	0	0	0	0	0	0	0.2248	0	0	0	0	0	0	0	0	0	0	0	0	0	0.4967	0.9811	0	0	0	0	0	0	0.2253	0	0	0	0	0	0	0	0	0.108	0.1805	0	0
LINC02882	0.0084	0	0	0.1041	0	0	0	0	0	0.0074	0	0.0208	0.0186	0	0.0162	0	0.0138	0	0	0.0289	0	0	0	0	0	0.009	0.0067	0	0.0358	0.0353	0	0	0	0	0	0.1829	0	0.1056	0.0194	0	0	0.632	0.3539	0	0.0696	0	0	0.0058	0
STAU2-AS1	0.362	0.1768	0.0338	0.1024	0.1447	0.3186	0.8142	0.3952	0	0.0579	0.1798	0.7369	0.2926	0.187	0.701	0.213	0.3813	0.1692	0.107	0.3984	0.1759	0.512	0.2812	0.4643	0.5806	0	0.342	0.7244	0.2112	0.4867	0.0754	0.0652	0.1839	0.1616	0.152	1.7594	1.3412	0.4157	0.8409	0	0.0595	0.6219	0.0303	0	3.289	0.5509	0.9722	2.9194	0.0598
AC007922.4	0	0.1977	0.0252	0.3818	0.0432	0	0	0.0196	0	0	0	0	0	0	0.095	0	0	0.0252	0.0266	0	0	0	0	0	0	0	0	0	0.105	0.1555	0	0	0	0	0	0	0.2381	0	0.171	0.7012	0.0222	0.3477	0.0451	0.1291	0	0	0.0763	0	0
AL138740.1	0.062	0	0.191	0.1931	0.0546	0	0.3176	0.2483	0	0	0	0	0	0.1175	0	0	0.1027	0.8931	0	0	0	0.2574	0.3373	0.1094	1.2672	0	0	0.4016	0	0	0	0	0.0578	0.0761	0.1433	0	0	0	0	0	0	0.0977	0	0	0	0.0577	0.5787	0.043	0
AC025031.1	0.1335	0	0.2739	0	0	0	0	0	0.2801	0	0.243	0	0	0	0	0	0	0.1372	0.2892	0	0	0	0	0	0	0	0	0.1728	0	0	0	0	0	0	0	0	0	0	0	0	0	0	0	0	0	0	0.2075	0	0
AC016907.2	0.0711	0.3343	0.1642	0.498	0.0626	0.0956	0.0455	0.0142	0.3732	0.2347	0.3886	0	0.1976	0.0842	0.3443	0.1316	0.2355	0.0366	0.0771	0.123	0	0.0738	0.1105	0.047	0.033	0.0382	0.0711	0.0921	0.4945	0.4508	0.0204	0.1408	0.0828	0.2401	0.5749	0.0432	0.0345	0.0642	0.0413	0.1129	0.0643	0.196	0.0164	0.421	0.0269	0.1158	0.387	0.0123	0
AC055811.1	0	0	0	0	0	0	0.104	0	0	0	0.3329	0	0.2709	0.2308	0.3539	0	0	0.0627	0.4621	0.0527	0.2171	0	0	0.6985	0	0	0.0974	0.7889	0	0	0	0	0.1702	0	0.1407	0.1481	0.1182	0.3298	0	0	0	0	0	0.1603	0	0.17	0.0947	0	0.1108
AC125494.3	0.3297	0	0	0	0.145	0	0.1406	0.3959	0.3459	0.145	0	0	0	0	0	0.1524	0	0	0.1786	0.1425	0	0	0.3841	0.2907	0	0	0.1318	0.2134	0	0.3483	0	0	0.307	0.4046	0.3807	0.4006	0.6398	0.2974	0.3829	0	0.298	0.7787	0.6067	0.8672	0.7488	0	0	0.3427	0.2997
AC011483.1	0.0689	0.2467	0	0.5717	0.0202	0	0.0392	0.0368	0.1446	0.0606	0.1673	0	0	0	0.5336	0.1699	0.6842	0.0236	0.0746	0	0.0409	0.0715	0.107	0.0405	0.0213	0	0	0.0595	0.0491	0.1455	0	0.4546	0.0214	0.0564	0.1061	0	0.312	0.1657	0.16	0.8751	0.1246	0.4701	0	0.1812	0	0	0.1428	0.2387	0.167
AL391097.3	0	0.6582	0	2.2883	0	0	0.4182	0	0	0.1078	0	0	0	0.2322	0.2373	0.34	0.2029	0.126	0	0.6358	0	0.1271	0	0	0	0	0	0.3174	0	0	0	0	0	0	0.849	0	0.7135	0	0.2847	0	0.1108	0.193	0.1128	0.6447	0	0.114	0	0	0
AC034234.1	0	0	0	0.3255	0	0	0	0	0	0	0	0	0	0	0	0.0967	0.6926	0	0	0	0	0	0	0	0	0	0	0	0	0	0	0.4142	0	0	0	0	0	0	0	0	0	0	0	0	0	0	0	0	0.1902
LINC02409	0.5209	0	0.2673	0	0	0	0	0	0.5465	0	1.1856	0	0	0	0	0.4817	0	0	0	0	0	0	0	0	0	0	0	0	0	0	0	0.2578	0	0.3196	0.3007	0	0	0	0	0	0	0	0	0.685	0	0	0	0	0
MRTFA-AS1	0.0388	0.417	0.0398	0.7249	0.0341	0.2923	0.0662	0.0311	0	0	0	0	0.1726	0.0735	0.2255	0.0359	0.4498	0.0399	0	0.1678	0.0692	0	0.0302	0.0685	0.036	0.0417	0	0.4524	0	0	0.0445	0.3074	0.1446	0.0953	0.4482	0	0.226	0.07	0.1804	0.3698	0	0.1223	0.0714	0	0	0	0.1811	0.0807	0.0706
AC112503.2	0.8153	1.4595	1.1156	0	0.8366	1.023	1.5069	1.1964	2.2811	0.7174	0.9897	0.6761	0.6041	1.9305	0.7893	0.6283	0.6747	1.2575	3.0913	0.8224	0.9685	1.8321	1.0553	0.7189	1.2616	1.3124	1.6291	2.2871	2.0346	0.5741	1.5565	1.345	1.1389	0.5003	1.5689	0.6603	0.5274	0.9807	0.3156	0	0.3685	1.0698	0.6251	0.3574	0.3086	0.3791	0.4225	1.13	0.9882
AL353648.1	0.0513	0.2757	0.2634	1.5976	0.1355	0.1656	0.1752	0.1233	0.0539	0.1355	0.0935	0.5109	0.6847	0.0972	0.8946	0.0475	0	0.0528	1.0011	0	0.0915	0.0532	0.1196	0.0453	0.0953	0.2755	0.4514	0.4653	0	0.4338	0.4117	0.2033	0.1434	0	0.3557	0	0.9962	0	0.5962	0.489	0	0.0808	0	0	0	0	0.3193	0.0712	0.0933
AC007402.1	0	0	0	0.0593	0	0	0	0	0.04	0	0	0	0	0	0.1843	0	0.063	0	0.0206	0	0	0	0	0	0	0	0	0	0	0.3218	0	0	0	0	0	0	0.037	0.0344	0	0.3628	0	0.03	0	0	0.0144	0.0177	0.0296	0	0
LINC01218	0	0	0	0	0	0	0	0	0	0	0	0	0	0	0	0	0	0	0	0	0	0	0	0	0	0	0	0	0	0	0	0	0	0	0	0	0	0	0	0	0	0	0	0	0	0	0	0	0
LINC00374	0	0	0	0.2918	0	0	0	0	0	0	0	0	0	0	0	0	0	0	0	0	0	0	0	0	0	0	0	0	0	0	0	0	0	0	0	0	0	0	0	0	0	0	0.0863	0	0	0	0	0	0
AL139340.1	0	0	0	0.2251	0	0	0	0	0	0	0	0	0	0	0	0	0	0	0	0	0	0	0	0	0	0	0	0	0	0	0	0	0	0	0	0	0	0	0	0	0	0	0	0	0	0	0.1125	0	0
PITRM1-AS1	0.2231	0.5992	0.2642	0.5875	0.1811	0.6276	0.2782	0.2061	0.4322	0.2718	0.1563	0.2135	0.5341	0.2926	0.3988	0.1746	0.7955	0.2647	0.6508	0.4007	0.2753	0.445	0.1866	1.2411	0.3506	0.2395	0.3979	0.1556	0.2203	0.2901	0.3932	0.2718	0.4316	0.2106	0.1982	0.2085	1.4322	0.1858	0.4385	0.2725	0.0155	0.2703	0.1737	0.316	0.3768	0.0639	0.4803	0.4877	0.2496
AL391832.1	0	0	0	0	0.156	0	0	0.1419	0.1861	0	0	0	0	0	0	0	0	0	0.1921	0.6132	0	0	0.4131	0.4691	0.4939	0	0.1417	0	0	0	0	0	0	0	0	0	0	0	0	0	0	0	0	0	0.1342	0.6596	0.2757	0	0
SMAD1-AS2	0	0	0	0.4283	0	0.074	0	0.0551	0	0	0.1253	0	0	0	0	0	0	0.0708	0.0745	0	0	0.0714	0.1603	0.1214	0	0.0739	0	0.0891	0	0	0.0788	0	0	0	0	0.1672	0	0.1242	0.3197	0.2185	0	0	0.0633	0.181	0	0	0	0.0954	0
LINC01574	0.2679	0.3597	0.8247	3.7511	0.4712	0.4321	0.1143	0	2.2485	0.1179	4.878	0.9996	0.2977	0.3806	0.2593	2.4772	11.0848	0	0.2902	0	0.2387	0.5557	0	0	0.2487	1.0062	0.1071	0	0.2865	0.5659	0.6137	1.8561	0.7484	3.6162	2.4743	0	0.2599	0.725	0	0	0	0.8436	0	4.2277	0	0	0.2082	0	0
LINC02845	0	0	0	0	0	0	0	0	0	0	0	0	0	0	0.2412	0	0	0	0	0	0	0	0	0	0	0	0	0	0	0	0	0	0	0	0	0	0.2418	0	0.2894	0	0	0.5885	0	0	1.1319	0.1159	0.3874	0	0
AC007608.2	0	0	0.2015	0.4073	0	0	0	0	0	0	0	0	0	0.062	0	0	0	0	0.0709	0	0	0	0	0	0	0	0.0523	0	0	0.1383	0.075	0	0	0	0.1511	0	0	0	0	0	0	0	0	0.1722	0	0	0	0	0
AC116428.1	0.1172	0	0	0	0	0	0.05	0.1407	0.0615	0.0516	0	0	0	0	0	0	0.097	0	0.127	0.0507	0.2088	0	0.0455	0	0.1632	0	0.0468	0	0.2507	0	0	0	0.0546	0	0	0	0	0	0.1361	0	0	0	0.1617	0	0	0.0545	0.0911	0.0812	0
AC138819.1	0.174	0	0	2.7077	0.1531	0	0.2969	0.5572	0.1826	0.6125	0.6338	0	0	0	0	0.1609	0.8642	0.3579	0.9427	0	0	0	0	0.7673	0	0.3735	0	0.4506	0	0	0	0.3445	0.1621	1.2814	0	0	0	0.628	1.6169	0	0	0	0.4804	0	0	0.1618	0	0	0
AC009955.4	0.1379	0	0.4245	0.8581	0.6063	0.1483	0.2352	0.2207	0.5787	2.9116	0.2511	0.343	0	0.1306	0	0.3825	0	0.8506	1.0456	0	0	0.429	0.7495	0.6079	0.128	0.148	0.1102	0.8926	4.7189	0.2913	0.1579	0.5459	0.3852	0.1692	0	0	0	0.4976	0.3203	0	0	0	0	3.6267	0.1044	0.1282	0	0	0.2507
FAM230D	0	0	0	0	0	0	0	0	0	0	0	0	0	0	0	0	0	0	0	0	0	0	0	0	0	0	0	0	0	0	0	0	0	0	0	0	0	0	0	0	0	0	0.1856	0	0	0	0	0	0
AC007666.2	0	0	0.1539	0.4668	0	0	0.2133	0.2402	0.1574	0.044	0.0911	0	0	0.1894	0.2905	0.0462	0	0	0	0.3026	0	0.0519	0.1553	0.1323	0.1393	0	0.04	0.3237	0.2139	0.4225	0	0	0.1863	0	0	0.243	0.1941	0.0902	0	0	0.0452	0.3149	0	0.1315	0.0757	0	0.2332	0.0693	0
SLC9A9-AS1	0	0	0	0	0	0	0	0	0	0	0	0	0	0	0	0	0	0.1489	0	0	0	0	0	0	0	0	0	0.1875	0	0	0	0	0	0	0	0	0	0	0	0	0	0	0	0	0	0	0.2251	0	0
LINC00242	0.317	0.1792	0.5992	0.3115	0.4402	0.4665	0.3416	0.3071	0.2976	0.8073	0.3949	0.9546	0.4821	0.6004	0.5491	0.324	0.5247	0.3774	0.3072	0.1298	0.2973	0.5537	0.3757	0.3236	0.1704	0.8057	0.8401	0.432	0.8208	0.2467	0.4395	0.2972	0.6681	0.2457	0.3852	0.0405	0.0647	0.1204	0.1163	0.1589	0.8294	0.1313	0.1228	0.6143	0.2652	0.0776	0.2075	0.0809	0.2426
AC135457.1	0	0	0	0	0	0	0	0	0	0	0	0	0	0	0	0	0	0	0	0	0	0	0	0	0	0	0	0	0	0	0	0	0	0	0	0	0	0	0	0	0	0	0	0	0	0	0	0	0
AC107918.6	0	0	0	0	0	0	0	0.0355	0	0	0	0.1105	0	0	0	0	0	0	0	0	0.0791	0	0	0	0	0	0	0	0.19	0	0	0	0	0.0545	0	0.1079	0	0.0801	0	0.423	0	0	0	0	0	0	0.069	0	0
LINC02163	0	0	0	0.093	0	0	0	0	0.0313	0	0	0	0	0	0.0578	0.0276	0	0	0	0	0	0	0	0.0263	0	0	0	0	0	0	0	0	0.0278	0	0	3.6292	2.7244	2.0481	1.804	0.0948	0.081	0.1881	3.2705	0	3.5957	0.1389	2.7864	2.9395	0
AC012574.1	0	0	0	0	0	0	0	0	0	0	0	0	0	0	0	0	0	0	0	0	0	0	0	0	0	0	0	0	0	0	0	0	0	0	0	0	0	0	1.3827	0	0	0.4687	0	0	0	0	0	0	0
ALDH1L1-AS2	0.1623	0.3633	0.9997	0.2526	0.0952	0.1164	0.1154	0.1516	0.2271	10.809	0.3942	0.2693	0.1804	4.0492	0.262	0.6756	0.2239	0.1948	0.1173	0.5381	0.2411	0.8139	0.1051	0.1193	0	0.3775	0.4758	0.1752	17.7111	0.1143	0	0.1607	1.4868	0.1328	0	0	0.1575	0.83	0	0	0	0.7243	0	0.6406	0.041	0.2013	0.4627	0.0375	0.1476
STAM-AS1	0.0867	0.3105	0.4153	0.5397	0.4322	0.1554	0.2959	0.4859	1.6983	0.2798	0	0	0.1928	0.3559	0.1679	0.3208	0.1435	0.2675	1.3465	0.025	0.0515	0.3597	1.055	0.2039	0.2415	0.0931	1.0165	0.7859	0	0.2442	0.0662	0.2289	0.5114	0.2483	0.534	0.6321	0.6731	0.3651	0.47	0.7342	0.2613	0.1365	0.6117	0.5322	0.4814	0.1344	0.4044	0.5208	0.1051
AL161937.1	0	0	0	0.3789	0	0	0	0	0.1278	0	0	0	0	0	0	0.1126	0	0	0.2638	0	0	0	0	0	0	0	0.0973	0.1577	0	0.5145	0	0	0	0	0	0	0	0	0	0	0.1101	0.1917	0	0	0	0.2265	0.3786	0.0844	0
SEMA3F-AS1	0.585	1.6392	1.0441	3.0867	0.5369	0.465	0.5858	1.4658	1.5478	1.2085	1.8063	0.1265	0.5654	0.9636	0.6895	0.9879	2.6943	0.6277	0.7715	0.7257	0.4079	0.8969	2.5679	1.3681	1.4169	0.6278	1.3621	1.2185	1.4145	1.1821	0.4953	1.3595	1.3975	1.2485	1.8795	0.7416	1.6287	0.4589	0.8862	0	0.4598	2.6432	1.0063	2.3415	1.2324	0.9935	1.2258	1.4806	0.3699
AC245407.2	7.0737	8.141	14.1735	10.8316	10.2705	4.9512	9.0042	8.3585	12.9595	14.0293	7.3609	17.0395	6.9887	15.2078	9.7834	7.3724	8.1775	6.4656	8.7584	7.8637	5.8023	17.1194	8.8946	0	6.7763	5.1817	13.7316	20.6441	5.7644	5.693	5.5306	8.6691	12.7576	15.9845	24.373	3.5469	5.6651	39.9115	6.7811	4.2784	1.2179	5.4807	0.9298	14.7672	12.6662	10.3381	19.0278	7.3145	8.1658
AC092111.2	0.2122	0.9971	0.6532	0.1651	0.3266	0.5134	0.2715	0.2972	0.5009	0.5601	0.1932	0.2639	0.2358	0.3014	0.2054	0.2943	0.439	0.3818	1.0344	0.2293	0.7562	0.2751	0.2884	0.4677	0.2463	0.1139	0.4664	0.206	0.4539	0.6724	0.1823	0.315	0.5928	0.3255	0.735	0	0	0	0	0.3369	0	0.0835	0.0488	0	0	0	0.0825	0	0
AC116003.2	0	0	0	0	0	0	0	0	0	0	0	0	0	0	0	0	0	0	0	0	0	0	0	0	0	0	0	0	0	0	0	0	0	0	0	0	0	0	0	0	0	0	0	0	0	0	0	0	0
AC006008.1	0.4043	0.7239	1.5907	0.2097	0.2964	0.5073	1.6097	2.751	3.2526	0.6523	3.1907	0.503	0.2996	0.8298	0.9134	0.8725	3.681	1.3166	1.6062	0.874	0.9607	1.5377	2.2505	0.8914	2.1274	0.5063	0.5387	2.0069	0.4325	0.4271	0.5404	3.6021	2.0084	1.9022	1.7118	3.4388	1.177	2.4319	2.6611	0.428	0.0609	0.1061	0.7441	0	1.9388	1.0028	1.362	1.728	0.6126
Z82186.1	0.0172	0	0.0353	0.3209	0	0	0	0	0.0361	0.0151	0	0	0	0	0.0333	0.0318	0.0853	0.053	0	0	0	0	0.0133	0	0	0	0	0	0.0368	0	0	0	0	0.1055	0.1588	0	0	0	0.0399	0	0	0.1624	0	0.0452	0	0	0.0534	0	0
AC011586.1	0	0	0	0.5096	0	0	0	0	0.6873	0	0	0	0	0	0.3171	0	0	0	0	0	0	0	0	0.1444	0	0	0	0	0	0	0	0.3242	0	0.201	0.3782	0.3979	0	0	0	0	0	0	0	0	0	0	0	0	0
AL627309.4	0	0	0	0	0	0	0	0	0	0	0	0	0	0	0	0	0	0	0	0	0	0	0	0	0	0	0	0	0	0	0	0	0	0	0	0	0	0	0	0	0	0	0	0	0	0	0	0	0
AC009275.1	0.3319	0.0388	0.1333	0.1347	0.2285	0.5122	0.1231	0.335	0.0454	0.1651	0.0526	0.754	0.2887	0.3691	0.3074	0.2269	0.0717	0.4304	0.2502	0.3744	0.2057	0.2096	0.3363	0.14	0.1072	0.1549	0.2538	0.3177	0.3396	0.2134	0.2149	0	0.121	0	0	0.0351	0.084	1.7968	0.2682	0.0458	1.0437	0.0227	0.8764	0.3037	0.0109	0.1879	0.1571	0.24	0.1312
AC092966.1	0	0.3829	0	0	0	0	0	0	0	0	0	0	0	0	0.2761	0	0	0	0	0	0	0	0	0	0	0	0	0	0.305	0.3012	0	0	0	0	0.6586	0	0.2767	0	0	0	0	0.4491	0	0	0	0	0.6651	0	0
LINC02715	0	0	0	0	0	0	0	0	0	0	0	0	0	0	0	0	0	0	0	0	0	0	0	0	0	0	0	0	0	0	0	0	0	0	0	0	0	0	0	0	0	0	0.0535	0	0	0	0	0	0
AC005774.2	0	0	0	0	0	0	0	0	0	0	0	0	0	0	0	0	0	0	0	0	0	0	0	0	0	0	0	0	0	0	0	0	0	0	0	0	0	0	0	0	0	0	0	0	0	0	0	0	0
AC104365.2	0.1014	0	0.208	0	0	0	0	0	0	0	0	0	0	0	0.1963	0.0937	0.3355	0.2084	0.2196	0	0	0	0	0	0.0941	0.2176	0	0.1312	0	0	0	0.2007	0	0.2488	0	0	0	0	0	0	0	0	0	0	0	0.2828	0	0	0.1843
AL137157.1	0.1631	0.7885	0.1004	0.8122	0.0287	0.7018	0.1392	0.0783	0.1027	0.0574	0	0.487	0.3626	0.2472	0.6949	0.0302	0.054	0.0671	0.6009	0.1128	0.1744	0.2369	0.3801	0.3452	0.5755	0.105	0.1825	0.3379	0.1396	0.7582	0.1495	0	0.1215	0.0801	0.1507	0.0793	0.1899	0.0589	0	0.4144	0.0295	0.976	0.2401	0.2574	0.1976	0.2427	0.1014	0.1809	0.0593
LINC01139	7.557	8.7791	6.2328	7.1606	2.8201	1.8662	3.7974	3.9455	10.3833	0.0664	1.6257	4.0041	6.1493	8.5392	5.7459	8.7096	11.4472	7.8224	16.6331	1.6199	3.4506	9.2597	4.1601	3.1933	3.0004	3.846	6.0706	2.5886	0.0538	6.5082	2.7223	12.994	17.2964	11.6353	16.0863	0.1833	0.0488	1.6335	0.146	0.5989	0.0341	2.7917	4.3964	10.8485	0.1142	8.7941	0.2737	2.0914	0.503
AL590286.2	0	0	0	0.6556	0	0.1133	0	0	0.1658	0	0	0	0	0	0.102	0.0487	0	0	0	0	0	0.0546	0.0818	0.0464	0	0	0.0842	0	0	0	0	0	0	0	0.2433	0	0	0	0	0.5018	0	0.0829	0	0	0	0	0.2457	0	0
LINC01619	0.6673	0.0833	0.1752	0.7727	0.3958	0.3839	0.3178	0.1491	0.1791	0.0546	0.1413	0.6564	0.5175	0.1764	0.4207	0.5597	0.2312	0.2872	0.538	0.2415	0.4978	0.2414	0.1567	0.3011	0.317	0.4997	0.645	0.1206	0.1328	0.0984	0.4267	0.1229	0.3035	0.2286	0.1434	0.264	0.1506	0.112	0.0721	0.6899	0.0842	0.1955	0.9567	0	0.6227	0.0577	0.193	0.1183	0.1129
AL021392.1	0.3561	2.3905	0.9136	2.3744	0.2684	0.383	1.4755	2.8299	5.6843	0.0671	4.3074	0.1898	0.1131	1.2768	0.1477	3.1283	5.3887	1.0984	0.496	2.441	0.2266	1.0552	2.153	1.6596	0.8265	0.5186	0.4879	1.4819	0.0544	0	0.1165	3.9777	0.8527	5.8994	3.1128	0.2472	0.7403	2.8453	1.8905	1.696	0.5518	1.5619	0.5148	3.6795	0.4044	2.1525	3.4402	0.6522	2.2659
AL009178.2	1.1862	1.6297	1.3589	0.9443	0.8734	2.1658	2.8475	0.6183	4.7468	0.0971	8.9416	1.5098	0.8585	1.9857	0.7478	11.4797	3.4245	0.7659	1.2552	0.6678	2.4086	3.1186	2.3137	0.6568	1.8697	4.8849	0.5733	2.4645	0.118	3.3801	1.7696	4.8603	1.4901	3.7239	1.6562	0.067	0.4818	4.0317	0.0641	4.8176	0	0.3909	0.0508	0.1451	0.0627	0.667	0.9435	0.497	0.4514
AL583785.1	3.7762	0	0.0334	0.5065	0	0.105	0.1111	0	0.8881	0.0286	0.2371	1.6198	0.796	0.0308	0.9455	4.847	0.2155	0.0335	0.1058	0	0.058	0	0.0506	0.1435	0	8.8393	0.2082	0	0	0.2063	0.1492	0.3222	0.0303	0.1199	0.0752	0.1582	1.8952	0	0	0	0.2354	0	1.2281	0.1713	0.5176	0	0.1012	0.0451	0.0592
AC102797.1	0	0	0	0.4283	0	0	0	0	0	0	0	0	0	0	0.2665	0	0	0	0	0	0	0	0	0	0	0	0	0	0	0	0	0	0	0	0	0	0	0	0	1.748	0	0	0	0	0	0	0	0	0
AC022382.1	0.8929	0	0.6873	0.6947	0.1963	0	0.1904	0.5361	0	0.1964	0.4065	0	0.9924	0.4229	0	1.6515	0.3695	0.6886	0	0.386	1.1933	0	0	0.1968	0.2073	0.4791	0.5353	0.5781	0.4775	0.9432	0.2557	2.2096	0.4158	0.274	1.031	0	0.4332	0	0	3.5441	0	4.2179	0	0.5872	0.169	0	0	0.1547	0.8117
RABGAP1L-AS1	0.0769	0	0	0	0	0	0.1313	0	0.0807	0.0677	0	0.1914	0	0	0.149	0	0.1273	0	0	0.1995	0	0	0.0597	0	0	0.0826	0.123	0	0	0.9751	0	0.1523	0	0	0	0.1869	0	0	0.1787	0.7328	0	0.1211	0	0.2023	0	0.1431	0	0	0
LINC00847	3.1786	7.113	3.0851	4.0255	1.8638	1.9478	1.7447	1.8244	4.4727	2.8727	4.9357	2.36	4.1354	4.7376	3.1012	3.1446	4.1397	2.787	3.5904	0.767	3.9736	2.9901	2.7173	1.3145	1.7616	3.332	1.615	3.6849	7.2737	3.6699	1.5947	4.0243	3.075	2.7367	6.3728	3.2631	2.5103	8.4695	3.4627	3.247	0.9577	0.9505	0.2154	6.1248	2.7516	1.6499	3.2945	4.4312	0.7168
AC068722.1	0.0315	0	0	0	0	0	0.0269	0.0252	0	0	0.0574	0	0	0.0298	0.061	0	0	0.0324	0.0341	0	0	0	0.0245	0	0	0	0.0252	0	0	0	0	0	0	0	0	0	0.3668	0	0.0732	0.3001	0.0285	0.0496	0.029	0.0829	0.0238	0.3516	0.098	0	0
AC073429.1	0	0	0	0	0	0	0	0	0	0	0	0	0	0	0	0	0	0	0	0	0	0	0	0	0	0	0	0	0	0	0	0	0	0	0	0	0	0	0	0	0	0	0	0	0	0	0	0	0
AC073539.3	0	0	0	0	0	0	0	0	0	0	0	0	0	0	0	0	0	0	0	0	0	0	0	0	0	0	0	0	0	0	0	0	0	0	0	0	0	0	0	0	0	0	0	0	0	0	0	0	0
AC099342.1	0.0351	0	0	0	0.0308	0	0.0299	0	0	0	0	0	0	0	0	0.0324	0.1161	0	0.038	0.0303	0	0.0364	0	0.0928	0	0	0	0	0	0	0	0	0.0653	0	0	0	0	0	0	0	0	0.0552	0	0.0922	0	0	0.0545	0	0
AC016074.1	0	0	0.121	0	0	0	0	0	0	0	0	0	0	0	0	0	0	0	0	0	0	0	0	0	0	0	0	0	0	0	0	0	0	0	0	0	0	0	0	0	0	0	0	0	0	0	0	0	0
AC000372.1	0	0	0	0.3613	0	0	0	0	0	0	0.2114	0	0	0	0	0	0	0	0	0	0	0	0	0	0	0	0	0	0.2484	0	0	0	0	0	0.2681	0	0	0	0.5394	0	0	0.1828	0	0	0	0	0.1805	0	0
AC110285.5	0	0	0.2187	0.6631	0	0	0	0.1706	1.3415	0	0.388	0	0	0.2018	0	0	0	0	0	0.5527	0.3797	0	0.331	0.1879	0.1978	0	0	0	0	0	0	0	0.1984	0	0	0	0.4135	0	0	0	0.5778	0.3355	0	0	0.1613	0	0	0	0
AC009093.10	0.104	0	0.1068	0	0	0	0.0887	0	0.4912	0.4577	0.1894	0	0	0.1971	0.2014	0.1443	0.0861	0	0.1127	0	0	0	0.1616	0.2293	0	0.0558	0.0416	0	1.7802	0.2198	0.1192	0.3089	0.0969	0.1915	0	0	0	0	0	0	0	0	0.1436	0	0.0394	0	0.0809	0	0
AC099791.4	0	0	0	0	0	0.2279	0	0	0	0.0932	0	0	0	0	0.1026	0.049	0.263	0	0.0574	0.0458	0	0	0	0	0.0984	0	0.0423	0	0	0.1119	0	0	0.0493	0.13	0	0	0.514	0	0.3691	0	0	0	0.0487	0	0.6416	0.1478	0.3294	0	0
AC087428.1	0	0	0	0.1062	0	0	0.0291	0	0	0	0	0	0	0	0	0	0	0	0	0	0	0	0	0	0	0	0	0	0	0	0	0	0	0	0	0	0	0	0	0.1084	0	0.0538	0	0	0	0	0	0	0
TMEM99	14.421	11.2813	18.6827	10.6267	10.1773	14.2153	7.126	8.0627	33.1759	13.5755	25.2769	15.1576	10.977	14.008	7.9917	15.9264	22.203	14.6519	10.8859	4.5882	11.3384	16.4354	14.6342	8.9688	6.6834	12.0495	11.8216	13.4554	12.8228	9.1346	10.103	15.9526	12.3781	33.0145	23.3737	11.2231	8.5338	8.2451	21.6279	7.177	8.1056	13.5392	32.8442	15.8323	6.9935	18.1188	22.4207	1.3791	22.6016
AL929472.3	0	0	0	0	0	0	0	0	0	0	0	0	0	0	0	0	0	0	0	0	0	0	0	0	0	0	0	0	0	0	0	0	0	0	0	0	0	0	0	0	0	0	0	0	0	0	0	0	0
AC009118.1	0	0	0	0	0	0	0	0	0	0	0	0	0	0	0	0	0.332	0	0	0	0	0	0	0	0	0	0	0	0	0	0	0	0	0.2461	0	0	0	0	0	0	0	0	0	0.5275	0	0	0	0	0
AP005482.2	4.1669	9.2315	5.3455	4.2142	6.5968	5.938	8.4428	7.0044	5.6838	6.508	7.3983	4.6649	1.621	8.7814	2.0171	5.1059	5.1729	9.105	3.6115	3.4227	4.0838	6.3748	7.7668	3.2151	7.1574	7.0435	3.5805	6.4743	8.4678	4.1815	3.8186	4.7433	8.7316	8.8213	6.2546	6.3283	6.8732	2.4435	5.8074	8.9312	7.5332	7.8734	6.9011	4.3842	5.4419	6.2974	4.3729	3.3931	3.788
LINC00578	4.4316	0.7019	0.6218	1.331	0.4075	4.8684	0.6994	0.4945	0.5236	0.1254	0.1514	4.1972	2.6411	0.2701	2.1164	1.0438	1.0423	0.6475	1.3	0.4006	4.1284	1.0351	0.3506	0.7962	1.7319	1.3006	1.4815	0.2461	0	9.5881	3.593	0.2822	0.8741	0.3208	0.5762	0.0577	0.1844	0.0429	0.0828	0.3018	0.0967	0.2993	0.6668	0.1563	0.063	0.895	0.1108	0.1564	0.216
LINC02231	0	0	1.2054	1.0443	0	0	0	0	0.1761	0	0	0	0	0	0.3249	0.1552	0	0.3451	0	0	0	0.8702	0.1303	0.148	0	0	0	0	0	0	0	0	4.3756	0	1.1624	0	0	0	0	2.1312	0	0	0.1544	0	0	0	0	0.1163	0
LINC01489	4.266	5.832	1.4328	1.6896	1.2962	9.7602	5.6907	0.8692	1.6277	1.5015	0.4237	28.1729	2.9311	1.3224	2.403	1.7932	2.8245	9.0125	1.5126	1.1401	3.87	3.7811	0.0602	15.4576	8.2098	4.9114	4.3399	0.6026	1.991	3.605	9.6847	0.9213	1.517	1.8086	2.6867	0	0.1505	0	0	0	0.0701	0.1221	0.1427	0	0	0	0	0.0538	0
PCBP1-AS1	1.941	3.205	2.8748	2.9514	1.7934	3.1102	1.8691	2.0088	2.2834	3.0298	2.0841	2.4388	2.5441	2.8713	2.4486	1.9128	1.9836	2.2932	3.7888	2.1952	2.0438	2.6868	2.2706	2.8504	1.5883	1.7622	4.0236	2.3926	3.8322	3.6604	1.53	1.9019	3.0219	1.585	2.0147	1.4769	2.0925	2.2198	1.3719	1.642	1.3026	1.3931	2.3225	3.9774	2.2117	1.0804	1.9584	1.6848	1.6085
AC034111.1	0	0	0.0817	0.0619	0.0175	0.0214	0.0339	0.0478	0.2296	0.07	0.0362	0	0	0.0188	0.1156	0.0368	0.1647	0.0818	0.1509	0.0172	0.0355	0.0413	0.0927	0.0351	0.0185	0	0.0477	0.0515	0	0.042	0	0.0394	0.0556	0.0732	0.2297	0.1934	0.0772	0.0718	0.0462	0.0632	0.054	0	0	0.0523	0.0301	0.0185	0	0.0138	0.0723
LINC01497	0.1684	0	0	0.0873	0	0	0	0	0.1178	6.617	0	0	0.1248	0.0266	0	0.0259	0	0.0289	0	0	0.05	0	0	0.0247	0	0.0301	0.157	0	5.6422	0	0	0.0556	0	0.1722	0.0648	0	0.1089	0	0	0	0	0	0.0516	0	0	0.0522	0.2181	0.0194	0
AC092067.1	0	0	0.1577	0	0	0	0	0	0.1613	0	0.2799	0	0	0	0	0	0	0	0	0	0	0	0.3581	0	0.2854	0	0.1229	0.199	0	0	0	0	0	0	0.3549	0	0	0	0	0	0.1389	0	0	0	0	0.7147	0	0	0
AC010463.2	0	0.3047	0	0.7062	0	0	0	0	0	0	0	0.5646	0.5045	0	1.0986	0	0	0.2334	0.2459	0	0	0	0.0881	0.3002	0.3161	0	0	0	0	0.4794	0	0	0.1057	0	0.7861	0	1.101	0	0.7907	1.0809	0.1026	1.2507	0	0	0	0	0	0	0.2063
AC015982.2	0	0.8663	0	0	0	0	0	0	0	0	0.8812	0	0	0	0.3123	0	0.534	0	0	0	0	0	0	0	0	0	0	0	0	0	0	0.6386	0	0	0.3725	0.3919	0	0	0	0	0	0.254	0	0.4243	0	0	0.2508	0	0.2933
AL049539.1	0.3268	0.4388	0.8385	3.5595	0	0.1757	0	1.1772	0.8573	0.5751	0.2976	0	0.3632	0	0.6328	0.3022	0	0.5041	0.8852	0.8477	0.2912	0.5085	0.6345	0	0	0.1754	0	0.8463	0	0.6904	0	0.647	0.6087	0.2005	1.5094	0.7941	2.8539	0.8845	0.3796	0	1.034	2.3157	3.007	1.2895	0.7423	0.152	0.7622	0.6795	0.8913
LINC01378	0	0	0	0	0	0	0	0	0.0134	0	0	0.0318	0	0	0	0	0	0	0	0	0	0	0	0	0	0	0	0	0.0274	0	0	0	0	0	0	0	0.0248	0	0	0.0812	0	0	0	0	0	0.0119	0.0398	0	0
AC087855.2	0.0519	0	0	0	0	0	0	0	0	0	0	0	0	0	0	0	0	0	0.3372	0	0	0	0	0	0	0	0	0	0	0	0	0	0	0	0	0	0	0.0936	0	0	0	0	2.8158	0	0	0.1447	0	0	0
Z98886.1	0.0698	0.3747	0.1671	0.1447	0.8182	0	0.0198	0.4654	0.122	0	0.0424	0	0	0.1542	0	0.043	0.0385	0.0478	0.2772	0.0402	0.1658	0.1447	0.3432	0.123	0	0.1498	0.0186	0.4818	0	0	0.0266	0.1381	0.2383	0	0	0.0565	0	0	0	0	0	0.0366	0.0214	0	0	0	0.0723	0	0
AC009152.1	0.2698	0	0	0.8396	0	0	0	0	0	1.3057	0	0	0	0.1278	0	0	0	0	0	0	0	0	0	0.119	0	0	0	0	0.5771	0	0	0	0.1256	0	0	0	0.2618	0	0	0	0	0	0	0	0	0	0	0	0
AC008033.3	0.2132	0	0.0547	0	0.0938	0	0	0	0.0559	0	0	0	0	0.1515	0.2064	0.0493	0	0	0.3465	0	0	0.1106	0.1242	0.094	0.2475	0	0.4261	0.138	0	0.1126	0	0.1055	0	0	0	0.1295	0.2069	0	0	0.6771	0	0.0839	0.1471	0.1402	0.1211	0.0992	0.4144	0	0
AC103923.1	0.1222	2.9523	0.4388	0	0.3223	0.2628	0.2605	0.3911	1.1536	0.6987	0.7786	0	0.2715	0.2893	0.5913	0.8473	0.4044	0.1884	0.397	0.2112	0.1088	0.1267	0.5218	0.4309	0.1701	0.4589	0.2441	0.5536	0.392	0	0.1399	1.451	0.5688	0.5997	0.141	1.1873	0	1.1021	0.2837	0.3879	0.2761	0.0962	0	0.482	0.1387	0.284	0.1899	0.1693	0.2221
AL139289.2	0.1347	0	0	0	0.1184	0	0.1149	0.1078	0.2826	0	0	0.335	0	0	1.0429	0	0	0.1385	0.2918	0	0.24	0	0.2092	0.1187	0.125	0	0	0.3487	0	0	0	0	0.2508	0.1653	0	0.3272	0	0.4859	0.6256	0	0	0	0	0.3542	0.1019	0	0.2094	0.1866	0
LINC02166	0.6242	2.5142	3.2028	14.2438	2.1044	1.1188	2.8399	2.5814	36.3479	0.8238	30.1207	0.5176	1.3875	2.4633	1.0071	3.7519	25.4842	0.9627	2.1413	3.328	0.9269	3.7764	12.3611	2.8437	2.2215	1.6747	2.2451	7.1388	1.7802	1.0989	0.8342	18.7409	1.2595	48.7693	45.1626	6.5723	10.0937	2.8156	36.9707	1.982	4.0435	2.9484	1.9143	0.5473	28.1958	2.8057	39.3015	0.5047	3.7828
AP000431.1	0	0	0	0	0	0	0	0	0	0	0	0	0	0	0	0	0	0	0	0	0	0	0	0	0	0	0	0	0	0	0	0	0	0	0	0	0	0	0	0	0.1446	0	0	0	0	0	0	0	0
AC009032.1	0	0.9346	0.3572	0.5415	0	0.7487	0.2969	0.1393	0.1826	0	0.6338	0	0	0.6593	0.6739	0.3219	1.7283	0.3579	0.7541	0	1.5505	0.361	0.5406	0.4604	0.3232	0	0	0.4506	0.3723	0.7353	0.3987	2.0671	0	0.4271	0.8037	1.2686	1.3508	2.512	0	0.5526	0	0.274	0.1601	0	1.1858	0.6474	0.5411	0.1206	0
AC090510.2	2.7426	1.9213	1.1014	1.4843	1.6781	1.1542	1.5259	1.7181	0.5005	4.5117	0.6514	2.3733	3.1809	2.1459	1.6162	1.3233	1.7764	1.1035	2.1962	1.2372	1.4874	1.2368	1.8522	0.6309	1.6607	1.2798	3.5266	0.6176	4.3363	1.2596	0.8196	0.7082	1.8879	0.439	0.8261	0.8693	1.8512	0.8606	1.3849	0	0.2156	0.3755	1.7555	1.2546	1.1736	0.1109	0.927	1.3222	0
AL592463.1	0.1181	0	0.1212	0	0	0	0	0.0945	0	0	0	0	0	0	0.2287	0	0	0	0	0	0	0.1225	0	0.1042	0	0	0	0	0	0	0	0	0	0	0	0	0.2292	0	0	0	0	0	0.1087	0	0	0	0	0	0
AC023158.1	0.0732	0	0	0.6831	0.1287	0	0	0	0.9214	0	0.9328	0	0	0.1386	0	0	0.4845	0	0	0	0	0.1518	0.1137	0.0645	0	0.1571	0	0	0	0.1546	0	0	0	0.449	0.8449	0	0	0	0	0	0.0661	0.1152	3.5684	0	0.4986	0	1.5927	0	0
AC023824.1	0	0	0	0	0	0	0	0	0	0	0	0	0	0	0	0	0	0	0	0	0	0	0	0	0	0	0	0	0	0	0	0	0	0	0	0	0	0	0	0	0	0.0397	0	0	0	0.1876	0	0	0
AC112481.1	0	0	0	0	0	0	0	0	0	0	0	0	0	0	0	0	0	0	0	0	0	0	0	0	0	0	0	0	0	0	0	0	0	0	0	0	0	0	0	0	0	0.1206	0	0	0	0	0	0	0
AC010931.1	0.3863	2.8678	2.122	0.2828	1.3589	1.8817	2.2486	1.0549	0.1192	0.02	0.0414	1.4132	1.0607	2.1951	0.6599	0.2942	0.1504	2.4065	3.7909	0.1179	1.0527	2.5217	1.7117	1.7632	2.4472	0.1707	1.2168	2.7655	0.0972	1.056	0.6507	0.1349	3.0472	0.0279	0.1049	0.3313	0.7937	0.451	29.4503	3.2467	0.3081	7.549	0.23	5.2595	0.2236	0.2958	4.8396	0.2362	0.2892
AC004839.2	0.2994	2.4121	2.151	0.9318	1.8434	1.9322	2.4267	3.1157	1.7279	1.1856	0.8179	2.9796	1.9968	1.9852	0	0.6922	0.4956	1.6934	3.0816	1.2944	0.5335	3.7267	1.1627	1.5842	1.529	0.3213	0.9573	1.163	0.6405	1.8977	3.2584	1.1855	3.7645	1.1024	1.0371	0.3638	0.8716	1.3506	0.3477	1.9015	1.0826	0.4715	0.9642	1.969	0.6801	0.6962	0.4655	1.9713	1.361
NPHP3-AS1	0	0	0.0443	0.179	0.0126	0.0309	0.0491	0.023	0	0.0633	0.0262	0.0358	0.032	0.0409	0.0557	0.0133	0.0238	0.1775	0.0312	0.0124	0	0.0149	0.0223	0.0634	0	0	0.023	0	0.0615	0.0912	0	0	0	0.0177	0	0.1048	0.0279	0.1038	0.0334	0	0	0.0226	0.0132	0	0.0327	0.0134	0.0671	0.01	0.0261
AL031595.3	0.0368	0.2118	0.081	0.2291	0.0786	0.1188	0.0314	0.08	0.0828	0.1296	0.0862	0.0131	0.1286	0.0398	0.2953	0.0778	0.0261	0.0541	0.2564	0.1501	0.0656	0.1364	0.1307	0.1391	0.0391	0.0452	0.227	0.1498	0.5737	0.6222	0.0301	0.1353	0.0539	0.0387	0.0607	0.0767	0.1531	0.019	0.0855	0.3006	0.0475	0.1573	0.121	0.1383	0.0478	0.0196	0.1226	0.0437	0.0574
AC124862.1	0	0	0	0	0.1576	0	0.0764	0	0.3761	0	0	0.2229	0	0.0849	0.1735	0	0	0	0.0971	0	0.1597	0	0.1392	0.079	0.1664	0	0	0	0.1917	0	0	0	0.0835	0	0	0.2177	0	0	0	0	0	0	0	0.4714	0.2035	0	0	0	0
AL353613.1	0.1415	0	0	0	0	0.1522	0	0	0	0	0	0	0	0	0	0.2617	0	0	0	0	0	0	0	0.1248	0.1314	0	0	0	0	0.5979	0.3242	0	0	0	0.3268	0	0	0	0	0	0	0	0.3906	0	0	0	0	0	0
AL049780.1	0.1534	1.6476	0.9445	0.9546	0.2698	0.165	0.5234	0.4911	2.4141	0.5399	0.2793	0	0	0.4358	0.594	1.5603	1.0155	0.3154	1.4955	0.2652	0	0.3182	1.0721	0.8115	0.4272	0.3292	0.8582	0.993	0.6562	0.324	0	1.2146	0.9999	1.8824	0	0	0.2976	0.5535	0	0	0	0	0.4234	0	1.1613	0.2853	1.1923	1.9134	0.8366
AL162151.1	0	0	0.1372	0	0	0	0	0.107	0	0	0	0	0	0	0	0	0	0	0	0	0	0	0	0	0	0	0	0	0	0	0	0	0	0	0	0	0	0	0	0	0	0	0	0	0	0	0.4157	0	0
AC022509.3	1.7253	0.7315	2.6093	3.3909	0.1597	1.1719	1.2395	1.4537	5.7167	1.9176	11.4096	0.6777	1.6148	3.0962	0.7033	4.3667	11.5733	1.5873	2.1643	0.0785	0.809	2.5429	2.9619	1.6014	0.7588	2.3389	0.5807	2.2339	1.9424	0.5755	0.104	19.7741	2.1142	8.5808	15.3073	3.9717	0.8811	5.7345	1.2655	0	0.0821	0	0	5.9713	0	2.618	2.2588	0.2517	0.9906
AL451069.1	0.365	1.9602	0.7804	0.0946	4.8687	0.9814	0.7525	1.0712	0.6383	0.1873	1.8832	0.1513	0.2704	1.9878	0.1178	0.6188	1.309	1.6263	6.129	0.5523	5.474	1.041	0.7795	0.2146	0.3954	0.2285	0.4133	0.9845	0	0.8353	0.9755	0.9032	0.7648	0.9332	0.4214	0	0.2951	1.811	0.0706	0	0.6598	0.9578	0.1119	1.0401	0.0461	0.3677	0.0946	0.0211	0.0553
AL132780.1	1.1648	4.8035	4.1839	1.6829	1.0245	0.7606	0.5323	2.3309	3.1427	1.6472	1.8939	2.0699	0.8323	1.6549	1.7721	1.6158	1.2394	2.866	3.3801	1.5466	1.0378	2.7183	3.6831	1.1005	1.2746	0.6697	1.8621	3.3395	3.4705	1.6698	0.143	1.2353	2.4408	1.8379	2.4977	1.7184	4.0363	1.8765	1.9326	0.2642	0.5264	2.0306	1.5693	2.079	3.1495	2.1666	3.0398	6.083	1.1345
AL590787.1	0.1711	0.1532	0.4098	0.355	0.1505	0.1227	0.1946	0.3652	0.0598	0.3011	0.6232	0.7095	0.2536	0.3241	0.2209	0.3165	0.0944	0.2346	0.1854	0.0986	0.2033	0.1775	0.3101	0.0503	0.2648	0.1836	0.5927	0.2216	0.366	0.3615	0.2613	0.3388	0.1062	0.56	0.7903	0	0.2214	0	0	0	0	0.3592	0.0525	1.5003	0	0	0	0.0791	0.2074
AF233439.2	0	0	0	0	0	0.0598	0	0	0	0	0	0	0	0.0527	0	0	0	0	0	0	0	0	0	0.0491	0	0	0	0	0	0.5877	0.0637	0	0	0	0.1285	0	0.216	0.1004	0.2585	0	0	0.0876	0	0	0.0421	0.207	0.0865	0.0386	0
RBAKDN	0	0	0	0	0	0	0	0.2336	0	0.2568	0	0	0	0	0	0.1349	0	0.15	0	0.1262	0	0	0.1133	0	0	0.1566	0.1166	0	0.3121	0	0	0	0	0	0.337	0	0.5663	0	0.339	0	0.6595	0	0.1343	0	0	0	0.2269	0	0.2653
AC006557.3	0	0	0	0	0	0	0	0	0	0	0	0	0	0	0	0	0	0	0	0	0	0	0	0	0	0	0	0	0	0	0	0	0	0	0	0	0	0	0	0	0	0	0	0	0	0	0	0	0
AC121334.3	0.0899	0	0.0615	0.5595	0.2372	0.2578	0.0511	0.048	0.0314	0	0.1091	0.2236	0.0666	0.0851	0	0.0277	0	0	0.3571	0	0	0.0622	0.1164	0.0264	0	0.0643	0.024	0	0.0641	0.1266	0.2403	0.0593	0.0558	0.0736	0	0	0	0.0541	0.0696	0.0952	0	0.0944	0	0	0.0454	0	0.0932	0.0208	0
AC012645.3	0	1.2418	0	0.5756	0	0.0995	0.0789	0.074	0.097	0.0814	0	0	0	0.0876	0	0.1711	1.0716	0	0.1002	0	0	0	0.1437	0.1631	0.2576	0.0993	0.1478	0	0	0	0.1059	0.1831	0	0.3405	0.2136	0	0.5384	0.1669	0.2148	0	0.1672	0	0.0851	0	0.07	0.086	0.7189	0	0.5044
AC079298.3	0.2989	0.0617	0.0472	0.2862	0	0.0989	0	0.0368	0.3378	0.0607	0.5025	0.1144	0	0.0653	0.089	0.0425	0.0761	0.0236	0.0498	0	0.1229	0.1192	0.0357	0	0.0213	0.2221	0.147	0.1191	0.0984	0.2429	0.1054	0	0.0428	0.8748	0.1062	0	1.3386	0.0415	0.1068	0.8031	0.0208	0.0724	0.5712	0	1.2534	0.0214	0.0357	0.0159	0
AC128709.1	0	0.3357	0	0	0	0	0	0	0.1312	0	0.4553	0	0	0	0.242	0.1156	0.2069	0	0.1354	0.1081	0	0.2593	0.1942	0	0	0	0.1998	0	0	0	0	0.7424	0	0.1534	0	0	0	0	0	0	0.113	0.1968	0.115	0.3288	0	0	0	0.0866	0
SIDT1-AS1	0	0.4331	0.1655	0.5019	0	0	0	0	0	0	0.2937	0	0	0.1528	0.6246	0	0	0	0	0.2789	0	0	0	0.1422	0.1498	0	0	0	0	1.0223	0	0	0	0	0	0	0.313	0.291	0	0	0	0.508	0	0	0.4885	0.15	0	0.1118	0
U91319.1	0	0	0	0.0727	0	0	0	0	0	0	0	0	0	0	0.0452	0	0	0.024	0	0	0	0	0	0	0	0	0.0187	0	0.05	0.0494	0	0	0	0	0.054	0	0.4988	0	0.1628	0.2226	0.0211	0.0736	0.172	0	0.6899	0	0.109	0	0.0425
PRKG2-AS1	0	0	0	0	0	0	0	0	0	0	0	0	0	0	0	0	0	0	0	0	0	0	0	0	0	0	0	0	0	0	0	0	0	0	0	0	0	0	0	0.5494	0	0	0	0	0	0	0	0.06	0
AC092844.1	0.0609	0.1635	0.0625	0.1895	0	0	0.1039	0.0975	0.0639	0.0536	0	0	0.1353	0.2307	0.1179	0.0563	0	0.1252	0	0	0	0.1263	0.2364	0.1074	0.1131	0	0	0.3153	0.1302	0.6431	0	0	0.2268	0	0	0.1479	0.1181	0.1098	0.1414	0	0.055	0.1917	0.056	1.121	0.1383	0.2265	0.0947	0.1688	0
AC079336.2	0.0809	0.2173	0.1661	0	0.0712	0	0.069	0.2591	0.4245	0	0.1473	0	0	0	0.6267	0.0748	0.5357	0	0	0.07	0	0.0839	0.4399	0	0.0751	0.0868	0.0647	0.2095	0.1731	0	0.0927	0.3204	0.4521	0.1986	0.5605	0.3932	0.314	0.146	0.1879	0	0.0731	0.1274	0.2233	0.6385	0.0613	0.4515	0.2516	0	0.4413
BMS1P4-AGAP5	0	0	0	0	0	0	0	0	0	0	0	0	0	0	0	0	0	0	0	0	0	0	0	0	0	0	0	0	0	0	0	0	0	0	0	0	0	0	0	0	0	0	0	0	0	0	0	0	0
RERG-IT1	0.9967	4.684	1.2786	1.5509	3.945	4.556	1.0629	1.3962	2.3531	0.877	3.1764	5.5793	3.8775	0.9441	13.9922	1.3826	5.7744	4.6121	20.2471	0	2.2202	0.5169	0.1935	6.3722	3.2391	2.4069	12.5482	0.6453	5.8633	4.2114	1.9981	3.4532	0.4641	1.2232	8.056	0	0	0	0.5788	0.7912	0	0.3924	0.2293	0	0	0	0.3874	0	0
Z94721.3	0	0.201	0	0.2329	0	0	0	0.0599	0.1571	0.0659	0.4089	0	0.1664	0	0	0.0692	0.1239	0.077	0.5677	0.1294	0	0	0.3488	0.132	0	0	0.0598	0.7754	0	0	0	0.2964	0.1394	0.0919	0.8643	1.2732	0.4358	0.1351	0.3477	0	0.0677	0.4715	0	0.3938	0.17	0.1392	0.2328	0.4669	0.5444
DNAJB8-AS1	0	0	0	0.1298	0	0	0	0	0	0	0	0	0	0	0.0808	0.0386	0	0	0	0	0	0	0.0324	0.0736	0	0	0	0	0	0	0	0	0	0	0	0	0	0	0	0	0	0	0	0	0	0	0	0	0
AC009971.1	0	0	0	0	0	0.1174	0	0	0	0	0	0	0	0	0	0	0	0	0	0	0	0	0	0	0	0	0	0	0	0	0	0	0	0	0	0	0	0	0	0	0	0	0	0	0	0	0	0	0
AL590062.1	4.9037	6.8834	3.4884	4.682	3.3817	2.3373	3.3753	4.9065	7.4256	4.1187	4.9723	3.6044	3.2206	2.2167	1.6185	4.9986	6.272	4.6985	3.1392	5.4926	1.8866	4.3347	7.0109	3.4888	2.5352	3.2294	3.6078	4.7619	3.4568	1.6481	4.1491	5.7364	5.0859	6.6335	8.1069	6.0933	4.4336	3.4186	10.2255	12.9169	2.5689	5.5278	0.1025	2.3452	1.3922	4.9752	8.0571	2.3557	1.1145
AC087292.1	0	0	0	0	0	0	0	0	0	0	0	0	0	0	0	0	0	0	0	0	0	0	0	0	0	0	0	0	0	0	0	0	0	0	0	0	0	0	0	0	0	0	0	0	0	0	0	0	0
AL138955.1	0.7933	0	0.222	1.1221	0.9515	0.3878	0.7383	1.905	0.8324	0.825	0.5253	0.3588	0	0.3415	0.6982	0.0667	0.5969	0.5933	1.2501	1.4966	0.5141	0.5236	0.8402	0.5088	0.4018	0.3096	0.6341	1.4941	0.9256	0.6094	0.7435	0	0.4702	0.354	1.1658	0.3505	0.8397	0.6506	0.5026	0.229	0.326	0.5678	0.0664	0.1897	0.6006	0.2012	1.0091	0.1499	0.6556
AL139407.1	0.5107	2.057	0.6551	1.3905	1.0106	1.0298	0.8713	0.6132	1.4065	1.011	1.9761	0.6352	1.1352	1.451	2.3484	0.5903	2.1132	1.444	2.5588	1.159	0.91	1.4566	1.5368	1.2384	1.1261	0.411	1.4287	0.9918	1.0924	2.0228	0.8043	1.3901	2.7347	2.1935	1.3267	1.5511	1.1149	0.4607	1.3345	0.8108	0.1731	0.7036	0.5873	0.1679	0.6283	1.128	2.8781	2.5658	0.4642
AC020656.2	0.0141	0.2656	0.058	0.6595	0.4473	0	0.0603	1.7302	0.9339	0.0124	0.0772	0	0.0314	0.1873	0.2188	0.209	0.1637	0.0436	0.4592	0.0733	0.0252	0.1612	0.4389	0.0498	0.0656	0.0455	0.0113	0.3841	0	0.3582	0	0.1678	0.1842	0.2254	0.783	1.1672	0.2742	0	0.1313	0.1794	0	0.2002	0.026	0	0.3423	0.0394	0.1098	0.0392	0.0257
EML2-AS1	0	0	0	0	0.0534	0	0	0	0	0	0	0	0	0	0	0	0	0	0	0	0	0	0	0	0	0	0	0	0	0	0	0	0	0	0	0	0	0.1096	0	0	0.1098	0	0.0559	0	0.046	0.0565	0	0	0
AC016745.1	0.2962	0.1988	0.152	0	0	0	0.1263	0.0593	1.1653	0.5212	0.6742	0.3684	0	0.0701	0.2867	1.4379	0.4902	0.0761	0	0.3201	0	0	0	0	0	0.5562	0.1775	0.0959	0.4751	0	0	0.5863	0.2069	1.6356	0.6839	0.1799	0	0.4008	0	0.2351	0	0.2332	0	1.9476	0	0.0689	0	0.4618	0
ALG9-IT1	0	0	0.1125	0	0	0	0	0	0	0	0	0	0	0	0	0	0	0	0	0	0	0	0.0852	0	0	0	0	0	0	0	0.1256	0	0	0	0.5064	0	0	0	0.5094	0	0	0.1727	0	0	0	0	0.1705	0	0
BX890604.1	1.3144	3.3557	2.0376	2.4052	0.9973	0.7516	2.5783	3.3823	5.2155	0.6231	3.7926	0.6678	0.6173	2.7792	0.708	3.2914	4.0066	1.204	2.2062	4.1177	2.0453	3.0338	4.2522	2.7425	2.1658	1.0332	0.9248	2.7565	1.5345	1.0266	0.4824	4.3705	2.7457	3.0217	8.8921	7.2201	5.3888	3.6577	6.3858	4.1296	0.8493	3.3012	5.8979	1.6678	4.1837	3.1379	2.9286	1.453	4.8385
AC091806.1	0	0.3052	0.0933	0.2829	0.2599	0.3911	0.2715	0.2183	0	9.0196	0	0.1696	0.4042	0.3875	0.3521	0.021	0.1129	0.3506	0.1724	0.0983	0.243	0.2357	0.4413	0.7816	0.2532	0.0732	0.0182	0.1177	11.6685	0.6722	0.3905	0.045	0.127	0	0.105	0.1105	0.4411	0.082	0.5279	0.6495	0.1233	0.1789	0.251	0	0.0516	0.1902	0.1767	0.0473	0.0413
LINC00708	0	0	0	0	0	0	0	0	0	0	0	0	0	0	0	0	0	0	0	0	0	0	0	0	0	0	0	0	0.1666	0	0	0	0	0	0	0	0	0	0	0	0	0	0	0	0	0	0.2422	0	0
LINC01273	4.393	2.5975	3.888	2.6338	0.9925	1.127	0.8252	0.4194	3.7214	2.5888	1.3945	2.0053	0.2688	2.2141	1.2486	2.7581	1.0007	0.6631	0.6986	1.15	0.7182	0.5852	0.9077	0.9951	0.5613	1.7734	1.6752	0.7828	2.414	2.0435	0.4155	1.117	4.5793	0.9398	1.4891	0.6855	0.1564	4.2178	1.3106	0.256	7.8327	1.0154	0.0742	4.6646	0.7323	1.6493	0.7519	0.6983	1.0259
AC027601.2	1.0249	0.7506	1.0518	0	1.639	2.7056	0.8744	1.417	0.0978	0.082	0.3393	3.477	1.8641	1.3237	3.067	1.034	0.7711	0.8623	1.4132	1.7723	2.6565	0.7731	1.2301	1.5611	1.0381	0.7	2.4577	0.9651	0.5979	3.5431	0.9606	0.5534	1.4752	0	0.2152	0	0.7232	0.6725	0	0	0.0842	0.2934	0.1715	0.7352	0.3527	0	0.7243	0.3874	0.5082
AC027018.1	0	0.2849	0.1089	0.3301	0	0	0	0	0	0	0	0	0	0	0.2054	0	0.1756	0	0.1149	0	0	0	0	0.0935	0	0	0	0.1374	0	0	0	0	0	0.2604	0.245	0	0	0	0	0	0	0.167	0	0.2791	0.241	0	0.4948	0.147	0
AC008799.2	0	0	0	0.3607	0	0	0	0	0.1216	0	0	0	0	0	0	0	0	0	0	0	0	0	0	0	0	0	0	0	0	0.7347	0	0	0	0	0.2677	0	0.225	0	0.2693	0	0	0	0	0	0	0	0	0	0
LINC02784	0	0	0	0	0	0	0	0	0	0	0	0	0	0	0	0	0	0	0	0	0	0	0	0	0	0	0	0	0	0	0	0	0	0	0	0	0	0.1981	0.2551	0	0	0.8646	0	0	0	0.1021	0.3415	0	0
LINC02143	0	0	0.0612	0	0	0	0	0	0	0	0	0	0	0	0.1154	0	0	0	0	0	0	0	0	0	0	0	0	0	0	0.5038	0	0	0	0	0	0	0	0	0	0	0	0	0	0	0	0	0	0	0
BACH1-IT3	0	0	0	0	0	0	0	0	0	0	0	0	0	0	0	0	0	0	0	0	0	0	0	0	0	0	0	0	0	1.5611	0	0	0	0	0	0	0	0	0	0	0	0	0	0	0	0	1.1489	0	0
AC021506.1	0	0	0	0	0	0	0	0	0	0	0.2288	0	0	0	0	0	0	0	0	0	0	0	0	0	0	0	0	0	0	0	0	0	0	0	0	0	0	0	0	0	0	0.1978	0	0	0	0	0	0	0
AC010491.1	0.2413	0.9361	0.7981	0.9179	0.1651	0.3749	0.3889	0.8157	1.857	0.4955	0.2442	0.1334	0.2384	0.508	0.2077	0.4464	0.4883	0.3585	0.581	0.5101	0.1911	0.751	1.0205	0.2838	0.498	0.4029	0.7502	1.0416	0.3442	0.2266	0.1229	0.4778	0.5494	0.5595	1.2385	0.5213	0.8326	0.629	0.6852	1.3624	0.509	0.6756	0.7895	0.4232	1.1369	0.1746	0.2918	0.1301	0.1463
AC010261.2	0.1285	0	0.066	0.4	0.0565	0.0691	0.2193	0	0.2697	0	0.5852	0	0	0.1826	0	0	0.3192	0.0661	0.2089	0.2223	0.2291	0.2	0.1497	0.2267	0.1193	0	0.2055	0.0832	0.1375	0.2716	0.1472	0.5089	0.1796	0	0.4453	0	0.1247	0.116	0	0	0	0.1012	0.0591	0.1691	0	0.1195	0.4996	0.0891	0.2337
AL356419.1	1.3561	0.9805	1.5523	1.2985	1.0551	0.7293	0.9344	1.0855	3.0648	0.2295	1.6147	1.6869	0.9276	1.3339	0.9089	1.0129	1.3814	1.7163	1.4692	1.8039	1.0224	0.8115	1.0937	0.7819	0.8717	0.6158	1.3758	1.3507	0	0.6611	0.478	0.7228	1.7488	1.9203	2.7703	0.8872	0	0.0941	0.3635	0.1656	0	0.8213	0.192	0.2744	0	0.7761	0.3244	3.5063	0
AC092377.1	0	0	0	0	0	0	0	0	0	0.112	0	0	0	0	0	0	0	0	0	0	0	0	0	0	0	0	0.1018	0.1649	0	0	0	0	0	0	0	0	0	0	0	0	0	0	0.1172	0	0	0	0	0	0
AL590302.2	0.1337	0.359	0	1.0401	0	0	0	0	0	0.0588	0	0	0	0	0.2589	0	0	0.0687	0	0	0.1191	0	0	0.0589	0	0.1435	0.0534	0	0	0.4237	0	0	0	0	0	0	0	0	0	0.6368	0	0	0.0615	0	0	0	0	0	0
AL353780.1	0.3275	0	0	0	0	0	0	0.1311	0.1718	0	0	0	0	0	0	0	0	0	0.3548	0	0	0.3397	0	0	0	0	0	0	0	0	0	0	0.1525	0	0	0	0	0	0	0.52	0	0	0	0	0	0	0	0	0
LUNAR1	0.0694	0.2484	0.3086	0.6477	0.061	0.0995	0.0395	0.2962	0.8736	0.1221	0.2527	0.2877	0.1542	0.2848	0.2687	0.2567	0.268	0.3092	0.1002	0	0	0.2879	0.2515	0.1836	0	0.1489	0.1294	0.3594	0.0989	0.1466	0	0.3205	0.3446	0.3974	1.3886	0.1686	0.3142	0.5842	0.4298	0.5141	0.1254	0.8012	0.0426	1.7642	0.1576	0.043	0.6113	0.1282	0.2523
AL160408.4	0	0	0	0	0	0	0	0	0	0	0	0.4	0	0	0	0	0	0	0	0	0	0	0	0.0709	0	0	0.0643	0	0	0	0	0	0	0	0	0	0	0	0	0	0	0	0	0	0	0	0	0	0
AC013701.2	0.1079	0	0	0	0.0633	0.0387	0	0.0864	0.0377	0.0317	0	0.0895	0.08	0.1022	0	0.0665	0	0	0	0	0	0	0	0.0634	0.0668	0.0386	0.1438	0.0466	0.2309	0	0.0824	0	0.1005	0	0	0	0	0	0	0	0	0	0.1324	0	0	0	0.0559	0	0
AC104232.2	0	0	0	0	0	0	0	0	0	0.0858	0	0	0.2168	0	0	0	0	0	0	0	0	0	0	0	0	0	0	0.1263	0	0	0	0	0	0	0	0	0	0	0	0	0	0	0	0	0	0	0	0	0
AP000233.1	0	0	0	0	0	0	0	0	0	0	0	0	0	0	0	0	0	0	0	0	0	0	0	0	0	0	0	0	0	0	0	0	0	0	0	0	0	0	0	0	0	0	0	0	0.1951	0	0	0	0
TTTY13	0	0	0	0	0	0	0	0	0	0	0	0	0	0	0	0	0	0	0	0	0	0	0	0	0	0	0	0	0	0	0	0	0	0	0	0	0	0	0	0	0	0	0	0	0	0	0	0	0
AC087311.1	0	0	0	0	0	0	0	0	0	0.2062	0	0	0	0	0	0	0	0	0	0	0	0	0	0	0	0	0	0	0	0	0	0	0	0	0	0	0	0	0	0	0	0.7381	0	0	0	0.218	0.3644	0	0
KCNAB1-AS1	0	0	0	0	0	0	0	0	0	0	0	0	0	0	0	0	0	0	0	0	0	0	0	0	0	0	0	0	0	0	0	0	0	0	0	0	0	0	0	0	0	0	0	0	0	0	0	0	0
AL162713.1	0.2863	0	0	0.8909	0.7554	0	0	0	0	0.5038	0	0	0	0	0	0.2647	0	0	0.3101	0.495	0	0	0.2223	0	0.5316	0	1.1441	0	1.8371	1.8144	0	0	0	0.3513	0	0	0.5555	0	0	0.909	0	0	0	0	0	0	0	0	0
AL450998.2	0.3425	1.3139	0.2511	1.218	0.3012	0.1579	0.167	0.3525	0.4107	0.2153	0.4455	0.1217	0.435	0.1854	0.3789	0.362	0.4049	0.3522	1.0601	0.973	0.2616	0.5075	0.722	1.0354	0.5906	0.0525	0.4693	0.19	0.5233	1.7572	0.1121	1.2592	0.4557	0.4804	0.339	0	0.4747	0.2648	0.2273	0	0	0.3852	0.5402	1.0296	0.2593	0.182	0.7607	1.9666	0.2669
AL050344.1	0	0	0	0	0	0	0	0.0696	0	0	0	0	0	0	0	0	0	0	0	0	0	0	0	0	0.1614	0	0	0	0	0	0	0	0	0	0	0	0	0	0.4038	0	0	0	0	0.2286	0	0.3233	0	0	0.158
AC097467.1	0	0	0	0	0	0	0	0	0	0	0	0	0	0	0.3925	0	0	0	0	0	0	0	0	0	0	0	0	0	0	0	0	0	0	0	0	0	0	0	0	0	0	0	0	0	0	0	0	0	0
LINC02865	0	0	0	0	0	0	0.0785	0	0	0	0	0	0.2046	0	0.1782	0	0	0	0	0	0	0	0.0715	0	0	0	0.0736	0.1192	0	0	0	0	0	0	0	0	0.1786	0	0	0	0	0	0	0	0.0697	0	0.1431	0	0
THUMPD3-AS1	3.1157	6.0638	4.877	7.8103	2.685	3.7571	4.1347	6.3294	8.5857	3.9461	4.3842	3.0927	3.2531	3.3087	3.1383	3.4052	4.519	4.7247	9.1717	5.4286	2.7059	4.6352	6.9659	5.481	3.4845	2.3643	5.8424	4.951	4.0561	3.9726	1.7935	3.894	5.7448	4.1423	6.5226	8.8901	6.1683	2.4276	5.1172	6.2708	2.2972	5.3767	4.6041	6.9537	6.8085	4.1782	6.7278	5.469	5.2213
LINC00158	0.0182	0.1951	0.0373	0.3956	0.0319	0	0.0775	0.1308	0.3239	0.0479	0.1323	0	0.0807	0.0516	0.0703	0.0504	0.0301	0.056	0	0	0	0.0188	0.0423	0.032	0.0674	0	0.0435	0.0705	0.1554	0.2302	0.0416	0	0.0846	0.1337	0.0419	0	0.141	0	0.0844	0	0.0164	0.2288	0.0668	0.0955	0.055	0	0.0565	0.0126	0.1651
AP002008.4	0.1311	0	0.5383	1.2241	0.0577	0.141	0.4475	0.9971	18.4365	0.0577	10.3871	0	0	0.5589	0	1.3339	9.9841	0.0674	0.2131	1.3605	0.2337	3.4681	1.5276	0.2891	0.1217	0.2815	0	2.2071	0	0	0	6.36	0.0611	12.874	13.1719	0	0.2545	0	3.3504	0	0	0	0.0603	0	1.1913	0.122	5.7082	0	0
LINC01260	0	0	0	0	0	0	0	0	0	0	0	0	0	0	0	0	0	0	0	0	0	0	0	0	0	0	0	0	0	0	0	0	0	0	0	0	0	0	0	0	0	0	0	0	0	0	0	0	0
AL390071.1	0.096	0.1718	0.0328	0.3981	0.0563	0.1376	0.0273	0.0512	0.0336	0	0	0	0	0.0606	0.4335	0.1183	0.0529	0.0329	0	0.0277	0.114	0	0.0745	0	0.0297	0	0.1534	0	0.2737	0.4054	0	0.0633	0.0298	0.0785	0.2216	0	0	0.1154	0.0743	0	0	0	0	0.1683	0	0.0892	0.0995	0	0
AC018541.1	0	0	0	0	0	0	0.0381	0.1073	0	0	0	0	0	0.0423	0.3462	0	0	0	0.0484	0	0	0	0.1389	0	0.2905	0	0.0357	0.0579	0	0.0944	0	0	0	0.1097	0	0	0	0	0	0	0	0.0704	0	0.4703	0	0	0	0.031	0
AC066585.1	0	0	0	0.7566	0	0	0	0	0	0	0	0	0	0	0.1569	0	0	0	0	0	0	0	0	0	0	0	0	0	0	0	0	0	0	0	0	0	0.0786	0	0.0941	0.5147	0	0.1276	0	0	0	0	0.063	0	0
AL596451.1	0	0	0	0	0	0	0	0	0	0	0	0	0	0	0	0	0	0	0	0	0	0	0	0	0	0	0	0	0	0	0	0	0	0	0	0	0	0	0	2.4982	0	0	0	0	0	0	0	0	0
AC068774.1	0.293	1.1802	0.6014	0.4559	0.2577	0.1576	1.3747	0.3518	0.6148	0.7734	0	0	0.3256	1.11	1.4183	0.1355	0	0.1506	0.9522	0.38	1.8273	1.3675	0.5689	0.6459	0.5441	0.1572	0.4684	0.1897	0.9401	1.5474	0.6712	0	1.2279	1.0787	0.6766	0.356	1.7057	0.2643	0.3403	1.3955	0	2.5373	21.0269	0	0.8873	0.1362	0.4555	0	0
AC004477.2	5.9749	2.0483	3.3921	2.3736	3.9134	2.4611	4.6635	3.8668	1.6007	3.3558	2.0835	4.4277	3.3911	3.8531	3.6923	3.1742	2.3147	2.8758	2.7545	1.7587	4.9837	3.8238	5.0352	3.4751	5.0754	3.0016	3.963	4.938	4.079	3.7599	4.0775	3.2717	4.499	1.8722	2.6421	2.7802	3.207	3.4407	2.067	2.8257	7.8141	2.6022	5.2636	2.6751	3.7536	1.4188	0.5929	2.2025	0.4623
EDRF1-AS1	0.0754	0.4051	0.4257	0.352	0.0995	0.0811	0.1287	0.1509	0.2374	0.4977	0.2747	0	0.3353	0.3215	0.3651	0.1395	0.2497	0.1551	0.8579	0.0326	0.0672	0.1564	0.5272	0.4988	0.2101	0	0.2411	0.1465	0.484	0.3187	0.0432	0.6719	0.4214	0.2314	0.6966	0.4582	0.7318	0.1361	0.2628	0.3592	0.0341	0.1188	0.0694	0.1984	0.0571	0.1052	0.5863	0.2875	0.4114
AC080129.2	0.8721	0.4684	0.8951	1.6284	0.1534	0.7504	0.744	1.3962	3.1114	0.7674	0.3176	0	0	0.3304	0.3377	0.6452	0.8662	0.8968	1.7008	3.318	0	0.9046	1.3547	0.4614	1.1337	0.5616	0.976	0.9034	0	0	0.1998	0	0.9747	1.2844	2.4168	0.4239	0.677	1.5737	0.4052	0	0.3153	0.5493	0.1605	3.6705	2.6412	0.4867	0.8136	0	0.3171
AP000439.3	0	0	0	0	0	0	0	0	0	0	0	0	0	0	0	0	0	0	0	0	0	0	0	0	0	0	0	0	0	0	0	0	0	0	0	0	0	0	0	0	0	0.1779	0	0	0	0	0.1756	0	0
AC009087.1	0.8131	0	0.2086	0.6325	0	0.2186	0.5202	0.9762	1.2797	0.5366	0	0	0	0	0	0	1.0093	0.209	1.5415	0.1757	0.3622	0.4216	0.6314	0.717	0.5662	0	0.6499	1.0527	0.4348	0.8588	0	0.8048	0.9465	0	1.4082	0.9878	1.5778	0	0	0	0	0	1.6832	0.5347	0.7694	0.3781	0.632	1.2678	0
AC010719.1	0.8033	16.4474	12.5715	3.437	2.561	0.6479	1.8845	6.5905	24.2314	6.4495	2.9255	0	0.2232	5.9914	0.1944	12.6283	5.1521	2.7876	8.9199	4.7748	1.2524	2.6036	10.6052	1.7708	1.7713	3.125	2.5682	8.5804	6.6582	0.4242	0.115	6.5596	11.5019	5.2987	16.6943	14.3951	2.9227	3.2611	0.2332	29.3323	0.8168	2.5296	3.7878	3.4334	0.076	11.1124	5.3076	2.9921	2.5558
LINC00867	0.0181	0.3393	0.0185	0.2247	0.0476	0.0388	0.0154	0.0867	0.2462	0.0159	0.0329	0	0.0401	0	0	0.0501	0.1494	0.0557	0.0978	0.0312	0.0643	0.0187	0.1122	0.0637	0.0168	0.0194	0.0866	0.0935	0.1158	0	0.062	0	0.0168	0.0443	0.4585	0.4825	0.1051	0	0.1677	0.172	0.0163	0.1137	0.0498	0.2849	0.369	0.0839	0.2807	0.6005	0.2954
AL133240.2	0	0	0	0.1717	0.0485	0	0	0	0	0	0	0	0	0	0.1069	0	0	0	0	0	0	0.0572	0	0	0.0512	0	0	0	0.1181	0	0	0	0	0	0	0	0	0	0.1282	0	0	0.1738	0	0	0	0.1027	0	0	0
AC007795.1	0	0	0	0	0	0	0	0	0	0	0	0	0	0	0	0	0	0	0	0	0	0	0	0	0	0	0	0	0.2523	0	0	0	0	0	0	0	0	0	0	0	0	0.1857	0	0	0	0	0.0917	0	0
LINC01720	0	0	0	0	0	0	0	0	0	0	0	0	0	0	0	0	0	0	0	0	0	0	0	0	0	0	0	0	0	0	0	0	0	0	0	0	0	0	0	0	0.0918	0	0	0	0	0	0	0	0
AL355377.4	0.458	1.5031	0.5744	1.2668	0.4028	0.6567	1.6062	1.3034	1.8687	0.403	0.556	0.3798	0.3393	0.8193	0.2956	0.6588	0.9265	0.5756	1.9295	1.5399	0.544	0.5278	0.7509	1.4807	0.189	0.7646	0.8541	0.6588	0.7619	1.935	0.5246	1.511	0.5687	0.9367	3.1727	1.4838	3.7523	0.3673	0.2364	2.2621	0.046	1.3621	0	0.6692	2.273	0.7572	2.2151	1.0932	0.2775
LINC01828	0.6549	0.0489	0.084	1.019	0.096	0.3228	0.0621	0.0874	0.8208	0.112	0.381	0.1584	0.1213	0.0689	0.3522	0.6813	0.4216	0.1122	0.3153	0.1258	0.308	0.066	0.0494	0.0722	0.1098	0.3514	0.5962	0.0589	0.1362	0.4035	0.2709	0.3421	0.0762	0.48	0.3571	0.0221	0.0177	0.0985	0.1056	0.0866	0	0.1719	0	0	0.0413	0.0085	0.0566	0	0
AC135726.1	0	0	0	0	0.2448	0.1497	0	0	0.146	0	0	0	0	0	0	0	0	0	0	0	0	0	0	0	0	0	0	0	0	0	0	0	0	0.1708	0	0	0	0	0	0	0	0	0.128	0	0	0	0	0	0
AC006064.1	0	0.3597	0.2749	0.8336	0.3534	0.5762	0	0.3216	0.4216	0.3536	0	0	0	0	0.2593	0	0.4434	0.2754	0.8706	0	0.716	0.1389	0.3121	0.2362	0.2487	0.2875	1.0706	0.3468	0.2865	0.283	0	0.2652	0.1247	0	0	0.3255	0	0	0	0.4253	0	0.4218	0	0	0.1014	0	0.2082	0	0
AC004690.2	0	0	0	0.2262	0	0	0	0	0.0381	0	0.0662	0.0904	0	0.0344	0.2111	0	0.0601	0	0	0	0	0	0	0	0	0	0	0	0.3887	0.3071	0	0	0	0	0.0839	0	0.2116	0.0656	0	0	0	0.0572	0	0	0	0	0.0565	0	0
C7orf66	0	0	0	0	0	0	0	0	0	0	0	0	0	0	0	0	0	0	0	0	0	0	0	0	0	0	0	0	0.3688	0	0	0	0	0	0	0	0.3346	0	0	2.19	0	0	0	0	0	0	0	0	0
AC004241.3	1.7409	1.5583	1.7866	1.3544	1.914	0.6241	2.7229	2.5548	2.4356	2.2978	0.7926	1.8046	0.9675	1.6489	0.5618	0.6708	2.4013	2.3868	1.1002	1.5052	0.7755	1.5047	3.2674	3.4541	2.1552	0.6228	0.8117	2.0663	2.1723	1.8389	0.9971	1.1488	1.3511	2.3146	4.0202	8.4606	3.6599	5.2354	3.7068	1.382	5.3767	1.3706	5.3394	3.0528	16.805	3.3731	4.2855	2.5135	1.8464
HMGA2-AS1	0.2735	0.6343	0.689	0.5029	0.0219	0.3476	0.3394	0.3384	2.5829	0.9955	0.9509	0.6495	0.304	0.471	0.3129	0.6898	0.5968	0.7159	0.0539	0.129	0.1772	0.6061	0.4635	0.4276	0.4848	0.1735	0.3279	0.338	2.5264	0.2364	0	1.0829	0.6368	1.068	1.2632	0.2417	0.193	0.1122	0.1444	0.079	0	1.5465	0.0572	0.7194	0	0.185	0.174	0.2929	0.2486
LINC01191	0	0	0	0.7942	0.0449	0	0.2177	0.0204	0.2142	0.0449	0.3253	0	0.0567	0.0483	0.0494	0.3068	0.6336	0.1575	0.0553	0.3089	0.0455	0.0529	0.0198	0.2475	0.0948	0.0548	0.0816	0.033	0.1092	0.0539	0.0585	0.2021	0.2139	0.6577	0.1179	0.2481	0.3962	0.3223	0.1186	0.2431	0.7613	0.1607	0.047	0.0671	0.058	0.9969	0.0794	0.0177	0.0464
AC011498.1	0.0896	0.4813	0.7357	0.5577	0.4729	0.0964	0.2293	0.3586	0.9403	0.8673	1.4687	0.2229	0.3984	0.4244	1.7351	1.1602	0.5933	0.7372	0.3883	0	0.3194	0.2788	0.4872	1.0273	0.5824	0.2885	0.2865	0.3481	0.9584	0.3786	0.1026	0.7096	0.5842	0.5499	0.8277	0.4355	1.2173	0.6468	1.6652	1.1382	0.162	1.2699	0.6596	1.65	0.5428	0.5834	1.2539	0.8694	0.6517
AC005776.2	0.3392	1.7079	0.4786	1.5833	0.4475	0.1368	1.4469	1.12	0.6673	0.2985	0.8493	0.1055	0.2828	0.3614	1.1494	0.941	0.7018	0.1744	1.0106	1.833	1.2088	0.3518	0.922	1.6825	0.5511	0.4095	0.4745	0.7686	0.3628	0.8062	0.0971	0.2518	0.5133	0.4163	0.9791	1.0303	0.6582	0.612	0.7879	0.8078	0.6132	0.3338	0.6632	0.7807	1.3161	0.4732	0.6592	0.7934	0.3854
WDR7-OT1	0	0	0.2725	0	0.1168	0.1428	0	0.1063	0	0	0	0	0	0.1257	0	0	0	0	0	0	0	0.1377	0.1031	0.1171	0.1233	0	0	0	0	0	0	0	0.1236	0	0	0	0	0.2395	0	0	0	0	0.1221	0.3492	0.1005	0.1235	0.2064	0	0.2414
AC005532.1	0.1153	0.0619	0	0	0.0203	0.1984	0	0.1846	0.363	0	0.126	0.0574	0	0.0874	0.268	0.4053	0.3054	0	0.075	0.0399	0	0.0478	0.0896	0.0407	0.0428	0.1238	0.0369	0.1195	0	0.2436	0.0264	0.137	0.0215	0.3114	0.5326	0.2802	1.656	0.1665	0.2679	0.6591	0.1251	0.2905	0.1273	0	0.1921	0.4719	0.6454	0.3516	0.1677
LINC01802	0	0	0	0	0.1261	0	0	0	0	0	0	0	0	0	0	0	0	0	0	0	0	0	0	0	0	0	0	0	0	0	0	0.2839	0	0	0	0	0.2783	0	0.3331	0	0	0	0	0	0.1086	0.1334	0	0	0
AC012506.2	0	0.7558	0	0	0	0	0.1201	0	0	0	0	0	0	0	0	0	0.2329	0	0.1525	0	0	0	0.1093	0	0	0	0	0.1822	0	0	0	0	0	0	0	0	0	0	0	0	0	0	0	0	0.1065	0	0	0.0975	0
AC019183.1	0	0	0	0	0	0	0	0	0	0	0	0	0	0	0	0	0	0	0	0	0	0	0	0	0	0	0	0	0	0	0	0	0	0	0	0	0	0	0	0	0	0	0	0	0.1124	0	0	0	0
AP003969.1	0	0	0	0.5835	0	0	0	0.1501	0.1967	0	0	0	0	0	0.3631	0	0	0	0	0	0	0	0	0	0	0	0	0	0	0.3961	0	0	0	0	0	0	0	0	0	0	0	0	0	0	0	0	0.5831	0	0
AC021269.3	0	0.1502	0.2296	0.5222	0.0984	0.1805	0.0954	0.0895	0.3521	0.0984	0.2037	0	0	0.053	0.2166	0.1034	0	0.1725	0.1212	0	0.0997	0.058	0.0869	0	0	0.06	0	0.2173	0.2393	0.1182	0.0641	0.1107	0.1042	0.2746	0.3875	0.1359	0.1085	0.3028	0.3898	0	0.2022	0.2642	0.1029	0	0.0847	0.052	0.1739	0.0388	0.1017
AC011593.1	0	0	0	0.1766	0	0	0	0	0	0	0	0	0	0	0.3296	0	0	0	0	0	0	0	0.0441	0	0	0.0609	0.0453	0	0	0	0	0	0	0	0	0	0	0.1024	0	0	0	0	0	0.1492	0	0	0	0	0
AC024958.1	0	0	0	0	0	0	0	0	0	0	0	0	0	0	0	0	0	0	0	0	0	0	0	0	0	0	0	0	0	0	0	0	0	0	0	0	0	0	0	0	0	0	0	0	0.0896	0	0	0	0
CLRN1-AS1	3.6229	0	0.0502	0.3047	0.1292	0.1843	0	0.2351	0.2569	0.0646	0.0892	0	0.2721	0.0232	0.3318	0.0679	0.1216	0.0503	1.3525	0	0.0872	0.1269	0.4943	0.0648	0.0227	0.0263	0	0.1585	0.1571	0.0517	0.4487	0.0969	0.0456	0	0.2261	0	0	0.0442	0.1137	0.0777	0	0	0	0.0644	0.0741	0.0228	0	0	0
AC079766.1	0.527	1.4151	1.2619	0.5466	1.0815	2.6448	1.4985	1.2654	1.6588	1.8547	1.2795	0.874	0.3905	1.4973	0.3401	3.0864	0.8722	1.8062	0.3806	1.215	0.939	2.0041	1.9099	0.6196	1.794	1.5081	3.0889	3.8664	1.1272	1.4844	0.4024	1.391	1.4723	1.0779	3.6507	0.8537	0.6817	0.6339	0.408	1.1155	0.4763	0.8297	0.8081	0	0.5319	1.4703	0.2731	0.2435	0.6387
LINC02842	0	0	0	0.074	0	0	0	0	0	0	0	0	0	0	0	0	0	0.0244	0	0	0	0	0	0.021	0	0	0	0	0	0.3013	0	0	0	0	0	0.0578	0.0461	0	0	0	0	0	0	0	0	0	0	0	0
AC122134.1	0	0	0	0	0	0	0	0	0	0	0	0	0	0	0.0866	0	0	0	0	0	0	0	0.0347	0	0	0	0	0	0	0	0	0	0	0	0	0	0	0	0	1.1362	0	0.1408	0	0	0	0.0832	0	0	0.0813
AL353052.2	0	0.4494	0	0.1042	0	0	0	0	0	0	0	0	0	0	0	0	0	0	0	0	0	0	0	0	0	0	0	0	0	0	0	0	0	0	0	0	0	0	0	0	0	0	0	0	0	0	0	0	0
C1orf195	0	0.3603	0	0	0	0	0	0	0.2816	0.3542	0	0	0	0.1271	0	0.1241	0.2221	0	0	0.348	0	0.1392	0.3126	0	0.1246	0	0.1072	0	1.1481	0.2835	0	0.5313	0	0.1647	0.3098	0	0	0	0.3117	0	0	0.2113	0.1235	0.7059	0	0	0	0	0
AC104123.1	0.1512	0	0.0517	0.3137	0.1773	0.0542	0.172	0.121	0	0.2218	0.0918	0.1254	0	0.0477	0	0.0932	0.1669	0	0.1638	0	0.3593	0.1046	0	0.0444	0	0.0541	0.1209	0	0.3235	0.1065	0.1155	0	0.0469	0.0619	0	0	0.2934	0.1819	0.3513	0	0	0.0794	0.0464	0.1326	0.0382	0.0938	0.2351	0	0
AL670729.1	0	0	0	0	0	0	0	0	0	0	0	0	0	0	0	0	0	0	0	0	0	0	0	0	0	0	0	0	0	0	0	0	0	0	0	0	0	0	0	0	0	0	0	0	0	0	0	0	0
AL353147.1	0.1597	0.2572	0.1966	0.2981	0.1966	0.2747	0.2996	0.3834	0.6701	0.1124	0.407	0.2383	0.142	0.1512	0.0618	0.3543	0.6871	0.2298	0.5189	0	0.1138	0.1325	0.5456	0.3379	0.2075	0.2399	0.536	0.2894	0.2732	0.2024	0.0366	0.4425	0.1189	0.3919	0.8848	0	0.062	0	0.2967	0.2028	0.0577	0.2514	0.235	0.5879	0.3384	0.1188	0.3971	0.0221	0
AC104211.3	0	0	0.1672	0	0.0955	0	0.0463	0.1739	0	0	0	0	0	0.0514	0.1052	0.1005	0	0	0.1765	0	0	0	0.1687	0.0479	0.0504	0.0583	0.1302	0.0703	0	0.2295	0.0622	0.1075	0.0506	0	0	0	0	0	0.1262	0	0	0.0855	0.1499	0	0	0	0	0	0
AC005599.1	0	0	0.1316	1.1969	0.1128	0	0.2188	0.2053	0	0	0	0	0	0.1214	0	0.1186	0.2122	0	0	0	0	0	0	0.1131	0.119	0	0	0.166	0	0	0	0	0.2388	0	0	0	0.2488	0	0	0	0.2318	0	0.118	0.3372	0.0971	0.2385	0	1.244	0.2331
AC008080.4	0.053	0	0.0272	0	0.0233	0.0285	0.0452	0.0424	0.2781	0.1399	0.1931	0	0.0589	0.0753	0	0.1471	0.0877	0.0545	0.1436	0.275	0.0945	0.055	0.1029	0.0467	0.0492	0.1138	0.1695	0.0343	0	0.112	0	0	0.0247	0.0976	0	0	0.0514	0	0.0616	0	0.024	0.0835	0.1463	0.1394	0	0.0493	0.1236	0	0.0482
AC009804.2	0	0	0	0.3849	0	0	0	0	0	0	0	0	0	0	0.2395	0	0	0	0	0	0	0	0	0	0	0	0	0	0.1058	0.2613	0	0	0	0	0	0	0.144	0	0	0.2357	0	0.2337	0	0	0.0936	0	0.0385	0	0
AL359764.3	0.0214	0	0.022	0	0.0943	0	0	0.0687	0	0.0377	0	0	0.0477	0	0	0	0	0	0.0465	0.0185	0	0	0.0666	0	0.0398	0	0.0171	0.0278	0	0.0906	0.0246	0.0849	0.02	0	0.099	0.0521	0	0	0	0	0	0.1013	0	0	0	0	0	0	0
AC016526.1	0	0	0	0.4489	0	0	0	0	0	0	0	0	0	0	0	0	0.2387	0	0	0	0	0	0	0	0	0	0.1153	0	0	0	0	0	0	0	0	0	0	0	0	0	0	0	0	0	0	0	0	0	0
AC244034.2	0.1474	0.3957	0.7561	0.4586	0.1296	0.317	0.2514	0.118	1.2369	0.389	1.0734	0	0	0.1396	0	0.6814	0	0	0	1.6563	0.5252	0.4585	0.6866	0.2599	0.2736	0.3163	0.1178	0.1908	0.3152	0.3113	0	1.1669	0.2745	0.3617	1.3611	0	0	0.2659	0	1.8716	0	0	0	0.7752	1.4503	0.137	0.4582	0.2042	0.2679
AL138686.1	0	0	0	0	0	0	0	0	0.2498	0	0	0	0	0	0	0	0	0	0	0	0	0	0	0	0	0	0	0	0	0	0	0	0	0	0	0	0	0	0	0	0	0	0.6573	0	0	0	0	0	0
AC017091.1	0	0	0	0	0	0	0	0.0205	0	0.0225	0	0	0	0	0	0	0	0	0	0	0	0	0	0	0	0	0	0	0.0548	0	0	0	0	0	0	0	0	0	0	0	0	0	0	0	0	0	0	0	0
AC109349.1	0	0	0	0	0	0	0	0	0	0	0	0	0	0	0	0	0	0	0	0	0	0	0	0	0	0	0	0	0	0	0	0	0	0	0	0	0	0	0	0	0	0	0	0	0	0	0	0	0.1062
HDAC4-AS1	1.713	3.2857	4.5205	6.4729	1.8295	0.2632	1.2526	3.1341	9.372	2.7992	9.8038	1.522	2.1759	1.8542	0.9477	7.0155	5.8733	0.8807	0.7953	2.6448	1.0902	2.792	7.0319	1.6184	1.8177	2.2324	2.7384	3.4853	2.0939	0.7755	0.5606	9.9313	2.0511	10.0608	13.845	4.1625	2.8493	4.1947	3.6947	1.9426	6.8573	2.1193	1.4635	8.0461	1.1116	1.5931	3.2339	0.9328	5.3391
AC100778.3	0	1.0382	0	0.8021	0	0.2772	0	0.1032	0	0	0.2347	0	0.2865	0	0.7486	0	0.2133	0	0.2792	0	0	0	0.2002	0.4546	0	0	0.309	0	0	0	0.2953	0.2551	0.12	0.7908	0.8928	0.3132	1.7506	0	0	0	0.1165	0	0.3557	0.339	0	0	0.2004	0	0.4686
AC079385.2	0.0515	0	0.0881	0.1602	0.0604	0.1108	0.0146	0.0687	0.1261	0.0302	0.0938	0.0427	0	0.0163	0.1329	0	0.0852	0.0176	0.093	0.0445	0	0.1424	0.0267	0.0303	0.0159	0.0184	0.0412	0.0667	0.0367	0	0.0786	0.1699	0.048	0.0843	0.1189	0	0	0	0.0797	0.0545	0	0.0811	0.0316	0	0	0.1437	0.0267	0.0119	0
AL357556.5	0	0	0	0	0	0.1885	0	0.2805	0	0	0	0	0	0	0	0	0	0	0	0.6061	0	0	0	0	0	0.5642	0.2802	0	0	0.3702	0.2007	0	0	0.2151	0.4047	0	0	0.6324	0	0	0	0	0.3225	0	0.2654	0	0.2725	0	0
MNX1-AS2	0	1.0771	0	0.6241	0.3528	0.2157	0	0.3211	0.2104	0	0	0	0	0.3799	1.1649	0.1855	0	0	0.2173	0.5202	0	0	0.3115	0	0.5586	0	0.3206	0.5193	0	0	0.2297	0.397	0.9339	0.2461	0	0.9746	8.951	0	0	0	5.2571	0	1.4762	0.5275	2.4293	9.1392	4.0533	0	0.7292
LINC01753	0	0	0	0	0	0	0	0	0	0	0	0	0	0	0	0	0	0	0	0	0	0	0	0	0	0	0	0	0	0	0	0	0	0	0	0	0	0	0	0	0	0	0	0	0	0.0987	0	0	0
AC011773.4	0.1461	0	0.5998	0.3031	0.2142	0	0.0416	0.7797	1.3287	0.3428	0.2661	0.3635	0.1083	0.4152	0.0943	0.7657	0.4031	0.1502	0.5277	0.4211	0	0.2526	0.4917	0.1288	0.2261	0.1568	0.4672	0.4414	0.2084	0.4116	0	0.9642	0.4989	1.0161	1.1247	0.4734	0.189	0	0.2263	0.1547	0.0881	0.0767	0.0896	0.5124	0.5162	0.0906	0.0757	0.5738	0
AC144548.1	0	0	0.0814	0.2467	0.0697	0.2558	0.0676	0.6981	0.1664	0.0698	0	0	0	0.1502	0.307	0.0733	0.1312	0	0.7731	0.0686	0.2826	0.0822	0.431	0.6991	0.2945	0	0.2535	0.2053	0	0.5025	0	0.7848	0.1477	0.1946	0.5493	1.9266	0.6154	0.1431	0.5525	0.2518	0	0.3745	0.1459	0.2086	0.06	0.1475	0.7396	0.4396	0.2883
AC104793.1	0	0	0	0	0	0	0	0	0	0	0	0	0	0	0	0	0	0.0272	0.0286	0	0	0	0	0	0	0	0	0	0	0	0	0	0	0	0	0	0	0	0	0	0	0	0	0	0	0	0	0	0
HAS2-AS1	0.2789	0.214	0.1772	0.1653	0.1752	0.1714	0.0906	0.0532	0.0557	0.0117	0.0484	0.0991	0.1181	0.151	0.2057	0.0491	0.022	0.041	0.2302	0.2067	0.142	0.1102	0.0619	0.0351	0.1973	0.1996	0.2973	0.0688	0	0.1684	0.1826	0.0526	0.1361	0.0326	0.0307	0	0.1289	0.0959	0.0309	0.3374	0.012	0.1882	0	1.7119	0.0302	0.0865	0.0826	0.0092	0
AC073575.1	0	0	0.5166	0.7832	0	0	0	0	0	0	0.4583	0	0	0.1192	0.2437	0.1164	0	0	0	0	0	0	0	0.111	0	0	0.1006	0	0	0	0	0.2491	0.1172	0	0	0	0.9769	0	0	0	0.1138	0.1982	0.1158	0	0	0.117	0	0.1744	0
AC026202.1	0	0	0	0	0	0	0	0	0	0	0	0	0	0	0	0	0	0	0	0	0	0	0	0	0	0	0	0	0	0.5417	0	0	0	0	0	0	0	0	0	0	0	0	0	0	0	0	0	0	0
AP001619.1	0	1.8024	1.0332	0.5222	0	0	0.5726	0.2686	1.0564	0.4429	0.3056	0	0	0.3179	0.3249	0.4655	0.8332	0.6902	0.3636	0	0	0.3481	0.1303	1.3317	0.1558	0	0.4024	0.2173	0.3589	0	0	1.6609	0.4688	2.0593	2.3249	0.8155	0.6512	0.3028	0.7795	0.5328	0.1517	0	0.4632	0.4414	0.3811	0.3121	0.2609	0.3489	2.1355
AC092325.1	0	0	0	0	0	0.2912	0	0	0.5682	0	0	0	0	0	0	0	0	0	0	0	0	0	0	0	0	0	0	0	0	0	0	0	0	0.3323	0.9379	0	3.9409	0	0	0	0	0	0	0	0	0	0	0	0
LINC02433	0.0502	0	0	0	0	0.054	0	0	0	0	0	0	0	0.0476	0.0973	0	0.0832	0.2066	0	0	0	0	0	0.1329	0	0	0	0.065	0	0	0	0.0995	0	0	0	0	0.0975	0.1813	0.1167	0	0	0	0	0	0.0761	0.0467	0	0	0
AC020658.2	0	0.0501	0.0191	0.2322	0	0	0	0.0149	0	0.0164	0	0	0	0	0.1445	0	0.0309	0	0	0	0	0	0	0.0165	0	0.02	0	0	0	0.1577	0	0	0	0.0229	0.0431	0	0	0	0	0.0592	0	0.0588	0	0	0.0141	0	0	0	0
AC015802.1	0	0	0.1062	0.1611	0	0	0.1325	0	0.0543	0	0.2828	0	0.1151	0	0	0	0.1714	0	0.0561	0.0895	0	0	0.0804	0.1826	0.2403	0	0	0	0	0	0.0593	0.1025	0.0482	0.0635	0.1195	0	0.1004	0.2802	0	0	0	0	0	0	0	0.0481	0.2414	0.2511	0.4706
AC010834.1	0	0	0	0	0	0	0	0	0	0	0	0	0	0	0	0	0	0	0	0	0	0	0	0	0	0	0	0	0	0	0	0	0	0	0	0	0	0	0	0	0	0	0	0	0	0	0	0	0
AC097382.3	18.9704	13.2342	29.6536	10.5042	12.8256	25.6307	20.5612	11.024	15.7965	29.5234	6.1469	34.0947	11.7057	17.3925	14.9021	13.423	11.6216	20.8258	13.3114	9.1644	6.4962	21.0065	12.7931	6.4889	15.2944	13.2591	23.5816	12.3251	27.8716	16.5444	15.6988	7.7517	23.452	15.9076	7.7949	3.445	2.7512	4.7507	3.2931	6.0024	2.0138	9.7797	7.1434	12.7857	1.8911	8.0367	10.3911	5.0997	2.9459
AL035252.5	0	0	0.1383	0	0	0.0966	0.1149	0.1438	0.1885	0.4347	0.1636	0	0	0.0851	0	0.1661	0.1487	0.0924	0.0487	0	0.2401	0.1863	0.1395	0.0396	0.0417	0.0964	0	0.2326	0.5764	0	0	0.1778	0.0837	0.5512	0.3111	0.5457	0.3486	0.081	0	0.1426	0	0.0707	0	0.1181	0.442	0	0.0698	0.1245	0
WSPAR	0	0	0	0	0	0	0	0	0	0	0	0	0	0	0	0	0	0	0	0	0	0	0	0	0	0	0	0	0	0	0	0	0	0	0	0	0.4262	0	0	0	0	0	0	0	0	0.1021	0.3415	0	0
GTF3C2-AS1	0	0.6665	0.0463	0.3511	0.0397	0	0.0385	0.0542	0.0237	0.0397	0.0411	0	0.0502	0.0855	0.2185	0	0.1867	0.1624	0.0489	0	0.1608	0.117	0.1227	0.1393	0.0419	0.0242	0.1082	0.2045	0.1448	0.1907	0.0258	0.2234	0.042	0.0277	0.1563	0.1097	0.3941	0.3664	0.1572	0.5732	0.0204	0.2842	0.0623	0.4155	0.0171	0.063	0.1052	0.1095	0.0821
LINC02526	0.716	0	0.3674	0	0	0	0	0.2866	2.6296	0.1575	1.3039	0	0	0.6782	0	0.8277	0	0	0.5818	0.3096	0.319	0.1857	0.4171	0	0.4986	0.1921	0.2862	0.9271	0	0	0	0	0.3334	1.5378	0.8267	0	1.0421	0.646	0.4158	0	0	0.2819	0	1.8834	1.4908	0.1665	0.5566	0.2481	0.9764
LINC02712	0	1.0858	0.2075	0.6291	0	0.1087	0.5174	2.9129	0.4243	0	1.6567	0	0	0.2872	0	2.6175	0.6693	0.2079	0.438	0	0	0	2.5122	0.1783	0	0	0.0808	0.1309	0	0	0	0.4002	0.1883	0.1241	0.4669	0	0.5885	0	0	1.6049	0	0	0.186	0	0	0	0.4715	0.4203	0
AC009303.3	0	0	0.1046	0	0	0	0.0869	0	0	0	0	0	0.2265	0	0	0	0	0	0	0	0	0	0.0791	0	0	0	0	0.1319	0	0	0	0	0	0	0	0	0	0	0	0	0	0.1605	0	0	0	0	0	0	0
AC015660.1	0.0198	0.2475	0.2297	0.0205	0.1158	0.1699	0.1741	0.0896	0.1934	0.0232	0.4076	0.0819	0.0585	0.0935	0.0765	0.2009	0.109	0.1016	0.107	1.2182	0.1056	0.3824	0.1125	0.2729	0.1589	0.0989	0.0737	0.1961	0.0423	0.0278	0.0528	0.3259	0.1288	0.1293	0.076	0.16	0.1533	2.5185	0.7341	0.23	0	0.3628	0.0666	0.9352	0.0299	0.5695	1.3819	0.0411	0.802
LINC01177	0	0	0.1436	0	0	0	0	0	0.2937	0	0	0	0	0	0	0	0	0	0	0	0	0	0	0	0	0	0	0.1812	0	0	0	0	0.1303	0	0	0	0	0	0	0	0	0	0	0	0	0.2603	0	0	0
AC091946.1	0.088	0.4728	0.0903	0	0.2323	0.4734	0.0751	0.2114	0.1847	0	0.1603	0	0.1957	0.1668	0	0	0.4371	0	0.0954	0.0761	0.1569	0.0913	0	0	0	0	0.1407	0.342	0	0	0.1008	0	0	0.3241	0.4066	0	0	0	0.2045	0	0	0.2772	0.243	0.4631	0.0666	0.2456	0	0	0
TMEM72-AS1	0.2785	0.2618	0.3216	0.715	0.2878	0.5017	0.2673	0.2954	0.3945	0.4227	0.2029	0.4677	0.1703	0.4023	0.4449	0.3348	0.3458	0.3651	0.3998	0.4274	0.1241	0.26	0.3515	0.307	0.2845	0.3288	0.3952	0.4508	0.7	0.4707	0.1675	0.2619	0.3502	0.2734	0.2251	0.1015	0.1892	0.5528	0.1132	0.3095	0.0189	0.3728	0.0192	0.6777	0.3796	0.1684	0.1407	0.3909	0.0886
AC003005.2	0	0	0	0	0	0	0	0.1808	0.237	0.2982	0	0	0	0	0	0	0.187	0	0.4895	0	0	0.1172	0.0877	0	0.1049	0	0.1806	0	0	0	0	0.2236	0.1052	0.4159	0.2608	0	0.2192	0.4076	0.5248	0	0	1.0672	0.4157	0	0	0.1051	0.1756	1.7222	0.2054
AP001830.2	0	0	0	0	0	0	0	0	0	0	0	0	0	0	0	0	0	0	0	0.2626	0	0	0	0	0	0	0	0	0	0	0	0	0	0	0	0	0	0	0	0	0	0	0	0	0	0	0	0	0
LINC02247	0	0	0	0	0	0	0	0	0	0	0	0	0	0	0	0	0.1671	0	0	0	0	0	0.0784	0	0	0	0.0807	0	0	0	0	0	0.094	0	0	0	0.1959	0	0	0	0.0912	0.159	0	0	0	0	0.1569	0	0
AL157414.2	0	0	0	0	0	0	0	0	0	0	0	0	0	0	0	0	0	0	0	0	0	0	0	0	0	0	0	0	0	0	0	0	0	0	0	0	0	0	0	0	0	0	0	0	0	0	0	0	0
AC004217.1	0	0	0	0	0	0	0	0	0	0	0.1819	0	0	0.1892	0	0	0.1653	0	0	0	0	0	0	0	0	0	0	0	0	0	0	0	0	0	0.2306	0	0	0.1802	0	0	0	0	0.0919	0	0	0	0.1553	0	0
LINC01103	0	0	0	0	0	0	0	0.0412	0	0	0	0	0	0	0.1994	0.0952	0	0	0	0	0	0	0	0	0	0	0	0	0	0	0	0	0	0.0632	0	0	0	0	0	1.1442	0	0.0811	0	0.2708	0	0	0	0	0
AC092941.1	0	0	0	0	0	0	0	0	0	0.1546	0	0	0	0	0	0	0	0	0	0	0	0	0	0	0	0	0	0	0	0	0	0	0	0.2156	0	0	0	0	0	0	0	0	0	0	0	0	0	0	0
AC008747.1	0.1697	0	0.3483	2.1123	0	0	0	0.2717	1.7805	0	1.2361	0	0	0.1607	1.3143	0.1569	0	0	0.1838	0.4402	0	0	0.7907	0.2993	0.1576	0	0	0.6591	0.363	1.434	0	0	0.3161	3.1238	1.5675	0	1.9758	1.2247	0.7883	0	0.4602	2.1376	0	0.8927	0	0.1578	1.8468	0.4704	0.3085
AP003472.2	0.0345	0	0	1.1821	0	0	0.0295	0	0	0.0304	0	0	0	0.0327	0.9361	0.0319	0	0	0	0	0	0	0	0	0	0.0371	0	0.0894	0.0739	0.3648	0	0	0	0.0424	0.0797	0	0.4691	0	0	0	0.1873	0.3806	0	0	0	0	0.2148	0.0239	0
LINC02186	0	0	0	0.5275	0	0	0.1446	0	0	0	0	0	0	0	0	0	0	0	0	0	0	0.0879	0.1316	0.0747	0	0.091	0.2032	0.1097	0	0.179	0	0	0	0	0.1957	0	0.1645	0	0.1969	0	0	0.2669	0	0	0.0642	0	0	0	0
PDXP-DT	0.0386	0	0.1187	0	0	0	0.0329	0.0926	0	0.0339	0.1404	0	0	0.1096	0.1493	0.0357	0.1277	0.0397	0	0	0	0.04	0.0898	0	0.0716	0	0.0616	0.0999	0	0	0	0	0.1796	0.1893	0	0.0937	0.2245	0.0696	0.0896	0	0.0697	0.2429	0.1419	0.2029	0.0876	0	0	0.0802	0.0701
AL354919.1	0	0	0	0.7239	0	0	0.0567	0.0266	0.1743	0.0292	0.0605	0	0	0	0.7722	0	0.055	0.1025	0	0	0	0.0345	0.0258	0.0293	0	0	0.0266	0	0.0711	0.4914	0	0.0658	0	0.1224	0.1535	0	0.6449	0.1199	0.0772	0.211	0.03	0.5756	0	0	0.1761	0.0309	0.31	0	0
AC009019.2	0.1581	1.2739	0.2164	0.328	0	0.0567	0.045	0.1688	0.4977	0.2783	0.192	0	0.3515	0.0998	0.3062	0	0.0872	0.1084	0.3426	0	0	0.164	0.1228	0.0465	0.0979	0.1697	0.1264	0	0.2255	0	0.0604	0.4174	0.1473	0.0647	0.1217	0	0.1023	0.0951	0.3673	0	0.0476	0.083	0	0.1386	0	0	0.2458	0	0.0958
AC018845.1	0	0	0	0.3137	0.0887	0	0.344	0.5649	0	0.4435	0	0	0	0	0.1952	0	0	0	0.3277	0	0	0.2091	0.5481	0	0.3744	0	0	0.7832	0.4313	0	0	0.1996	0	0	0.4656	0	0.1956	0	0	0	0	0.1587	0	0	0	0	0	0	0
TPT1-AS1	3.3627	7.4186	4.5873	5.2161	4.9824	3.956	2.8202	3.3957	5.3469	4.2062	4.9366	2.6127	4.0596	5.929	4.0369	4.2054	4.0932	3.6706	8.4128	4.6968	4.7661	4.1424	3.7406	3.4352	2.6179	3.298	5.351	3.4497	7.4256	5.8145	1.4756	4.9263	5.006	3.3523	4.3128	2.6274	2.0982	0.7748	2.848	2.5298	1.4357	4.0404	1.785	3.1707	1.41	1.2269	3.2977	2.5348	2.6337
AC027251.1	0	0	0	0	0	0	0	0	0.0408	0	0	0	0	0	0.0251	0	0	0	0	0	0	0	0	0	0	0	0	0	0	0.0548	0	0	0	0	0.1197	0	0	0	0	0	0	0	0	0	0	0	0.0403	0	0
AC006041.1	0	0	0	0	0	0	0	0.183	0	0	0	0	0	0	0	0	0	0	0	0	0	0	0.1776	0.2016	0	0	0	0	0	0	0	0	0	0.2806	0	0	0	0	0	0	0	0	0	0	0	0	0	0	0
AC008522.1	0.0258	0.1386	0	0.241	0	0	0.022	0.0207	0.0271	0.0454	0	0	0	0.0244	0	0.0239	0.1282	0	0	0	0	0	0.0401	0.0455	0.0479	0	0.1032	0.0668	0.1104	0	0	0.0511	0.024	0.0317	0.0596	0	0.0501	0.1397	0	0	0	0	0.0475	0	0.0391	0.096	0.1204	0.0715	0
LINC01280	0	0	0	0	0	0	0	0	0	0	0	0	0	0	0.1227	0	0	0	0	0	0	0	0	0	0	0	0	0	0.1355	0	0	0	0	0	0	0	0	0	0	0.2012	0.0573	0.2992	0	0	0	0.0589	0	0	0
AC019205.1	1.5286	2.5054	1.9444	1.2953	2.0704	1.59	0.9735	1.8096	2.0708	2.1471	2.2348	1.107	1.9304	1.8761	2.0844	1.792	1.0929	2.0811	2.7602	1.1852	2.1357	1.6451	1.9396	1.0695	1.286	1.4942	1.5489	1.7284	3.0857	1.9862	1.4058	2.3017	1.8782	1.3564	1.707	1.0289	1.2534	0.8676	2.7673	0.5925	0.3049	3.1076	1.4065	2.2464	0.3369	0.821	0.4575	0.6515	1.2135
AC105137.2	0.2287	1.0234	0.9387	0.9488	0.2011	0.082	0.4552	1.1593	2.1594	0.2683	0.2776	0	0.3389	0.5776	0.738	0.9869	0.1262	0.0784	0.6606	1.4499	0	1.0278	0.7696	0.2689	0.4954	0.0818	0.6093	1.4804	0.3261	0.3221	0.3493	0.4527	1.1358	0.4677	2.1122	0.9261	1.6271	1.5129	0.8853	0.242	1.0335	0.24	1.1221	1.203	0.981	0.0709	0.5925	0.3698	1.663
AC079921.1	0.153	0.274	0.1745	0.4762	0.1047	0.2195	0.4207	0.245	0.7493	0.2992	0.5574	0.2538	0.4158	0.1611	0.0988	0.1258	0.1126	0.4196	0.7184	0.1323	0.0909	0.2645	0.1849	0.5548	0.2368	0.1642	0.4621	0.2422	0.0364	0.5029	0.1948	0.1347	0.1425	0.2922	0.7068	0.3305	0.198	0.2148	0.237	0.054	0.0769	0.1339	0.0313	0.0895	0.1416	0.1265	0.2115	0.1178	0.2164
AC090377.1	0	0	0.0437	0.3974	0	0	0	0	0.0447	0	0.0775	0	0	0	0.1648	0	0	0	0.0461	0	0	0	0.0331	0.1126	0	0	0	0	0	0.3597	0	0	0	0	0	0	0	0	0.3955	0.4055	0	0.2011	0	0	0	0	0.0662	0.059	0
FAM41AY1	0	0	0	0	0	0	0	0	0	0	0	0	0	0	0	0	0	0	0	0	0	0	0	0	0	0	0	0	0	0	0	0	0	0	0	0	0	0	0	0	0	0	0	0	0	0	0	0	0
TUSC8	1.9373	7.386	3.6818	5.2099	0.4628	0.0514	0.2448	0.0957	6.1484	0.0421	2.7874	0	0.0532	0.5663	0.0926	1.1501	5.7799	3.5906	1.5547	0.1448	0.1705	1.538	1.7275	3.5854	0.0666	1.0781	0.0574	0.2168	0.1023	0.2526	0	4.7822	4.2099	5.5476	6.2963	12.4371	0.0464	0.2589	0.3333	7.9743	0	0.3389	0.3741	0	0.0724	5.0048	7.8088	0.0332	0.1305
AC092590.1	0	1.3664	0	0	0	0	0	0	0	0.0895	0	0	0	0	0	0	0	0	0	0	0	0.1056	0	0	0	0	0	0	0	0	0	0	0	0	0	0	0	0	0	0.6463	0	0.1602	0	0	0	0	0	0	0
LINC00887	0.1541	0.0828	0.0316	0.4316	0.2033	0.0994	0	0.0493	0.1294	0.1898	0.0561	0.0767	0.2398	0.0146	0.1194	0	0.5102	0.1109	0.2337	0.0266	0	0	0.1077	0.0272	0.0429	0.0496	0.0739	0.1197	0.2308	0.0651	0.0883	0.122	0.0144	0.0757	0.0712	0.0374	0.0897	0.6952	0.1074	0.0489	0	0.1699	0.0142	0.1621	0.0117	0.1003	0.0719	0	0.1401
AC087239.1	2.098	1.7606	3.0951	0.8161	0.8073	1.2692	0.7831	3.9885	2.2014	2.6537	0.9551	0.6524	1.1659	1.3662	1.0156	1.0914	0.4341	2.1573	2.415	6.9159	0.2337	3.4001	2.9533	1.1563	1.5827	1.6887	3.0395	5.2632	0.561	2.4932	0.4506	0.5192	2.6867	0.9655	1.514	1.2745	1.0178	0.2366	0.6092	0	2.7262	1.4453	0.9652	3.4491	1.4891	0.6098	1.4271	0.9087	0.4768
AC083902.1	0	0	0	0	0	0	0	0	0	0.3677	0.7609	0	0	0	0	0	0	0	0	0	0	0.4334	0	0	0	0	0	0	0	0.4414	0	0	0	0	0	0	0	0	0	0	0	0.329	0	0	0	0	0	0.5792	0
LINC00899	7.6111	7.8986	11.2653	4.5294	5.214	6.6204	3.4665	4.2113	8.9724	13.3408	4.528	7.5816	7.1788	5.9452	5.0788	4.1082	5.4458	7.7795	11.9251	4.0901	7.5377	6.9507	3.4854	4.4922	2.7028	3.5961	17.4149	3.2391	14.5296	7.5592	5.4187	6.6934	6.693	4.4285	7.4925	2.5421	1.6476	6.1279	0.1761	2.5035	0.1782	1.4324	0.2651	5.1845	0.8494	1.4806	1.5558	2.3747	0.2205
AL139124.1	0.7126	1.4353	0.7313	0.5544	0.9402	0	0.456	0.2852	2.6171	0.7838	0.6489	0	0.396	0.3375	0.6899	0.4943	0.5898	0.916	1.7371	1.0783	0.3175	0.9239	0.9685	1.8852	0	0.1912	0.4272	0.4614	0.3811	0.7528	0	1.4108	0.9955	0.6559	1.2342	0	1.0372	0.6429	0.8277	0	3.3819	0.561	1.4753	0	1.0791	0.8285	0.554	1.7285	0.3239
TTC21B-AS1	0.0293	0	0.0602	0.1825	0	0	0.05	0.0939	0.0308	0.0258	0.0534	0	0	0	0.1135	0	0	0	0	0	0	0	0.0683	0	0.0544	0	0.0469	0.1519	0.0627	0.2478	0	0	0	0.036	0	0	0.0569	0.1058	0	0.3724	0	0.2308	0.027	0	0	0.0545	0.0456	0.1016	0.0533
AL021937.4	0.1689	0	0.6935	0.5257	0	0.1817	0	0	0	0.2973	0	0	0	0.32	0.3271	0.1562	0.5592	0	0.549	0	0.301	0	0	0.149	0.1568	0	0	0.2187	0	1.4275	0.1935	0	0.3147	0	0.3901	0	0.3278	0.6096	0.7848	0	0	0.266	0.6217	0	0	0	0	0	0
LYRM4-AS1	0.9009	2.117	1.4695	1.1515	1.9527	1.6265	1.1666	1.6226	0.8441	1.8545	1.4942	1.1607	3.8982	1.6762	1.8068	0.9225	1.1984	1.7205	4.8804	0.9459	2.9529	1.8689	2.5239	1.6031	1.1801	1.813	1.2217	2.3956	2.3746	1.1216	3.2251	0.9555	1.3335	1.1452	0.9288	1.3292	0.9991	1.2773	2.2796	1.2772	0.4654	2.9639	0.7994	17.0968	0.6699	1.1222	2.1261	3.0216	1.3163
DHRS4-AS1	7.567	10.8041	11.3479	6.9648	10.9049	10.7748	7.4178	9.8037	16.6997	11.7771	20.5726	13.5446	7.759	11.2723	10.7482	7.3182	15.5389	14.5117	13.4324	3.4633	9.844	12.0215	12.0571	7.3227	6.3744	7.7399	10.5564	10.7292	15.9967	10.4136	6.3383	15.8596	14.012	11.3031	16.7358	13.2511	10.4273	10.7851	8.4377	11.5628	1.7903	7.2301	12.9197	5.3265	8.1564	6.6989	13.5735	10.5867	5.9586
LINC01471	0	0	0	0.1021	0	0	0.0187	0.0088	0	0.0192	0	0	0.0243	0.0104	0.0635	0	0	0.0112	0	0.0473	0	0	0	0.0096	0	0	0.0262	0.0142	0.0702	0.0693	0	0	0.0305	0	0	0	0	0.0197	0	0	0	0	0	0	0.0083	0	0.102	0.0152	0
AC114550.1	0.0304	0	0	0.8522	0.0268	0.0327	0	0	0	0	0.0554	0	0	0.0288	0.4713	0.0281	0.0504	0	0	0	0	0.0631	0.0236	0.0268	0	0	0	0.0394	0.0651	0.3214	0	0	0	0.0373	0.0703	0	0.1181	0.0549	0.4947	0.2899	0	0.3833	0.084	0	0	0	0.3785	0	0.0553
AC117500.3	0	0	0	0	0	0	0	0	0	0	0	0	0	0	0	0	0	0	0	0	0	0	0	0	0	0	0	0	0	0	0	0	0	0	0	0	0	0	0	0	0	0	0	0	0	0	0	0	0
AC018638.6	1.2432	0.9538	1.2151	0.9211	0.9372	0.573	2.4241	8.7663	2.8573	0.573	0.4312	0.8836	0.3948	0.9532	0.4585	2.1351	1.6658	0.5478	0.7696	16.1232	0.1055	0.7368	2.9424	1.0962	2.8032	0.953	0.7571	3.4492	2.2794	1.0005	0.1356	0.9376	1.3232	2.1069	0.9569	5.0347	2.1827	0	1.3751	2.0677	0.5886	1.1186	0.4357	0.4671	2.465	2.3124	1.5646	0.2872	0.3229
AC107068.1	2.8095	5.9689	5.2375	3.8735	4.3166	4.3222	4.4297	4.7256	5.784	3.7239	6.8649	4.7777	4.2295	3.4695	3.6497	2.9271	5.8867	6.0705	5.7216	2.4446	3.232	5.9572	5.8278	2.3207	4.3422	3.1489	5.3585	4.5357	5.6676	4.7709	2.8924	4.8228	5.7466	4.561	6.0363	13.2652	3.4507	6.5774	4.0065	6.4369	1.3823	2.1559	3.6485	1.6838	3.0426	1.9018	2.2117	3.5121	1.6812
AC067751.1	0.0599	0	0.123	0.1864	0	0	0	0	0.1257	0.0527	0	0.149	0	0	0.232	0	0.0992	0.0616	0.1298	0	0	0.1864	0.1861	0	0.1112	0	0.0479	0	0	0.5062	0.2745	0	0.0558	0.0735	0.1383	0	0.2325	0.1081	0.1392	0	0.1083	0	0.0551	0	0	0.0557	0	0	0.1089
AL590491.2	0	0	0	0	0	0.0478	0	0	1.3047	0	0.2426	0	0	0	0	0.1643	0.147	0	0	0	0	0.0461	0.1035	0.0392	0	0	0.0355	0.115	0	0	0	0.2637	0	3.5969	0.2051	0	0	0	0.1032	0	0	0.0699	0	0	0.1681	0	0.5523	0	0
AC104640.1	0	0	0	0	0	0	0	0	0	0	0	0	0	0	0.2754	0	0	0	0	0	0	0	0	0	0	0	0	0	0	0	0	0	0	0	0.0821	0	0.207	0	0.1652	0.1129	0	0.112	0	0	0	0	0	0	0
AC012213.2	0.0653	0.0438	0	0.8124	0.0431	0.0175	0.0418	0.0131	0.0514	0	0.208	0.0406	0.0363	0.1236	0.695	0.1056	0.135	0.0336	0.053	0.0141	0	0.0508	0.0634	0.0288	0.0757	0.0525	0.0652	0.0423	0	0.5515	0	0.1615	0.0608	0.0801	0.2261	0.1586	0.285	0.0589	0.2653	1.0362	0.0737	0.668	0.015	0	0.0247	0.0607	0.1776	0.0339	0.1187
AC010271.1	0.5377	1.0829	0.8277	1.2549	0.2364	0.4337	1.0321	0.8608	0.7052	1.0645	0.7343	0	0	0.7639	0.7808	0.7458	0.6675	0.8293	0.1456	0.4649	0.479	0.1394	1.1483	0.7112	1.6224	0.8656	0.4298	1.7404	1.1501	0	0.154	0.5322	2.2533	0.4949	0	0.3266	0.2608	0.9701	0.9367	0.8536	0	1.0583	0.7421	0.3536	0.2035	0.5	1.2539	1.211	1.9551
AL121612.2	0.0163	0.1317	0	0	0	0	0	0.0393	0	0.0144	0	0	0	0.0465	0	0.0302	0.0271	0.0168	0.0177	0	0	0	0.0254	0	0	0.0702	0.0261	0	0	0	0	0	0.0305	0	0	0.6356	0.1903	0.118	0.1139	0.0519	0.0296	0	0.015	1.075	0	0.0456	0.2796	0	0
ZNF503-AS2	7.3705	8.1817	10.9668	5.9954	2.9753	6.7223	8.2564	2.9947	19.8629	8.9297	16.7671	5.5177	5.1792	6.302	5.3789	23.701	12.3111	6.4962	4.2716	1.4334	4.6308	6.3899	4.715	3.6349	6.2609	7.3572	6.6077	4.5541	14.0411	5.5374	7.904	23.6832	6.6765	25.5691	18.831	4.1372	12.7379	19.2815	10.7197	2.4186	0.567	16.0854	1.1543	17.0891	21.8627	6.9798	7.2098	2.748	5.8653
UST-AS2	0	0	0.5921	0	2.5372	0	0	0.9237	0.6054	1.0153	2.1013	0	0	1.0929	0	0.5336	1.91	1.7798	0	0	1.0281	0	0.4481	0	2.1428	0	0.9223	0	0	0	1.3218	1.1422	0	0	0	0	0	0	0	0	0	0	0.5309	4.5529	0.4368	0	0.897	0.3998	0
AC008403.2	0	0	0	0	0	0	0	0	0	0	0	0	0	0	0.2341	0	0	0	0	0	0	0	0	0	0	0	0	0	0.0862	0.0851	0	0.0798	0	0	0	0	0	0	0	0.128	0	0	0	0	0	0	0.0627	0	0
AC012508.2	0.1529	0	0	0.6343	0.1793	0.0548	0	0.1224	0.2139	0.0448	0	0.1268	0.5663	0.1448	0.1973	0.0942	0	0.262	0.7176	0.0441	0.3632	0.2114	0.2374	0.0899	0	0.1641	0.2444	0.1979	0.109	0.2153	0.1167	0.2017	0.0475	0.1251	0	0	0	0.0919	0.1184	0	0.1382	0.0802	0	0.5361	0	0.0948	0.0792	0.0353	0.0926
AC082651.1	0.2532	0	0.1819	0.3152	0.0445	0.1089	0	0.0203	0	0.4011	0.1844	0.504	0.1126	0.1199	0.5393	0.2108	0.1677	0.0781	0.0823	0.0876	0.0451	0.0788	0.0393	0.134	0.047	0.1087	0.1619	0.0328	0.0542	0.642	0.058	0.0501	0.1415	0.1554	0	0	0.5405	0.0457	0.0588	0.2412	0.0916	0.319	0	0	0.0767	0	0.1968	0	0.046
ADGRD1-AS1	0	0	0.0603	0	0	0	0	0.047	0.6779	0.0517	1.1765	0	0.2611	0.0556	0.2275	0.0543	0.3889	0	0.0636	0	0.2093	0	0.3649	0.0518	0	0	0	0.3802	0	0.8686	0	0.2326	0	0.5046	0.4069	0	0	0	0	0	0	0.0925	1.9455	0	0	0	0	0	0
AC116424.1	0	0	0.1072	0.9752	0	0.1124	0	0	0	0	0	0	0	0	0	0.0966	0.3458	0.1074	0.2263	0.0903	0.5584	0	0	0.1842	0	0	0.0835	0.1353	0	0	0	0	0.1946	0	0	0.2538	0	0	0	0	0	0	0	0.2748	0	0	0.4872	0	0
PCAT14	0.1985	4.9625	4.4984	1.2832	0.2687	0.1478	8.5733	2.3105	2.1313	9.4608	14.8516	0	0	4.2095	0	10.0845	2.9325	1.5233	0.1986	14.3541	1.4424	9.8054	3.0721	6.653	5.3034	3.3274	0.0366	2.8674	7.9061	0	0.9447	6.4704	7.2541	4.0673	1.5165	38.5592	0.5631	0.4685	6.2437	0	0	5.5551	9.921	1.6471	0.0347	0.4119	10.329	0.0106	0.4721
DLEU2	0.2384	0.7958	0.3438	0.9422	0.221	0.7552	0.4342	0.6858	0.6219	0.3004	0.2815	0.4968	1.4034	0.2807	1.7962	0.28	0.4692	0.4571	0.7886	0.8968	1.0905	0.4009	0.9256	0.5851	0.4127	0.2282	0.8342	0.6339	0.6752	1.674	0.1919	0.3571	0.51	0.2925	0.4165	1.0488	2.0127	0.8834	0.3292	1.4524	0.5241	1.1462	2.9696	0.3897	0.8291	0.3415	0.661	0.6072	0.3162
AC078785.2	0	0	0	0.1863	0.1053	0.0644	0	0.0479	0	0.0527	0	0.2978	0.1331	0	0.2318	0	0	0	0.1297	0	0.32	0	0.093	0	0.1112	0	0	0	0.2561	0	0.1371	0	0.1115	0	0	0	0	0	0	0	0	0	0.0551	0	0.0453	0	0.2792	0	0
AC108749.1	0	0	0.0159	0.0965	0.0819	0.0334	0	0.0248	0.0326	0	0.0282	0	0	0	0.0901	0.0143	0	0.0319	0	0	0	0.0322	0	0	0.0288	0	0	0	0.0332	0.0983	0.0178	0	0	0	0	0.0377	0	0	0	0.1478	0.014	0.0489	0	0	0	0	0.0482	0	0
LINC02224	0.0523	0	0.1074	0	0.046	0.0563	0	0.0838	0	0.2303	0	0	0	0.7436	0.2027	0.0484	0	0	0	0.2263	0.0933	0.1086	0.0406	0.0462	0	0.0562	0.0418	0	0.7837	0.2212	0.06	0	0.0487	0	0	0	0	0	0	0	0	0	0.0963	0	0	0	0	0	0
AC108105.1	0	0	0	0	0	0	0	0	0.0816	0	0.1416	0	0	0.0368	0.2259	0	0	0.04	0.0421	0	0	0.0403	0	0.0686	0	0.0417	0.1243	0	0	0	0	0.077	0	0.0954	0	0	0	0	0	0	0	0	0	0.1023	0.0294	0	0.0605	0	0
AL135818.1	0.7191	1.4483	0.5166	2.2378	0.6325	0.8121	0.7669	1.6981	1.5845	0.2215	1.0476	0.0895	0.3197	1.6006	1.1139	1.1971	1.1903	0.9983	1.5192	1.3679	0.5766	1.3799	1.2008	1.5853	1.2686	1.6207	0.8335	0.6518	0.0769	0.6077	0.6178	1.9219	1.5069	1.059	1.4115	0.9611	0.3489	0.2595	0.4176	0.4567	0.2925	0.3397	0.6286	0.662	2.695	0.4347	2.1243	0.1744	0.6537
DAOA-AS1	0	0	0	0	0	0	0	0	0	0	0	0	0	0	0	0	0	0	0	0	0	0	0	0	0	0	0	0	0	0	0	0	0	0	0	0	0.0586	0	0	0	0	0.0476	0	0	0	0	0	0	0
AC092813.1	0	0	0	0.3339	0	0	0	0	0	0	0	0	0	0.0339	0.0693	0	0.0592	0	0	0.0309	0	0	0	0	0	0	0	0	0	0.2267	0	0	0	0	0.1652	0	0.0694	0	0.0831	0.3407	0	0.0563	0.0329	0	0.0542	0.0665	0.0556	0	0
LINC02764	0	0	0.0372	0.1129	0	0	0.031	0	0	0.0319	0.0661	0	0	0	0	0	0.0601	0	0	0	0	0.0376	0	0	0	0	0	0	0	0.23	0	0.0718	0	0	0.1676	0	0.1408	0	0	0	0.0328	0	0	0.0954	0	0	0.1128	0.0251	0.066
AC093074.1	0	0	0	0.4198	0	0	0	0	0	0	0	0	0	0	0	0	0	0	0	0	0	0	0	0	0	0	0	0	0.2886	0.285	0	0	0	0	0	0	0.2618	0	0.94	0	0	0.2124	0	0	0	0	0	0	0
AC074257.1	0	0	0	0	0	0	0	0	0	0	0	0	0	0	0.2483	0	0	0	0	0	0	0	0	0	0	0	0	0	0	0.2709	0	0	0	0	0.2961	0	0	0	0.2978	0	0	0.6056	0	0	0	0	0.1993	0	0
AC103718.1	0	0	0.0072	0.1088	0.0061	0.0075	0.0179	0.0056	0.0073	0	0	0	0	0	0	0	0.0463	0.0072	0.0454	0.0302	0	0.0073	0.0163	0.0308	0.026	0.015	0.0056	0	0	0.0148	0	0	0	0.0172	0	0.051	2.5371	0.0378	0.0812	0.2664	0.0253	0.022	0.0643	0.0552	0.3017	0.0975	0.1304	0	0.0127
AC010201.2	1.1539	5.5237	1.3902	1.8735	0.7501	0.5396	1.4552	2.53	9.5808	0.309	2.8322	1.1233	0.7807	2.3284	0.8743	3.7117	2.4083	1.7024	3.0438	0.911	1.4304	1.7692	2.2989	1.9023	1.444	0.5923	1.2833	1.6889	0.322	0.8479	0.1149	3.2776	1.869	3.1401	5.3293	1.0972	0.9736	0.7242	1.8646	1.2745	0.0907	1.7379	1.154	0.7918	0.7977	0.7932	1.17	1.7037	0.4561
AC034238.1	0	0	0.0186	0.1128	0	0.0195	0.0309	0.0145	0.019	0	0.033	0	0	0	0	0	0	0.0186	0.1178	0.094	0	0	0.0422	0.032	0.1009	0	0	0.0704	0.0388	0.1148	0	0	0.0169	0.0222	0	0	0	0.0327	0.0842	0	0	0.0285	0.0167	0.0477	0	0	0.1127	0	0
U47924.2	0.2051	1.836	0.2105	0.6383	0.2405	0.0735	0.2333	0.4378	0.4304	0.361	0.9961	0.3402	0.9119	0.259	0.6619	0.1897	1.9239	0.0703	0.1481	0.4138	0.4873	0.2837	0.9558	0.1206	0.5079	0.1468	0.164	0.2656	0.8775	1.3	0.1566	1.0828	0.4457	0.3356	2.3683	0.9968	2.6536	1.9739	0.7941	0.8684	0.4944	0.9689	0.5033	2.338	0.6212	0.4451	0.9567	0	1.2431
AC073367.1	0.1076	0.5779	0.3313	1.0046	0.1893	0.3472	0.3672	0.0861	0.2258	0.1894	0	0	0	0.7135	1.0418	0.2985	0.1781	0.1107	1.1658	0.3722	0.5753	0.1116	0.2507	0.9489	0	0	0.4301	0.418	0.6906	0.4547	0	0	0.7015	0.1321	0.7455	0	0.6265	0.5825	0.7499	0	0.1945	0	0.396	0.2831	0.1629	0.1001	0.3346	0.5966	0.1957
AC136475.5	1.1747	1.8927	1.2056	0.9139	1.0848	0.6949	0.6013	0.141	0.8012	0.9303	0.7487	0.4384	0.2611	1.1126	1.251	0.7061	0.2917	0.2416	1.3363	0.4571	1.2559	0.9747	0.6386	0.5697	0.5453	0.8825	1.3615	0.1521	1.5077	1.2408	0.2018	1.1628	0.8205	0.4325	2.9839	0.1427	0.228	0	0.4093	0.1865	0.2124	1.1098	0.054	0.7725	0.0889	0.2731	0.3653	0.0407	0.3204
AC007681.1	1.4181	1.7575	0.7612	3.9376	0.8251	1.9709	0.7817	0.7684	2.7927	0.4223	1.6686	1.3569	1.7459	0.6819	0.8026	1.0289	12.3861	1.0095	1.4181	0.7922	0.7775	2.0139	0.4405	1.3466	0.6279	3.0204	3.8887	1.1016	0.5133	1.4749	1.3745	1.3821	0.9143	3.4003	9.9751	0.6892	0.7197	3.1491	15.8613	0.3464	0.0789	0.3435	0.2409	0	1.4535	0.9536	32.7311	1.6026	0.3173
AC079779.4	0	0	0	0	0	0	0	0	0	0	0	0	0	0	0	0	0	0	0	0	0	0	0	0	0	0	0	0	0	0	0	0	0	0	0	0	0	0	0	0	0	0	0	0	0	0	0	0	0
AL354696.1	0.7546	4.4579	2.3232	6.1051	1.991	0.6492	3.7337	4.7112	6.809	2.2574	3.023	0.3754	0.3355	2.7158	1.7533	2.7913	3.4972	1.707	3.1065	4.4365	1.0757	3.4436	3.985	1.73	2.5222	0.9718	1.3269	3.1264	1.2913	0.3188	0.8644	1.1951	3.3732	4.445	5.2275	7.3343	7.6143	0.5446	2.4538	9.1049	4.911	2.1386	3.7491	0	4.5703	1.5439	3.9887	8.0532	0.8232
AC021491.2	0	0.3651	0.3256	0.8462	0.1993	0	0.1547	0.2902	0.1427	0.4387	0.5777	0	0	0	0.4388	0.4191	0.15	0.0466	0.1964	0.8229	0.2423	0.188	0.2112	0.04	0.1262	0.0486	0.0362	0.176	0.9694	0	0	0.2692	0.1266	0.2225	0.1047	0	0.3518	0.1635	0.3158	0	0.1639	0.2141	0	0.7153	0.1029	0	0.4932	0.2199	0.2472
AL109976.1	0.1189	0.4257	0.1627	1.3976	0.2091	0.2273	0.1014	0.1375	1.3999	0.0697	5.2681	0.23	0.1468	0.1251	0.5371	1.9912	4.0013	0.1494	0.3864	0.2399	0.1412	0.274	0.277	0.0466	0.184	0.2977	0.1267	0.1368	0.2826	0.3349	0.0757	1.5952	0.1845	1.2321	0.1525	0.0321	1.9482	3.7659	0.4909	0.3356	0.5731	0.728	1.2397	0.2432	0.17	1.2162	2.0743	0.119	0.7926
AL591501.1	0.2182	0.0419	0.2239	0.1617	0.1005	0.3129	0.0222	0.0541	0.4688	0.2423	0.4162	0.4006	0.1963	0.123	0.1509	0.245	0.3096	0.1816	0.1857	0.0225	0.0926	0.0485	0.0605	0.0916	0.0241	0.1171	0.5315	0.0605	0.2778	0.1097	0.0714	0.3908	0.1742	0.3953	0.2039	0	0.0605	0	0.0241	0.1155	0	0.1145	0.0143	0.0957	0.0157	0	0.0242	0	0.0661
AC013640.1	0	0	0	0	0	0	0	0	0	0	0	0	0	0	0	0	0	0.1365	0	0	0	0.1377	0	0	0	0	0	0	0	0	0	0	0	0	0	0	0	0	0	0	0.12	0.209	0	0	0	0.1235	0	0	0
MAPRE3-AS1	0.0878	0	0.03	0.3643	0.0257	0	0.025	0.0234	0	0.0515	0.3197	0	0	0.0554	0.2267	0.0271	0.0969	0	0.0634	0.0506	0	0.0304	0.0455	0.0774	0	0.0314	0	0.0379	0	0	0.0335	0.0579	0.109	0	0.2027	0.0711	0	0.0528	0.136	0.6505	0.0265	0.2765	0.0269	0.077	0.0665	0.0272	0.2275	0	0.0532
MYG1-AS1	0	0	0	0.3607	0	0	0	0.0928	0	0	0.2111	0	0	0	0.2245	0	0	0	0	0	0	0	0.09	0.1022	0.1076	0	0	0	0	0.2449	0	0	0	0	0	0	0	0	0	0	0.2096	0	0	0	0	0	0	0	0.4215
AC073130.1	0.0586	0.1574	0	0	0	0.0315	0	0	0	0	0	0.0729	0	0.0278	0	0.0542	0	0	0.0317	0.0507	0	0.0912	0.0228	0.0258	0	0.0314	0.0703	0.0379	0.188	0.1238	0.0671	0	0	0	0.0677	0	0.1137	0.0529	0	0	0.053	0	0	0	0.0222	0	0	0.0406	0
AC073050.1	0.1623	0	0	0	0	0	0	0	0	0	0	0.4039	0	0	0	0.1501	0	0	0.1759	0	0	0	0.1261	0	0	0	0	0.2102	0	0	0	0	0	0	0.3749	0	0.6301	0.2929	0.3771	0	0	0	2.2406	0.8541	0	0.302	0.5048	0	0
AL133485.2	0	0	0	0	0	0	0	0	0	0	0	0	0	0	0	0	0	0	0	0	0	0.1985	0	0	0	0	0	0	0	0	0	0	0	0	0.8837	0	0.7426	0	0.4444	0	0	0	0	0	0	0.1779	0	0	0
DDX11-AS1	0.2494	0.4121	0.4922	0.2985	0.4387	0.2888	0.5237	0.9059	0.4428	0.7764	0.2795	0.2863	0.3838	0.5814	0.1857	0.3725	0.3175	0.6115	0.665	0.4976	0.2735	0.4377	0.9535	0.3045	0.1603	0.2676	0.23	0.4719	0.1641	0.2026	0.1538	0.1139	0.6967	0.3767	0.1772	1.0255	0.9306	1.0038	1.0248	0.9746	1.3352	0.9364	1.006	0.6055	0.6826	0.892	0.2684	1.6618	0.5929
AC133565.1	0	0	0	1.4349	0	0	0	0.123	0.3225	0.1352	0.8397	0	0	0	2.0832	3.127	0	0	0	0	0	0.1594	0	0	0	0.165	0	0	0	1.2988	0	0.6085	0	0.1886	0	0	0.5965	0	0	1.4641	0	0	0	0	0	0	0	0	0
LINC02885	0	0	0.0226	0.0686	0.0194	0	0	0.0706	0.0926	0	0	0	0	0.0418	0.0854	0.0408	0	0.068	0.0478	0	0	0.0229	0	0.0194	0	0	0.0176	0	0.0472	0	0	0	0.0616	0	0	0	0	0	0	0	0.1993	0.0347	0.3247	0	0	0	0	0.0153	0.0401
AL034349.1	0	0	0	0.8503	0	0	0.1166	0	0	0.1202	0	0	0	0	0	0	0.2261	0	0	0	0	0	0.1061	0	0.1268	0	0	0.1769	0.5845	0	0	0.8114	0	0	0.631	0	0	0	0	0	0	0.2151	0	0	0	0	0.2124	0	0
LINC02355	0	0.1248	0.0238	0	0	0	0	0	0.0488	0.0204	0.0423	0	0	0.022	0	0.0645	0.0385	0	0.0252	0	0	0.0241	0	0.0205	0.0216	0	0.0371	0	0.0497	0	0	0.046	0	0.057	0.1073	0	0.0451	0	0	0	0	0.0366	0	0	0	0.0432	0.0361	0.0644	0
LGR4-AS1	0.4283	0.1278	0.3907	0.1481	0.1674	0.2047	0.203	0.2667	0.4494	1.4238	0.4333	0.1184	0.2116	0.1352	0.3686	0.2641	0.6302	0.8809	0.3609	0.3703	0.0848	0.3455	0.4435	0	0.0442	0	0.6847	0.3697	1.3234	0.2011	0.1635	0.7537	0.6648	0.5841	0.7693	0.1156	0.3694	0.1717	0.7738	1.209	0.086	0.0749	0.1314	1.5022	0.2522	0.2656	1.0359	0.1319	0.2596
AC091198.1	0	0	0	0	0	0	0	0	0.0316	0.0265	0	0	0	0	0	0	0	0	0	0	0	0	0	0	0	0	0	0	0	0	0	0.0596	0	0	0	0	0	0	0	0	0	0	0.0831	0	0.0228	0	0	0	0
AC092848.1	0	0	0	0.1948	0	0	0	0.0501	0	0	0	0	0	0	0.1212	0	0	0	0.1357	0	0	0.0649	0	0.0552	0	0	0.05	0	0	0	0	0	0	0	0	0	0	0	0.1454	0	0	0.0986	0	0	0	0	0.292	0	0
FOXD3-AS1	1.4901	0	0.1912	0.3864	0.1638	0.3339	0.2119	0.0497	0.0651	0.4917	0.1131	0.6179	0	0.0588	0.4809	0.2871	0	0.1277	0.1345	0.3221	0	0.1932	0.0482	0.219	0	0.5331	0.4467	0	0.3984	0	0	0.2458	0.0578	0.2286	0.2868	0	0.1205	55.2317	0	0.1972	44.6752	0.0978	0.3999	0.3266	0.3761	0	0	0.043	0.4516
AC008581.1	0	0	0	0	0	0	0	0	0	0	0	0	0	0	0	0	0	0	0	0	0	0	0	0	0	0	0	0	0	0	0	0	0	0	0	0	0	0	0	0	0	0	0	0	0	0	0	0	0
AP005671.1	0	0	0	0	0.1425	0	0	0	0	0.1425	0	0.403	0.3601	0	0.3137	0	0	0	0.702	0	0	0	0	0.2857	0	0	0.1295	0.2098	0	0	0	0	0	0	0	0.3936	0	0	0.3763	0	0	0	0	0	0	0.1507	0	0.1123	0
LINC02098	0	0	0	0	0	0	0	0	0	0	0	0	0	0	0	0	0	0	0	0	0	0	0	0	0.0706	0	0	0	0	0	0	0	0	0	0	0	0	0	0	0	0	0	0	0	0	0	0.1183	0	0
AL049646.1	0	0.3736	0.119	0	0.0408	0	0.0396	0.0557	0.0243	0.0408	0	0	0	0.0439	0	0.0214	0.0768	0.0238	0.2512	0	0	0	0.1621	0.0818	0	0.0249	0.0185	0.1501	0.1984	0.098	0	0.0918	0.2375	0	0.0535	0.169	0.18	0.1255	0.0539	0	0	0	0.1707	0.061	1.1936	0	0.2884	0.0964	0
FAM83C-AS1	0.6392	0	0.2187	0	0	0.2292	0	1.5351	0.4472	0.1875	0	0	0.4737	0.2018	0.4126	0	0	0	0.2308	0.3685	0	0.221	0.9929	0.3758	0	0	0.1703	1.1036	0.4558	0.4502	0	0	0.5953	0.2615	0.4921	0	0.4135	0	0	0	1.1557	0	1.1763	0.5605	1.7745	0.3963	0.9938	0	0
LINC02200	0	0	0.0139	0	0.2861	0	0	0	0	0.1312	0	0	0	0.0257	0	0	0	0	0.0441	0	0.0483	0	0	0	0	0	0	0	0.058	0	0	0	0.0126	0	0	0	0.0526	0	0	0.0861	0	0	0.823	0	0.0616	0.6555	0.0211	0	0
AC004080.1	0.0991	0	0	0.3083	0.5229	0	0.0845	0.0793	0	0	0	0	0	0	0	0	0	0	0.1073	0.0857	0	0.1028	0.1539	0.1747	0	0	0.1584	0.1283	0	0.8373	0	0	0	0	0	0	0.1923	0	0	0.3146	0	0.156	0	0	0	0	0	0	0
LINC00265	1.0145	3.7977	1.6512	2.3599	1.2078	1.4438	1.4775	2.5265	3.8065	1.9026	2.9485	0.9943	0.729	1.718	1.9049	1.1183	3.2229	1.5701	5.318	1.2316	2.1183	2.2321	3.5974	2.711	2.2455	1.1548	1.3598	2.5741	3.4855	1.5155	0.7865	2.3939	2.6914	3.5718	3.3604	1.7182	3.7188	2.6257	2.8565	1.2691	0.3242	1.2102	2.6496	5.0138	1.156	0.3622	4.8913	4.3393	1.621
LINC00937	0.5695	0.5335	0.5845	3.4209	0.6057	0.057	1.1186	15.9874	5.1419	0.1049	0.9648	0.033	0.1472	0.8029	0.1282	0.3552	1.9511	0.3813	1.5784	1.3284	0.1888	0.9479	8.7433	0.6657	0.4796	0.2843	0.1482	4.5959	0.085	0.2798	0.0455	1.1275	0.5551	2.3406	10.2154	1.7379	2.6216	0.5497	2.0305	0.2523	0.0718	1.4598	0.0731	0.0697	0.0802	0.1355	0.6178	0.4314	0.6502
AL731569.1	0.4905	1.9101	1.3844	2.1371	0.7766	0.3166	0.8788	1.5117	4.1692	0.7554	0.804	0.122	0.3817	1.0222	0.6649	1.3383	1.2991	0.9584	1.8601	1.1664	0.6119	1.043	1.8668	0.6488	1.0931	0.3685	1.5488	1.3021	0.787	0.9327	0.281	1.1168	1.6904	0.7826	2.4355	1.49	2.3798	2.08	1.4243	2.7259	0.909	1.0041	1.7151	1.6129	2.6554	0.3422	0.9915	1.9378	0.8027
AC139530.3	0	0	0	0	0	0	0	0	0	0	0	0	0	0	0	0	0	0	0	0	0	0	0	0	0	0	0	0	0	0	0	0	0	0	0	0	0	0	0	0	0	0	0	0	0	0	0	0	0
AC140121.1	0	0	0	0	0	0	0	0	0.054	0	0	0	0	0	0	0	0	0	0	0	0	0	0.04	0	0	0	0.0206	0.0333	0.1652	0	0	0	0.024	0	0	0	0	0	0	0	0	0.0405	0.0237	0	0	0.0239	0.04	0	0
AC069366.2	0	0	0	0.5428	0	0	0.1488	0	0	0	0	0	0.3877	0	0	0	0.2887	0	0	0	0	0.1809	0	0.1538	0	0	0	0	0	0	0	0	0.1624	0	0.4028	0	0	0	0	1.1077	0	0.5493	0	0	0	0.1622	0	0	0
UXT-AS1	0.2855	0.46	0.7266	0.462	0.3013	0.2211	0.3118	0.3656	0.9226	0.7737	0.7694	0.483	0.4569	0.53	0.5307	0.5492	0.7561	0.6811	0.433	0.0987	0.3663	0.4856	0.3814	0.4632	0.2333	0.2941	0.5842	0.414	1.2214	0.2654	0.3009	0.7008	0.6594	0.7708	0.6329	0.2775	0.7313	1.0921	0.1592	0.3264	0.2684	0.2877	0.3047	1.9224	0.3718	0.2655	0.5504	0.095	0.1246
AC093627.7	0.0468	0.0628	0.024	0.1455	0	0	0.0798	0.5053	0.2699	0.0411	0.5961	0.1745	0.052	0.0443	0.0453	0.3243	0.387	0.3847	0.0253	0.0809	0.0833	0	0.2905	0.2062	1.1722	0.2509	0.0561	0	0.2501	0.0494	0	0.3703	0.0218	0.2295	0.054	0	0.0454	0.1266	0.1086	0	0.0423	0.5522	0	0.369	0	0.935	0.0363	0.0162	0.0425
RUNX2-AS1	0	0	0	0.1543	0	0	0.0423	0	0	0	0	0	0	0	0	0	0	0	0	0	0	0	0	0	0	0	0.0396	0	0.106	0	0	0	0	0	0	0	0.481	0	0	0	0	0.4683	0	0	0	0	0	0	0.1803
AC004951.1	0.0804	0.1079	0.33	0.1251	0	0.0865	0.24	0.3217	0.0844	0.0354	0.2196	0	0.2681	0.1523	0.2335	0.0372	0.5323	0.0827	0.2613	0.278	0.1433	0.0417	0.0937	0.2127	0.112	0.0431	0.1606	0.2082	0.5159	0.4246	0.046	0	0.1872	0.0987	0.2785	0.0977	0.156	0.9428	0.3735	0.3829	0.109	0.1266	0.3329	1.163	0.1522	0.1121	0.25	0.195	0.3654
LINC02862	0	0	0	0	0	0	0	0	0	0	0	0	0	0	0.3595	0	0	0	0	0	0	0	0	0	0	0	0	0	0.3971	0.7844	0	0.3675	0	0	0	0	1.0808	0	0	0	0	0.877	0	0.4883	0	0	0	0.1287	0
AC122136.1	0	0	0	0	0	0	0	0	0	0	0.2857	0	0	0	0.3038	0	0	0	0	0	0	0	0	0	0	0	0	0	0	0	0	0.3106	0	0	0	0	0	0	0.3645	0	0	0	0	0	0	0	0.244	0	0
AP001434.1	0	0	0	0.8133	0	0.5621	0	0	0	0	0	0	0	0	0	0	0	0.2687	0.2831	0	0.4657	0	0	0	0	0.561	0.2089	0	0	0	0	0	0	0	0	1.2701	0.5071	0	0	0	0.2362	0	0	0	0.1979	7.5346	5.282	0.1811	0
AP001595.1	0	0	0	0	0	0	0	0	0	0	0	0	0	0	0	0	0	0	0	0	0	0	0	0	0	0	0	0	0	0	0	0	0	0	0	0	0	0	0	0	0	0	0	0	0	0	0	0	0
AC022730.4	0.2852	0	1.8211	0.1972	0.0279	0.9883	0	0.0254	0	1.9517	0	0.3153	0.634	0.06	0	0	0	1.3359	0	0	0.1129	0	0	0	0.3825	0.136	0	0	0	0.2678	0	0.69	0.1771	0.1944	0.1463	0	0.0615	0	0	0.1006	0	0	0.0875	0	0.024	0	0	0	0
SLIT1-AS1	0	0	0	0.3356	0	0	0	0	0	0	0	0	0	0	0.3132	0	0.0893	0	0	0	0	0	0	0	0	0	0	0	0.346	0	0	0	0	0	0	0	0.2093	0.2919	0	0	0	0.5094	0.0496	0.1418	0	0	0.0838	0	0
EHMT2-AS1	0.175	1.8802	0.4192	0.8171	0.077	0.1569	0.1493	0.4904	1.4693	0.2054	0.6906	0	0.0649	0.1658	0	0.4317	1.4487	0.27	0.2212	0.0504	0.104	0.2118	0.6797	0.0515	0.298	0.1879	0.0233	0.2644	0.312	0.0616	0.0668	0.7508	0.3532	0.7161	1.7516	0.4962	0.2831	4.0532	0.9487	0.4632	0.0791	0.6431	0.2416	0.5372	0.6847	0.1357	1.6328	0.4044	0.2652
LMO7DN-IT1	0.2337	0	0	0.7271	0.2055	0.5026	0	0.7481	0	0.2056	0.4255	0	0	0	0.4524	0	0	0.2403	0.2531	1.2122	0	0.4847	0	0.206	0	0	0.7471	0.9076	0	1.4809	0	0.4626	0.8704	0	0.5396	0	0	0.8432	0.5427	0	0	0.3679	0	0	0	0	0.3633	0	0
AC019118.2	0	0	0	0.2452	0	0.0847	0	0.0631	0.0827	0	0.1435	0	0	0	0	0	0	0	0	0	0	0	0	0	0.0732	0	0.1889	0.102	0	0	0	0	0	0	0	0.1914	0.1529	0.5686	0.183	0	0	0.2481	0	0.4145	0	0	0	0.0546	0.1432
AC018362.2	0	0	0	0	0	0	0	0	0	0	0	0	0	0	0	0	0	0	0	0	0	0	0	0	0	0	0	0	0	0	0	0	0	0	0	0	0	0	0	0	0	0	0	0	0	0	0	0	0
AC068633.1	0	0	0	0	0	0	0	0.0268	0	0	0	0	0	0	0	0	0	0	0	0	0	0	0	0	0	0	0	0	0	0.2828	0	0	0	0	0	0.0813	0.1299	0	0	0.4251	0.0303	0.0527	0.9546	0	0	0	0	0.0464	0
AC078950.1	0	0.3212	0	0	0.9469	0	5.3578	0.2394	0	0	0	0	0	0	0.1158	0	0	0	0	5.7921	0	0.062	2.6942	1.3713	2.2769	0	0	6.3504	0	0.3791	0	0	0	0	0.1381	0	0.2321	0.3238	0	0	0	0	0	0	0	0.1113	0.186	0	0
AC024060.2	14.272	8.5621	16.361	21.734	12.4192	15.6763	19.2998	29.4111	25.8083	11.8901	10.23	12.0873	11.4754	13.5179	7.3497	12.3561	10.8065	16.7052	23.0286	41.2211	12.1749	13.3856	23.8191	18.0745	23.6831	11.2435	23.6654	22.0178	6.4956	13.4719	8.3483	11.1214	12.302	13.6023	17.8813	12.9129	10.3123	2.1917	14.107	30.8555	8.2346	17.6912	16.6242	6.7893	20.1163	8.0488	8.2619	9.1543	14.0786
AC087664.1	0	0	0	0	0	0	0	0	0	0.0617	0	0	0	0	0.1359	0	0	0	0	0	0	0	0	0	0.1303	0	0	0	0.1501	0	0	0	0	0	0.162	0	0	0	0	0.4456	0	0.1105	0	0	0	0	0	0	0
AC005828.1	0	0.5429	0	0	0	0.1087	0	0.1618	0	0	0.1841	0	0	0.1915	0.1957	0	0	0	0	0	0.3603	0	0.0785	0.0891	0.1877	0	0	0	0.2162	0	0	0	0	0.1241	0	0	0.1962	0	0	0	0.1827	0.1592	0.093	0	0	0	0.4715	0	0
AC022100.1	0	0	0.1132	0	0	0	0	0	0	0	0	0	0	0	0.2136	0.102	0.1826	0	0	0	0	0	0	0	0	0	0	0	0	0.233	0	0	0	0	0	0	0	0	0	0	0	0	0	0	0	0	0.1715	0	0
BX255923.2	0	0	0	0.1125	0	0.0194	0.0308	0.0289	0.0569	0	0.1317	0	0.0402	0	0.07	0.0502	0.1496	0.0372	0	0.0156	0	0.0188	0.1264	0.0638	0.0839	0	0.0289	0.0468	0	0.0764	0	0	0.0337	0.0666	0.2922	0	0.0351	0	0.084	0	0	0.0569	0.0333	0	0.0958	0	0.0843	0	0
AC114928.1	0	0	0	0	0	0	0	0	0	0	0	0	0	0	0	0	0	0	0	0	0	0.1875	0	0	0	0	0	0	0	0.3818	0	0	0	0	0.4174	0	0.3507	0	0	0	0.3267	0.5692	0	0	0	0	0	0	0
AF131215.4	0	0.1157	0.0442	0.8044	0	0	0.1103	0.0345	0	0	0.0785	0	0.0958	0	0.5839	0	0.0713	0	0.2334	0	0.0768	0.0447	0.2007	0.038	0.2	0.0925	0.0689	0.2231	0	0.273	0	0.2559	0.2006	0	1.2933	0	0.1672	0	0.1001	0.1368	0	0.1357	0	0	0.0326	0.0801	0.134	0.3881	0.235
AC008574.1	0	0	0	0	0	0	0	0	0	0	0	0	0	0	0.3354	0	0	0	0	0	0	0	0	0	0	0	0	0	0	0	0	0	0	0	0	0	0	0	0	0	0	0	0	0	0	0	0	0	0
TBX5-AS1	0.0179	0.0959	0.055	0	0.0471	0.0192	0	0.0143	0.0187	0.0471	0.1626	0.0888	0.1191	0.0507	0.0691	0.1651	0	0.0918	0.0967	0	0	0.0185	0	0	0	0.0192	0.0143	0	0.0382	0	0	0	0.0333	0	0	0	0	0.0322	0	0.1134	0	0	0	0	0.0135	0	0	0	0
CU638689.5	0.1454	0	0.0746	0	0.0639	0	0	0.1164	0.0763	0	0	0	0	0	0.1407	0	0	0	0.2362	0	0	0.0754	0	0	0.0675	0.234	0.0581	0.3764	0	0	0	0	0	0.2676	0	0.1766	0	0	0.1688	0	0	0	0.0669	0	0	0	0	0.2015	0.1321
U91328.1	5.2236	4.2451	5.7136	3.0479	3.8992	3.6037	2.1256	2.1319	3.8944	6.1234	4.7562	8.165	5.042	3.7921	6.6543	3.7025	4.437	4.9296	6.2549	0.9509	3.6743	4.0635	3.016	3.7274	1.8507	2.5265	5.178	1.8244	5.9178	2.8315	5.0783	3.7759	6.9453	3.2897	4.6426	3.3403	1.4338	15.9983	2.3948	0.6548	1.4911	1.6504	0.1581	6.7345	1.2489	1.0547	1.6029	4.4299	0.6873
AL611929.1	0.167	1.7943	0.3429	0	0	0	0	0.2674	0	0	0	0	0	0	0	0	0	0.1718	0.181	0	0	0	0	0.1473	0	0	0	0.2163	0	0	0	0	0.1556	0	0	0	0.6483	0	0.388	0	0	0	0	0	0.2529	0.1554	0	0	0
AC005670.1	0	0	0.1949	0.5909	0.334	0	0.486	1.064	1.3947	0.1671	0.3458	0	0	0	0.3677	0.7024	0.3143	0.9763	1.2343	0.8209	0.3384	0.1969	1.4747	0.1674	0.7052	0	0.1518	0.2459	0	0.4012	0	0	0.5305	0	0.4385	0	0	1.3705	0.4411	1.2059	0.6866	0.598	0.3494	0	1.0063	0	0	0	0.3452
AC133480.1	0	0	0	0	0	0	0	0	0	0	0	0	0	0	0	0	0	0	0	0	0	0	0	0	0	0	0	0	0	0	0	0	0	0	0	0	0.382	0	0	0	0	0	0	0	0	0	0	0	0
AC023154.1	0.031	0.0832	0.2386	0.3376	0.1363	0.0667	0.3173	0.3721	0.0488	4.0225	0.0847	0.1928	0.0689	0.2055	0.18	0.0573	0.1026	0.3346	0.0672	0.0536	0.1657	0.225	0.2166	0.8882	0.2014	0.0499	0.4707	0.7625	4.0111	0.2619	0.1065	0.0614	0.1876	0.038	0.0716	0	0.1203	0	0.18	0.0492	0	0.488	0.0285	0	0	0.0144	0.0482	0.0644	0.0845
CHODL-AS1	0	0	0	0	0	0	0	0	0.0705	0	0.4891	0	0	0	0	0	0	0	0	0	0	0	0	0	0	0	0	0	0	0	0	0	0	0	0	0	0	0	0	0	0	0	0.3707	0	0.0508	0	0	0	0
FGF12-AS3	0	0	0	0.8021	0	0.2772	0	0	0.5409	0	0	0	0	0	0.4991	0.2384	0	0	0	0	0	0	0	0.2273	0	0.2766	0	0	0	0	0	0	0	0	0	0	0	1.8603	0	0	0	0.8117	0	0	0	0.9588	0	0	0
AC009988.1	0	0	0	0.7529	0	0	0	0	0	0	0.4406	0	0	0	0.4685	0	0	0	0	0	0	0	0	0	0	0	0	0	2.5878	1.0223	0	0	0	0	0	0	0	0	1.124	0.7683	0	0.7619	0.6679	0	1.0991	0	0.3762	0	0.4399
AC023034.1	0.1492	0	0.3573	0.6191	0.1312	0	0	0.0796	0.6263	0.1751	1.0869	0.1237	0	0.1413	0.3852	0.092	0.1647	0.1023	0	0.086	0	0	0.1159	0.2193	0.1385	0.1068	0.0398	0.1288	0	0.8406	0	0.5908	0.0463	0.7935	0.1149	0.2417	0.193	0.0897	0	0	0.045	0.3916	0.1831	0.1308	0.3012	0.0925	0.3866	0.0345	0
DIRC1	0	0	0.0742	0	0	0	0.1234	0.0579	0	0.0636	0	0	0	0	0	0	0	0	0.1567	0	0	0	0.1685	0.0638	0	0.0776	0.1156	0	0	0	0.3314	0	0	0	0	0.1758	0	0	0.168	0	0.0654	0.1139	0	0	0	0	0	0.0501	0.1315
AC025287.1	0	0	0	0	0	0	0	0	0	0	0	0	0	0	0	0	0	0	0	0	0	0	0	0	0	0	0	0	0	0	0	0	0	0	0	0	0	0	0	0	0	0	0	0	0	0	0	0	0
AC041005.1	0.189	0.6766	0.2801	0.6534	0	0.0678	0.1612	0.2689	0.0661	0.0739	0.153	0.209	0.1867	0.179	0.1626	0.0194	0.0695	0.1511	0.3185	0.236	0.0748	0.1525	0.3751	0.1111	0.1365	0.0676	0.3525	0.2175	0.4492	0.4436	0.0241	0.1247	0.4498	0.2062	0.194	0.3061	0.3667	0.1894	0.3902	0.3334	0	0.2645	0.0386	0	0.0477	0.0586	0.4244	0.0728	0
DANT2	0.0514	0.5517	0.1581	0.2131	0.2259	0.0737	0.1753	0.1644	0.2335	0.0301	0.53	0.0426	0.1522	0.2757	0.3978	0.5383	0.5384	0.1232	0.2782	0.3701	0.0915	0.3019	0.226	0.1661	0.0636	0.1102	0.1368	0.7759	0.1099	0.3617	0.0392	0.4745	0.2711	0.2942	0.4744	0.3744	7.2427	0.4016	0.3977	0.0544	0	0.4313	0.189	0.2702	0.337	0.1115	0.4791	1.7916	0.2801
AC090236.2	0.0681	0.1829	0	0.848	0.1198	0.0733	0.1162	0	0.143	0	0.3722	0	0.1514	0	1.1872	0.063	0.451	0.07	0.1476	0	0.2428	0.1413	0.0529	0.1201	0.0633	0.0731	0.1634	0.0882	0.1457	0	0.078	0.1349	0	0.0836	0.6293	0.1655	0.661	0.1229	1.1077	0	0.0616	1.3945	0	0.3584	0	0	0.6355	0.0944	0.3716
AL163541.1	0.0495	0	0.1016	0.1541	0	0.1065	0.1689	0	0.0519	0.6099	0.1803	0	0	0.0469	0	0.0916	0	0.0509	0.0536	0	0	0	0	0.0437	0	0.1594	0.0396	0	0.4236	0	0	0	0.2305	0.0608	0.343	0	0.0961	0	0	0.3144	0.0448	0	0.2278	0	0	0	0	0.0686	0
HRAT17	0	0	0	0	0	0	0	0	0	0	0	0	0	0	0	0	0	0	0.0212	0	0.2096	0	0	0	0	0	0.047	0	0	0	0.0225	0	0.0183	0	0	0	0	0	0.0455	0.0622	0	0	0	0	0.0148	0	0	0	0
FARP1-AS1	0	0	0	1.4452	0.4085	0	0	0.5576	0.2437	0	0.8457	0	0	0.2199	0.8993	0.2147	0.7687	0.2388	0	0.2008	0	0.2408	0.3607	0	0.2156	0	0.1856	0	0	0	0	0	0	0.285	1.0725	0	0.4506	0.838	0	0	0.2099	0.7313	0.2137	0	0.1758	0.6479	0.361	0.1609	0.4222
AL157936.1	0	0	0	1.6553	0	0	0.0908	0.0852	0.1116	0	0	0	0	0	0.206	0	0	0.2188	0	0.184	0	0	0.0826	0.0938	0.1976	0	0	0.2755	0	0.2248	0	0	0.0991	0	0	0	1.8581	0	0	0.3378	0.0962	0.6701	0	0	0	0	0.1654	0	0
LINC01805	0	0	0	0	0	0	0	0	3.1645	0	5.4921	0	0	0	0	0.1213	0.217	0	0	0	0	0	0.1018	0	0	0	0.1048	0	0.2805	0	0	2.3363	0	1.6092	0.9084	0	0.5089	0	0.3046	0	0.1185	0	0	0	0	0.122	0	0	0
AC026765.2	0	0	0	0.5366	0	0	0	0	0	0.1517	0	0	0	0	0.3339	0	0	0	0	0	0	0	0.2678	0	0	0	0	0	0	0	0	0	0.1606	0	0	0	0.3346	0.3111	0	1.095	0	0.2715	0	0	0	0	0.2681	0	0
MAGI1-AS1	0	0	0	0.3949	0	0	0.1083	0	0	0	0.2311	0	0.2821	0	0	0	0	0	0	0	0	0	0.0986	0.1119	0.2357	0	0	0.493	0	0	0	0.2512	0.2364	0	0	0.3084	0	0	0	0	0	0.1998	0	0	0.0961	0	0	0	0
AL022323.1	0	0	0.1539	0.389	0	0	0.0213	0	0.0525	0.022	0.0455	0	0.0556	0.071	0.0968	0.0462	0.1655	0	0	0	0	0.0519	0.0388	0	0.0232	0	0	0.0647	0	0.1056	0	0.099	0.0466	0.0614	0.0577	0.0608	0.2426	0.1353	0.3484	0	0	0.1575	0.023	0	0	0	0.1944	0	0.0455
AC046143.2	3.7502	17.6237	4.3298	2.9176	3.2984	4.0334	5.5989	9.0056	3.935	3.7123	1.7073	6.9974	4.1683	3.996	0.9077	3.0346	4.6556	2.8922	4.0629	14.1862	0.8353	2.4311	5.461	3.7203	6.5287	4.5279	1.8735	7.2836	0	3.9614	3.2219	7.4243	6.1121	3.4518	1.0825	2.2782	3.6388	1.6917	3.2667	4.4656	13.136	8.1194	11.2143	6.1653	3.904	4.3598	0.7288	1.9492	0.8523
AL592430.1	0	0.1253	0.1436	0.1452	0.1231	0.0502	0.0398	0.1867	0.5384	0.1642	0.4247	0	0	0.2209	0.1806	0.1294	0.6177	0.1919	0.5053	0.0403	0	0.2419	0.6521	0.1645	0.3032	0.0501	0.0746	0.6643	0.1996	0	0	0.4617	0.4778	0.458	0.3231	0.1133	0.2715	0.1683	0.325	0.2962	0.1265	0.1469	0.0429	0	0.1059	0.1301	0.8702	1.3254	0.0848
LINC02727	0	0	0	0.5544	0	0	0	0	0	0	0	0	0.099	0	0.345	0	0	0	0	0	0	0	0	0	0	0	0	0	0	0.1882	0	0	0	0	0	0	0.1729	0.0804	0.5173	0.2829	0	0.2104	0	0	0	0	0.3462	0	0
AC091944.1	0	0	0	0	0	0	0	0	0	0	0	0	0	0	0	0	0	0	0	0	0	0	0	0	0	0	0	0	0	0	0	0	0	0	0	0	0	0	0	0	0	0	0	0	0	0	0	0	0
LINC01449	0	0	0.0624	0	0.0535	0.0327	0.0519	0	0	0.0802	0	0	0.0676	0.0576	0.0588	0	0.0503	0.0625	0.0658	0.0526	0	0.0315	0.0472	0.0804	0.0282	0.0652	0.2915	0	0.065	0.1926	0	0	0.0283	0	0	0	0	0	0.0706	0	0	0	0.2517	0	0.023	0.0283	0	0	0.0553
AC009227.1	0	0	0.0326	0.0988	0.2793	0.0342	0.0542	0.0254	0	0	0	0	0.0706	0	0.123	0.0294	0	0.0327	0.688	0.0549	0.0566	0.0988	0.0247	0.028	0.0295	0	0	0.0822	0	0.0671	0	0	0.1774	0	0	0.0772	0	0	0	0	0	0.05	0	0	0	0	0.0494	0	0
AC118755.2	0	0	1.0893	3.3029	0	0	1.2073	1.6992	3.7122	0.3113	0.6443	0	0	0	0	0.6544	1.1712	0	0.3833	1.8354	0	1.1009	2.1981	0.312	0	0	0	1.3743	0	0	0	1.4008	0	0.8684	4.902	0.8597	2.7462	0	1.6436	0	0	1.1142	0	1.8612	1.0714	0.9871	2.7503	0.2452	1.9298
LINC02267	0	0	0	0.4816	0	0	0	0	0	0	0	0	0	0	0.1798	0.0286	0	0	0	0	0	0	0	0	0	0	0	0	0	0	0	0	0	0	0.0715	0	0	0	0	0	0	0	0	0	0	0	0	0	0.0563
AC110800.1	0	0	0	0	0	0	0	0	0	0	0	0	0	0	0	0	0	0	0	0	0	0	0	0	0	0	0	0	0	0	0	0	0	0	0	0	0	0	0	0	0	0	0	0	0	0	0	0	0
AC036214.2	1.0633	1.3179	0.7555	1.5272	0.9352	1.1436	1.9538	1.4404	3.2613	0.9356	1.6384	0.407	1.4546	0.8522	0.7919	0.5295	1.6246	1.9344	1.152	1.4851	1.0203	0.7635	1.7786	2.3801	0.6075	1.229	1.4383	1.4827	0.6999	0.5184	1.4054	1.7812	1.295	1.4053	2.0777	3.9751	2.5396	2.0662	2.6599	2.5972	3.9186	1.0303	1.3546	0.8606	9.4746	5.0206	2.7976	4.4214	1.1897
AC004522.4	0.086	0.231	0	0	0	0	0	0	0.0903	0	0	0	0	0	0.1665	0	0	0	0	0	0	0	0	0	0	0	0	0	0	0	0	0	0	0	0	0	0	0	0	0	0	0.1354	0	0	0.0651	0	0	0	0
AC008060.3	0	0	0	0	0	0	0	0	0	0	0	0	0	0	0	0	0	0	0	0	0	0	0	0	0	0	0.1123	0	0	0	0	0	0	0	0	0	0	0	0	0	0	0	0	0	0	0	0	0	0
AL121750.1	0	0	0	0.6825	0	0	0	0	0.1151	0.0965	0.3994	0	0	0	0.2123	0.1014	0.726	0	0.1188	0	0	0	0	0.1934	0	0	0	0	0.2346	0	0	0.4342	0	0	0	0	0.6384	0	0.2547	0.3482	0	0.1727	0	0	0	0	0.1705	0	0
AP001189.4	0.3319	0	0	0	0	0.3569	0.1416	0	0	0	0	0	0	0	0	0.3069	0	0	0	0.287	0	0.1721	0	0.2927	0.1541	0	0.1326	0	0	0	0	0	0	0	0	0	0.644	0	0	0	0	1.0451	0	0	0	0	0	0	0
OIP5-AS1	22.342	42.0056	25.316	24.3663	19.2497	35.7222	22.5392	23.2324	23.4614	31.6419	40.7718	34.7486	32.8383	31.3189	27.916	21.6687	28.5075	34.062	33.5792	18.6626	27.9055	25.1866	29.716	19.5448	22.3816	26.1251	21.7282	30.1313	58.933	49.7258	21.0236	26.2337	30.878	22.1969	25.2842	52.593	25.6118	16.4349	20.9924	42.1906	14.7335	12.0776	40.4004	9.076	17.7754	18.6101	28.4051	19.5072	8.4255
AC051619.10	0	0	0.0794	0	0	0	0	0.1239	0.2437	0.2043	0	0	0	0.0733	0	0	0	0.0796	0.1677	0	0	0	0.0601	0	0.1437	0	0	0.3007	0	0	0	0	0	0.095	0	0	0.1502	0	0.1798	0.2458	0	0.4875	0.1424	0	0.2344	0.072	0	0.1073	0.1407
AC068672.3	0	0	0.0627	0.1901	0	0	0	0	0	0	0	0	0	0	0	0	0	0	0	0	0	0	0	0	0	0	0	0	0	0.3871	0	0	0.0569	0	0	0	0	0	0	0	0	0	0	0	0	0	0	0	0
NAPA-AS1	0.8316	2.8713	2.3572	1.9717	1.0101	1.7036	0.8784	0.5706	3.4073	1.7074	4.9038	1.1822	0.9683	1.9129	1.3035	3.6256	4.1296	1.4659	0.901	0.6848	1.1291	2.3001	1.9683	1.1524	0.4045	2.1675	1.1712	2.2561	3.1343	1.0039	0.7712	7.5262	1.549	3.5478	7.4988	2.7906	3.6887	8.2173	4.7833	0.8802	0.9307	2.5566	1.3846	3.125	1.5291	1.2154	6.6494	1.5369	3.312
AC091047.1	0	0	0	0	0	0	0	0	0	0	0	0	0	0	0	0	0	0	0	0	0	0	0	0	0	0	0	0	0	0	0	0	0	0.1668	0	0	0	0	0	0	0	0.4279	0	0	0	0	0	0	0
AC091152.2	0.146	0.1568	0.03	0.0909	0.0514	0.1256	0.0249	0.0935	0.0613	0.1028	0.2127	0.0726	0.1298	0.1106	0.1696	0.081	0.145	0.1501	0.1265	0.0252	0	0.0303	0.1134	0.103	0	0.1253	0.0467	0.1512	0.0625	0.1234	0	0	0.0816	0.0717	0	0	0.0567	0.0527	0	0.2781	0.4486	0.1839	0.2686	0	0	0.0815	0.0908	0.1214	0
AL355303.1	0	0	0	0.3432	0	0	0.0941	0	0.2315	0.0971	0	0	0	0	0	0	0	0	0	0	0	0	0	0	0	0	0	0	0	0	0	0.2184	0	0	0	0	0.214	0	0	0	0	0.3474	0	0	0	0	0.1715	0	0
AL590235.2	0.3853	1.0347	0	0.3997	0.2259	0	1.6435	2.4673	0.6738	0.226	0.7016	0	0	0.3649	0	0.4751	1.2755	0	0.2783	0.7773	1.3731	0.9325	1.5959	0.6795	0.7155	0	0	0.3326	0	0	0.1471	0.2543	0.3588	1.1033	0.8897	0	0.4985	0.2317	0.2983	0	0	2.4267	0.3545	2.3648	0.8751	0.2389	0.3994	0	0.467
LINC01019	0	0	0	0.0612	0	0	0	0	0	0	0.0358	0	0	0	0	0.0182	0.1301	0	0	0	0	0	0	0	0	0	0	0	0	0	0	0	0	0.0724	0.0454	0	0	0	0	0	0	0	0.0181	0	0.0149	0	0	0	0
AC124045.1	3.61	5.4659	2.2466	5.4975	4.7289	4.2544	6.2906	6.2097	2.7402	1.7572	3.0072	3.9173	3.0734	3.0191	2.8258	2.5216	2.797	4.107	5.2009	2.1584	3.7639	2.5095	6.2933	5.9942	5.6339	4.1629	3.7451	5.619	3.2039	4.7869	3.0795	2.0528	4.4709	2.8751	2.5719	8.8655	5.3659	2.6332	6.4229	3.5365	0.2777	5.8657	10.4948	3.4347	4.0706	5.5005	4.0005	1.6235	4.6783
LINC02436	0	0	0	0.0661	0	0	0	0.0085	0.0112	0.0842	0	0	0	0	0.0617	0	0	0	0	0	0	0.011	0.0083	0	0.0099	0.0114	0	0	0.0455	0.0674	0	0	0	0	0	0	0.0206	0.0192	0.0247	0.0337	0	0.0837	0	0	0.0161	0.0099	0.0496	0	0
AC006445.3	0	0	0	0.297	0	0	0	0	0	0	0	0	0	0	0.1848	0	0	0	0	0	0	0	0	0	0	0	0	0	0	0	0	0	0	0	0	0	0	0	0	0	0	0.1503	0	0	0	0	0	0	0
AL359511.2	0	0	0	0	0	0	0	0	0	0.082	0	0	0	0	0	0	0	0	0	0	0	0	0	0	0	0	0	0	0.0997	0	0	0	0	0	0	0	0	0	0	0	0	0	0	0	0	0	0	0	0
AL049869.2	0.1216	0.4897	0.2495	0.9457	0.1604	0.6537	0.1556	0.2433	0.8929	0.107	0.5534	0	0.6756	0.6333	0.2354	0.1686	0.503	0.125	2.3706	0.1051	0.1083	0.4413	0.8025	0.7504	0.5079	0.1305	0.4373	0.3935	1.6902	1.0273	0.2089	0.4813	0.4529	0.2984	0.7018	0.5908	0.9436	0	0.7059	0	0.0549	0.0957	0.9507	0.1599	0.1841	0.1131	0.8505	1.5164	0.221
Z85994.1	0.2475	0.6647	1.7783	0.3852	1.1974	1.198	0.2112	0.5944	0.2597	1.6336	0.2254	0	0	1.2895	0.9586	0.3434	0.2049	1.4	1.0727	0	0	1.1554	0.0961	0.764	0	0.1328	2.4733	0.1603	0.7943	0.2615	0.1418	0	1.0374	0.3038	0	0	0.4804	0	0	0	0	0.1949	0.1139	0	0	0	0	0	0
AC007728.3	0	0	0	0	0	0.2163	0	0.0805	0.211	0	0	0	0	0.0952	0	0	0	0.1034	0.1089	0	0.1792	0	0.0781	0	0.1867	0.2158	0	0.1302	0	0	0	0.199	0	0	0	0.2443	0.1951	0.3628	0.2335	0.9578	0	0.3166	0.185	0	0.5328	0.187	0.4689	0	0
AL110115.1	0.2061	0	0	1.2824	0	0.4432	0.1758	0.3299	0.2162	0.3626	0	0	0	0	0	0	0	0.2119	0	1.069	0	0	0.3201	0.5451	0.3826	0	0	0.5336	0	0.8706	0	0	0.5757	0.5058	0	2.0028	0.3999	0.3718	0.9573	0	0.1863	0.3245	0.7584	2.168	1.248	0	0.3204	0.2856	0
TYMSOS	0.1452	0	0.2385	0.904	0.2044	0	0.0496	0.372	0.5486	0.1534	0.7935	0.2168	0.0646	0.3302	0.2812	0.4836	1.1059	0.0597	0.3777	0.2009	0.2071	0.2109	1.6695	0.0512	0.1618	0.0312	0.0697	0.677	0	0.1841	0.0333	0.4026	0.3246	0.2852	0.4696	3.3176	1.5784	6.3422	1.0121	1.3836	2.5208	2.0583	1.6839	1.3754	0.9897	0.5403	0.271	0.2818	1.2676
AC005695.2	0	0	0	0.9012	0	0	0.2471	0	0	0	0.5274	0	0	0	0.5607	0	0	0	0	0.5008	0	0	0	0	0	0	0	0	0	0	0	0.5733	0	0	0	0	0	0	0	0	0	2.7359	0.2665	0	0	0	0	0	0
LINC02490	0	0	0	0	0	0	0	0	0	0	0	0	0	0	0	0	0	0	0	0	0	0	0	0	0	0	0	0	0	0	0	0	0	0	0	0	0	0	0	0	0	0	0	0	0	0.2321	0	0	0
AC009948.2	0.6667	0.5968	0.4561	1.7289	0.4887	0.3585	0.1896	0.3558	0.9327	0.88	0.4047	1.3822	0.988	0.6315	0.8606	0.5138	0.9196	0.5713	0.4815	1.4411	1.584	0.461	0.5178	0.9798	0.619	0.5963	0.3553	0.7194	0.4754	1.1737	0.891	0.22	0.8279	0.2727	0.5132	0.81	0.2156	0.6015	0	0	0.2009	1.0498	0.1022	0	0.2524	0.5167	0.5183	0.8471	0.4041
AC099654.1	0	0	0	0.0802	0	0	0	0.0206	0	0	0	0	0	0	0	0	0	0	0	0	0	0	0	0	0	0	0	0	0	0.1089	0	0	0	0	0	0	0	0	0.1197	0.3274	0	0.1218	0	0	0	0	0.0401	0	0
BX088723.1	0	0	0	0	0	0	0	0	0	0	0	0	0	0	0	0	0	0	0	0	0	0	0	0	0	0	0	0	0	0	0	0	0	0	0	0	0	0	0	0	0	0	0	0	0	0	0	0	0
LINC01756	0	0	0	0	0	0	0	0.028	0.0366	0.0307	0.1272	0	0	0	0.0676	0.0969	0.1156	0	0	0	0	0	0	0.0616	0	0.0375	0	0.0904	0	0	0	0	0	0.0857	0.0806	0.0848	0	0	0	0	0	0	0	0	0.0529	0	0	0.0242	0
SBNO1-AS1	1.269	2.1522	3.1187	3.6372	2.1148	0.862	3.0769	2.9137	5.7115	1.4692	2.1893	0.6646	1.1135	4.1119	1.6812	1.6368	1.9347	1.0988	1.5557	4.36	1.0116	1.905	8.2993	1.7963	1.2402	0.896	1.9486	4.0212	1.4287	1.2699	1.1094	4.165	4.0431	0.4918	7.0947	6.4106	4.8603	3.4948	5.8953	4.5597	3.2601	6.8358	1.567	2.7231	7.332	1.9877	5.3996	1.0183	8.561
AC015468.3	0	0	0	0	0	0	0	0	0.1386	0	0	0	0	0	0	0	0	0	0	0	0	0	0	0	0	0	0	0	0	0	0	0	0	0	0	0	0	0	0	0	0	0	0	0	0	0	0	0	0
LINC02814	0.762	8.5436	1.7792	0.83	1.8264	0.0205	1.6903	24.6738	4.3977	0.2012	3.2958	0.0948	0.0423	2.9051	0.2213	3.0656	3.3111	0.3918	2.0433	4.8263	2.1048	3.5963	21.4242	2.8391	1.8042	0.0409	0.2741	20.745	0.0815	0.1207	0.1746	6.5625	0.4258	0.678	26.0443	0.3703	0.1848	1.0656	0.0885	0.1815	0.0689	0.42	0.0175	1.0022	1.5289	4.5181	2.6657	0.2244	0.3117
AC116666.1	0	0	0	0	0	0	0	0	0	0	0	0	0	0	0	0	0	0	0	0	0	0	0	0	0	0	0	0.1763	0	0	0	0	0	0	0	0	0	0	0	0	0	0	0.2505	0	0	0	0	0	0
AC007391.1	0.2976	1.5985	0.3055	0	0.1309	0	0.127	0.4765	0.4684	0.3928	0	0	0.3308	0	0	0.1376	0.2463	0.153	0.1612	0.386	0	0.1544	0.6935	0.3937	0.1382	0	0.4758	1.1561	0	0	0.1705	0	0.2772	0.9132	0	0.3616	0	0.2685	0.3457	0	0	0.2343	0	0	0	0	0	0	0.2706
AL158801.3	0	0	0	0.643	0	0	0	0	0.4336	0	0.3763	0	0	0	0	0	0.342	0	0	0	0	0	0	0	0	0.4435	0	0	0	0	0	0	0.3849	0	0.9543	0	0	0.3728	0	1.9683	0	0	0	0	0.1564	0.1922	0.3212	0.1432	0
AL392086.1	0	0	0	0	0	0	0	0	0	0	0	0	0	0	0	0	0	0	0	0	0	0	0	0	0	0	0	0	0	0	0	0	0	0	0	0	0	0	0	0	0	0	0	0	0	0	0	0	0
AC073968.2	0	0	0	0	0	0	0.0681	0	0	0	0	0.1985	0	0	0.1545	0	0	0	0	0	0	0	0	0.0704	0	0	0	0	0	0.3371	0	0	0	0	0	0	0	0	0	0	0.0721	0	0	0.2099	308.635	0	0	0	0
AL132989.1	1.1719	5.5948	4.6773	6.4834	1.8325	1.4005	2.8883	3.5439	5.8751	3.4373	3.794	1.2958	2.0262	3.2067	4.7906	3.6126	4.7418	4.1508	12.9787	1.4637	1.8563	5.5374	5.0565	7.1192	2.1762	2.6553	5.3083	4.5522	6.6851	4.6766	0.7458	5.1557	6.0636	4.3148	6.014	3.797	4.0431	3.7593	2.7222	2.8944	0	1.6403	2.9953	2.7401	2.7604	3.1487	4.8588	9.6559	1.894
AC007292.2	0.3311	0.7781	0.3823	0.2576	0.2913	0.2671	0.4238	0.6627	0.2172	0.2185	0.5276	0.3089	0.184	0.4705	0.6412	0.268	0.8907	0.2554	0.4036	0.6442	0.2213	0.3005	0.6429	0.292	0.6149	0.4887	0.2978	0.7503	0.7969	0.787	0.0948	0.8195	0.6554	0.508	0.6691	0.7041	0.6426	0.2988	0.8653	0.3943	1.4967	0.5866	1.1426	0.3266	0.8775	0.2695	0.5792	0.4016	0.3763
AC005165.3	0.0551	0.2962	0.0566	0	0	0	0.047	0	0	0	0	0	0	0	0.1068	0	0	0	0	0	0	0	0	0.0486	0	0	0.1322	0.0714	0	0	0	0	0	0	0	0	0	0	0	0	0	0	0	0	0	0.0513	0	0	0
TTTY17A	0	0	0	0	0	0	0	0	0	0	0	0	0	0	0	0	0	0	0	0	0	0	0	0	0	0	0	0	0	0	0	0	0	0	0	0	0	0	0	0	0	0	0	0	0	0	0	0	0
AC120036.4	0.5721	1.698	0.8034	0.1874	0.3972	0.7124	0.3339	1.2051	0.9794	0.5299	1.2063	0.4495	0.5355	1.4259	0.1166	1.0303	0.3987	1.3623	0.8155	0.4686	0.3756	0.9681	0.8652	0.5841	0.6989	0.7432	0.6498	1.6374	0.322	0.5725	0.1035	1.0134	1.4021	0.7391	0.4172	0.1463	0.2922	0.7606	0	0.0956	1.7963	0.0948	0.6649	0	1.0258	0.112	0.2809	0.1669	0.1642
AL354694.1	0	0	0.5272	0.3997	0	0.5525	1.0957	0.7196	0.6738	0	0.4678	0	0.2855	0.1216	0	0.1188	0.4252	0.2641	0.1391	0.7773	0	0.3996	0.6982	0.453	0.3577	0	0.1027	0.8315	0	0	0	0.5085	0.3588	0.4729	0	1.5604	0.2492	0	0.2983	0.4078	0	0.4045	0.1182	0.6757	0.0972	0	0.3994	0	0.467
AC093673.2	0.2266	1.217	0.2326	0	0.1993	0.9748	0.3866	0.3628	0	0	0	0.5637	0	3.6486	0.4388	0.2096	0	0.466	0.982	0.5878	0.4038	0.9401	0.8799	2.7974	1.4727	0	0.3622	0	0	0	0.7787	0	0.8441	0	0	0	0	0	0	0	0	0.3568	0.2085	0	0	0	0.3523	0	0
NFE4	0.2099	0.9394	0.1436	0.4355	0.1231	0	0.4178	0.392	0.1468	0.1847	0.1274	0	0	0.0663	0.1355	0.1941	0.2316	0	0.1516	0.242	0	0.3628	0.2174	0.2468	0.1299	0.2253	0.4474	0.3624	0.7483	0.2956	0	0	0.1303	0.2576	1.131	0	0.4073	0.1262	0	0.2222	0	0.2203	49.5697	0	0	0.7158	0.1088	0.0485	0
AC027688.1	0	0	0	0	0	0	0	0	0	0	0	0	0	0	0	0	0	0	0	0	0	0	0.4987	0	0	0	0	0.1663	0	0	0	0	0	0	0	0	0	0	0	0	0	0.2022	0	0	0	0	0	0.089	0
AC022217.3	0.3937	0.1762	0.0673	0.6126	0.2309	1.4821	0.3919	0	0.1377	0.0577	0	1.4693	0	0.4972	0.2541	0.0607	0.4345	0.2024	0.4266	0	0.4677	0.4764	0.2548	0.2315	0.3656	0.1409	0.3672	0.2549	0	0.5545	0.6765	0.1299	0.3667	0.1611	0.1515	0	0.382	0.4736	0	0.2084	0.0593	0.2067	0	0	0	0.061	0.3061	0.0455	0
AC021517.3	0.4082	1.9182	0.1047	0	0	0.2195	0.4353	0.1634	0.2141	0	0.1858	0	0	0.1933	0	0.0944	0	1.574	0.1106	0.0882	0.5455	1.376	0.1585	0.27	0.5685	0.219	0.1631	0.2643	0	0.4312	0	0.202	0.5702	0	0	0	0	0	0	0	0	0	0.0939	0	0	0.1898	0	0	0.3711
AC015722.1	0	0	0	0	0	0	0	0	0	0	0	0	0	0	0	0	0	0	0	0	0	0	0	0	0	0	0	0	0	0	0	0	0	0	0	0	0	0	0	0	0	0	0	0	0	0	0	0	0
AC007003.1	0	0	0	0	0	0	0	0	0	0	0	0	0	0	0	0	0	0	0	0	0	0	0	0	0	0	0	0	0	0	0	0	0	0	0	0	0	0	0	0	0	0	0	0	0	0	0	0	0
LINC02523	0	0.2502	0	0.0725	0.1024	0.0251	0	0.1678	0.0978	0	0.0848	0	0	0.0221	0	0.0215	0	0.024	0.3785	0.0604	0.083	0.145	0.4161	0.0205	0	0.025	0	0.3619	0	0	0.0267	0.0922	0	0.0286	0.2689	0.283	2.2149	0	0.1623	0	0	0.0734	0	0	0	0	0	0.9524	0.1694
AP002754.1	0.0817	0	0.028	0.4239	0.0958	0.2344	0.0232	0	0.0572	0.024	0.0992	0	0.3028	0.0774	0.0528	0.0504	0.0451	0.1121	0.3247	0	0	0.0283	0.0846	0.024	0	0.0585	0.6098	0.1411	0.1166	0.4029	0.0624	0.0539	0.0761	0	0.1887	0	0.1057	2.6054	0.1266	0.0865	0	0.0429	0	0.1433	0	0	0.1271	0	0
AL513008.1	0	0	1.4343	1.4497	0	0	0	0	0.4888	0.4099	0.8484	0	1.0356	0	0.902	0	0.7711	0	0	0	0	0.9664	0.3618	0	0	0	0	0.6032	0	0	0	0.9223	1.3016	0	2.1516	0	0.904	0.8406	1.0821	0	0	22.0064	0	1.2254	0	0	0	0	0
AC079154.1	0	0	0	0	0	0	0	0	0	0	0	0	0	0.0223	0	0	0	0	0	0.0203	0	0	0	0.0207	0	0	0	0.0305	0	0	0	0	0	0	0	0	0	0	0.0546	0.0747	0	0.1111	0	0	0	0	0	0	0
AC022535.2	0.2623	0	0	0	0	0.188	0	0	0.0917	0	0	0.2175	0.1943	0	0	0	0	0	0.2841	0	0.1558	0	0	0.2313	0	0	0.0699	0	0	0.9234	0.1001	0	0	0	0	0	0	0	0	0	0	0.2753	0.0804	0.2299	0	0	0	0	0
C6orf99	0.082	0	0.0421	0.3828	0.0361	0.2646	0.1399	0.2626	2.0654	0.2526	1.4935	0	0.0912	0.2719	0.5558	0.3034	0.4751	0.2952	0.0889	0.39	0.2192	0.2977	0.7007	0.5786	0.0381	0.132	0.1639	0.5841	0.614	0.2599	0	0.3247	0.1146	1.1072	1.2311	1.0961	1.512	5.9195	1.9051	0.7813	0.8896	1.5497	0.0377	3.236	2.5459	2.9367	5.8656	1.5631	1.3421
AC068385.1	0	0	0	0	0	0	0	0	0	0	0	0	0	0	0	0	0	0	0	0	0	0	0	0	0	0	0	0	0	0	0	0	0	0	0	0	0	0	0	0	0	0	0	0	0	0	0	0	0
AC027343.2	0	0	0	0	0	0	0	0	0	0	0	0	0	0	0	0	0	0	0	0	0	0	0	0	0	0	0	0	0	0	0	0	0	0	0	0	0	0	0	0	0	0.6886	0	0	0	0	0.34	0	0
SYP-AS1	0	0	0	0	0	0	0	0	0.1452	0.1218	0	0	0	0	0.268	0	0	0	0	0	0	0.1435	0.2149	0	0	0	0.1106	0	0	0.2924	0	0	0	0	0	0	0.8056	0	0.3214	0	0	0.6537	0	0	0	0	0.6454	0	0
LINC02183	0	0	0.0444	0	0	0	0.0739	0.0347	0	0	0	0.1077	0	0	0.5031	0.04	0	0.0445	0	0	0	0	0	0.0382	0	0	0.0692	0.0561	0	1.0064	0	0.0857	0	0	0.1	0	0.4202	0.1563	0.2012	0.4125	0.0391	0.2046	0	0	0	0.0403	0.202	0	0.0787
LINC02744	0	0	0	0	0	0	0	0	0	0	0	0	0	0	0	0	0	0	0.1509	0	0	0	0	0.0819	0	0	0	0	0.1987	0	0	0	0	0	0	0	0	0	0	0	0	0.0731	0.1282	0	0	0	0	0.0322	0
AC009495.1	0	0	0	0.6274	0	0	0.172	0.807	0.4231	0	1.1015	0	0	0	0	0	1.3349	0	1.3106	0	0	0.2091	0.6264	0.5334	0.5616	0	0	0	0.4313	0	0	0	0.1878	0	1.8624	0.4899	0.7825	0.3638	0	0	0	0	0	0	0	0.5626	2.5078	1.3973	0
AC243773.2	0	0	0	0	0.2577	0.9453	0	0	0	0	0.5335	0.7289	0	0.2775	1.1346	0	0.485	0	0.6348	0.5066	0	0	0.2275	0	0	0	0	0	0	0	0.3356	0	0.2729	0.3596	0.6766	0	0.5686	0	0.6806	0	0.2648	0	0	0	0	0	0.4555	0.203	0
AC100797.1	0	0	0.2436	0	0	1.7869	0.81	0.19	0	0.2089	0.4322	0	0	0	0	0	1.1786	0.2441	0	0	0	0.4924	0.3687	0	0.4408	0	0	0	0	0	0	0.4699	0	0	0	0	0	0	0.5513	0	0	0	0.4368	0.6243	0.1797	0	0	0	0.4315
C17orf77	0	0	0.0554	0.084	0.0237	0.029	0	0.0216	0	0	0	0	0	0.0767	0	0	0	0.0833	0.8483	0	0	0.308	0	0.0714	0.0251	0	0	0.7691	0.1155	0.1711	0	0	0.176	0	0	0	0.0524	0.0487	0.0627	1.286	0	0.2551	0	0.4261	0.0204	0.0502	0.2519	0.0187	0
SAP30-DT	2.1841	0.8664	2.1905	0.8238	0.9241	2.0376	0.7764	0.5695	1.7709	2.1256	0.9642	3.0873	1.6368	1.3635	1.6179	1.0405	0.9997	1.3781	1.3982	0.3219	0.6339	1.3901	0.9702	0.9484	0.699	0.95	3.4321	0.7498	2.2121	1.6779	1.2036	0.475	1.7567	1.259	1.0508	0.9449	0.594	0.9852	0.9993	0.972	0.1271	0.3517	0.8678	1.2839	0.9395	0.3616	1.0033	0.2924	0.0752
AC005225.1	0.3202	0.4299	0.4108	1.7437	0.5632	0.3444	0.2049	0.1922	0.252	0.8452	0.1458	0	0.1779	0.3033	0.31	0.2221	0.795	0.4939	0.6938	0.0692	0.2853	0.083	0.373	0.2823	0.2973	0.3436	0.7038	0.4146	0.3425	2.3675	0.1834	0.3169	0.5964	0.6877	0.7394	0.1945	0.7767	0.1444	0.1859	0.2542	0	0.7562	0	0.4211	0.1818	0	0.4978	0.5547	0.1455
UICLM	0.2542	0.0758	0.8405	0.3515	0.5961	0.0607	0.1445	2.8708	0.563	0.1242	0.2571	0.0703	0.0628	0.4012	0	0.1828	0.4674	0.0581	0.3059	0.3418	0.3019	0.3808	1.4694	0.3486	0.1573	0.3031	0.3386	2.2304	0.0604	0.5369	0.1617	0.4472	0.9468	0.7971	0.7173	0	0	0.051	0.2624	0	8.8067	2.001	0.5716	9.2851	1.1545	0.0263	0.922	0	0.2567
AL161449.2	0	0	0	0	0	0	0	0.0117	0	0	0	0	0.0326	0	0	0.0542	0.0242	0	0	0	0	0	0	0.0129	0	0	0.0234	0	0	0	0	0	0	0	0	0.0356	0.1705	0.185	0.068	0	0	0.0231	0.0539	0	0.0333	0.0136	0.1138	0.0609	0
AL161781.2	0	0	0.1042	0.3158	0	0	0	0	0	0	0	0	0	0	0	0	0	0.2087	0	0	0	0	0	0	0	0.2179	0	0.1314	0	0	0	0	0.189	0	0	0	0	0	0	0	0	0	0	0	0	0.0944	0	0	0
BX004807.1	0	0.167	0	0.3871	0	0	0.1061	0	0.9136	0	0.453	0	0.1383	0	0	0	0.8235	0	0	0	0	0.129	0.0483	0.0548	0	0.0667	0	0	0	0	0	0.2462	0	1.2212	0.1436	0.1511	0.3621	0	0.1445	0	0	0.1959	0.1144	0	0.0471	0	0.8702	0.0431	0
AF064860.1	0	0.7405	0.1415	0	0.6063	0.2966	0.4705	0.3311	0.2893	0.1213	0.2511	0	0	0.7835	0	0	0.4564	0	1.4937	0.3576	0.2457	0.858	0.5354	0.1216	0.128	0.2959	0.1102	0.7141	0.2949	0	0	0	0.2568	0.6768	0	0.335	1.0702	0	0.3203	0	0	0	0	0	0.1044	0.2565	0.2144	0	0
LINC01106	0.6134	0.3953	1.4101	0.3818	0.1726	0.7389	0.5024	2.2389	3.1408	0.2807	1.3851	0.6714	0	0.5113	0.5226	1.9967	0.0812	0.9839	0.3456	0.3819	0.2623	1.5778	1.8674	0.7356	0.7745	0.4476	0.353	0.5401	0.105	0.4665	0.0843	0.8743	0.6855	1.8669	1.2465	2.8021	0.3333	0.487	1.0258	0.3895	1.0424	0.7727	0.2709	0.9681	0.7802	3.2174	0.267	1.8704	0.4907
AC022239.1	0.0289	0	0	0	0	0.0622	0	0	0	0	0	0	0	0	0	0	0.1436	0	0.0627	0.05	0	0.06	0.0674	0.051	0.2148	0	0.0231	0	0	0	0	0.1145	0.1077	0.0355	0	0.0703	0.0561	0.0522	0	0	0.2091	0	0.0532	0	0	0	0.045	0	0
AC078962.3	0	0	0.1597	0	0	0	0.1328	0	0	0.1369	0.2834	0	0	0	0.3013	0	0.2576	0	0.1686	0	0	0.1614	0.1209	0	0	0	0	0.2015	0	0	0	0.3081	0	0	0	0	0.302	0.2808	0	0	0.1407	0.245	0	0	0	0	0.4839	0	0
WASHC5-AS1	0.1278	0	0.5245	0.7952	0.2248	0.1374	0.327	0.2046	0.2681	0.3373	0	0.6358	0.5681	0.4841	0	0.2363	0.2115	0.2628	0.6921	0.6629	0	0	0.4962	0.1127	0.3559	0.1371	0.4085	0.3309	0.82	0	0	0	0.476	0	0.8852	0	0.248	1.3833	0.8904	0	0	0	0.2351	1.6805	0.1935	0.1188	0.596	2.2138	0.4646
AP001107.7	0	0	0.283	0	0.2425	0	0	0	0	0	0	0	0	0	0	0.255	0	0	0	0	0	0	0	0	0	0	0.4408	0	0	0	0	0	0	0	0	0	0	0	0	0	0	0	0.5074	0	0	0	0	0	0
Z98257.1	0	0.2062	0.0263	0.6373	0	0.1101	0.1529	0.2254	0.2149	0.0676	0	0	0	0	0.1983	0.0947	0.0424	0.079	0.0555	0.1992	0.1368	0	0.0398	0.316	0.5229	0.2747	0.0409	0.0994	0.0548	0.1622	0	0	0.0477	0.5341	0	0.0622	0.2484	5.0808	0.4162	0	0.0231	0.3225	0.2355	0.0673	0.0969	1.5713	0.1194	0.479	0.512
LINC02441	0	0	0	0	0	0	0	0	0	0	0	0	0	0	0	0	0	0	0	0	0	0	0	0	0	0	0	0	0	0	0	0	0	0	0	0	0	0	0	0	0	0	0	0	0	0	0	0	0
AC092042.4	0.321	0.862	0	0.9989	0.1882	0.3452	0.3651	0.0856	0	0.3766	0	0	0.4757	0.7094	0.6215	0	0.3542	0.11	4.2889	0.185	0	0.4439	0.4986	0.7548	0.6954	0.3445	0.6842	0.6927	0.6866	0.6781	0	0.2118	0.3986	0	0.2471	0.26	0.2076	0	0	0	0	0.3369	0.0984	0.5629	0	0	0	0	0
UST-AS1	0.105	0	0	0	0	0	0	0	0	0	0.1913	0	0	0	0	0	0.1739	0	0	0	0	0	0	0	0	0	0	0.136	0.2247	0	0	0	0	0.2578	0	0	0	0	0	0	0	0	0	0	0	0.0977	0.1633	0.1456	0
TFPI2-DT	0.2846	0	1.0224	0.8858	0	0.3061	1.6999	1.3671	0.5973	1.8785	0.2592	0.7081	0	0.1348	0	0.5265	0.7067	0	1.0793	0	0	2.3619	1.5475	2.1335	0.1321	0.611	0.5688	1.1057	1.5222	0	0	0.5635	0.5302	0.1747	0.6573	2.075	1.1047	3.5952	0	2.2596	0.3859	2.241	1.7024	2.2462	2.155	1.5884	7.0807	3.6494	0.5175
LINC01520	0	0.1321	0	0.6122	0	0	0	0	0	0	0.0896	0	0	0	0.4762	0	0	0	0	0	0	0	0	0	0	0	0	0	0.2104	0	0	0	0	0	0	0	0.1909	0.1775	0	0.1562	0	0.0774	0	0	0	0	0	0	0
AC100807.2	0	0	0	0	0	0	0	0	0	0	0	0	0	0	0	0	0	0	0	0	0	0	0	0	0	0	0	0	0	0	0	0	0	0	0	0	0	0	0	0	0	0	0	0	0	0	0	0	0
AL445309.1	2.074	2.7341	2.322	2.1123	2.5538	2.474	2.7988	0.7546	2.6114	1.2277	2.2661	2.2515	1.5927	3.8574	1.8984	1.8831	2.1846	2.9469	2.5738	0.2934	2.3519	1.4472	1.6693	0.9976	1.0504	2.064	2.8032	1.4159	2.7426	1.7526	1.0799	2.3889	1.9667	1.666	2.4383	0	1.0977	0.1361	0.1752	0.1197	0	1.0688	0.0694	4.3644	0.1427	0.0701	0.5277	0.9147	0.0686
DIP2A-IT1	0.1752	0.9412	0.3597	1.0907	0	0	0.1495	0	0.3678	0	0.3191	0	0	0	0.6786	0	0.5801	0.1802	0.3797	0.1515	0	0	0.6805	0.1545	0	0	0.2802	0	0	0	0	0	0.4896	0	0	0.4258	0	0.3162	0	1.1129	0	0.2759	0.1612	0	0.1327	0	0	0.2429	0
LINC00320	0.0038	0	0	0.0356	0.0034	0	0	0	0	0	0	0	0	0.0036	0.0295	0	0	0.0039	0	0	0	0	0	0	0	0	0	0.0049	0	0.0645	0	0	0.0071	0	0.0088	0	0.0148	0	0.0266	0.0606	0	0.024	0.0035	0.0401	0.0029	0	0.0059	0	0
AL606834.1	7.0737	0.603	2.4199	6.2893	2.1726	4.5889	5.0768	4.5837	6.3619	6.6194	3.067	7.8214	2.9952	3.4031	1.7393	3.6343	2.7878	4.5028	1.703	4.1745	2.2009	4.309	5.1449	8.911	3.9615	3.8561	3.59	4.5068	3.3626	3.5581	3.73	2.8897	3.3463	4.9607	3.8893	6.5481	4.7936	4.6597	4.6946	5.348	4.0598	2.2984	3.0993	1.4767	3.8254	5.7434	3.8405	4.4354	0.8166
AC024940.5	0.1582	0.4249	0.1624	0.4924	0.6959	0	0.54	0.1267	0.4981	0	0.2882	0	0.7035	0.5995	0	0.1463	0.2619	0.1627	0	0.4104	0.5639	0	0.3687	0.2791	0	0	0.6324	0	0.677	0	0.5438	0.3133	0	0	0.3654	0.3845	0.3071	0	0.3676	1.5074	0.2861	1.9933	0.1456	0	0	0	0.738	0.1097	0
AL117372.1	0.5057	0	0	0.908	0.4619	0	0.083	0.2024	3.6329	0.0171	1.8065	0.1452	0.173	0.0368	0.2636	1.457	2.0606	0.04	0.4215	0.4036	0.208	0.1009	0.0604	0.1887	0.1084	0.1879	0	0.1007	0.0416	0.0822	0.3119	2.272	0.0362	1.5278	2.7849	0	0.0377	0	0.0452	0	0	0.0306	0.4832	0	0	0	0.0302	0.0135	0.0354
AC018635.2	0.2061	0	0.8459	0	0	0.2216	0.1758	0.3299	0.2162	0.1813	0	0	0	0.1952	0	0.7622	0	0	0.2232	2.1379	0.3672	0	0.8001	0	0	0	0.6588	0	0	0	0.236	0	0.5757	0.2529	0	0	0.7997	0	0	0	0.1863	1.2978	0.3792	0	0	0	0	0	0.7493
BLACE	0.1222	0.082	0	0.095	0	0	0	0	0.1602	0	0.1112	0	0	0	0.0591	0.0847	0.0505	0	0	0	0	0	0	0	0	0.0328	0	0	0.0653	0.0645	0	0.2418	0	0.075	0.5642	0	0.1778	0.1102	0.0709	0	0.0276	0.0962	0	0	0	0	0	0	0
AC068898.1	0	0	0	0	0	0	0	0	0	0	0	0	0	0	0	0	0	0	0	0	0	0	0	0	0	0	0	0	0	0	0	0	0	0	0	0	0	0	0	0	0	0	0	1.1779	0	0	0	0	0.4071
AC080132.1	0.0069	0	0.0071	0.0646	0.0243	0	0.0059	0.0111	0	0	0	0.0172	0	0.0066	0.0938	0.0064	0	0	0.0075	0.0539	0	0	0	0.0122	0.045	0	0.0055	0.009	0.0444	0.0585	0	0	0.0451	0	0.032	0	0.0537	0	0	0.022	0	0.0545	0	0.0182	0	0.0322	0.0108	0	0
AP000532.2	0	0	0	0	0	0	0	0	0	0	0	0	0	0	0	0	0	0	0	0	0	0	0	0	0	0	0	0	0	0	0	0	0	0	0	0	0.0841	0	0	0	0	0	0	0	0	0	0	0	0
SCAT8	0.1548	0	0	0	0.0907	0	0.5281	0.1652	0	0.0908	0	0	0.1147	0.1954	0.3995	0.0954	0.1708	0	0.0559	0.8028	0	0.0535	0.0401	0.8643	0.0479	0	0	0.0668	0	0	0	0.1021	0.0961	0.0633	0.1191	0	0.2002	0	0	0	0.2331	0	0	0	0.0781	0.1439	0.2406	0.0357	0
AC007342.1	0.1062	0	0	0.6612	0	0	0	0	0	0.0935	0.3869	0	0	0	0.4114	0	0	0	0	0	0.1893	0	0.0825	0	0.0986	0	0	0.1376	0.4545	0	0	0	0.0989	0	0.2453	0	0.2062	0.1917	0	0.6747	0	0	0	0.2794	0.1609	0	0.1652	0	0
AL512634.1	0	0	0	0.0803	0	0	0	0	0	0	0	0	0	0	0.0999	0.0716	0.0854	0	0	0	0	0.0268	0	0	0	0	0	0	0	0.0545	0	0	0	0	0.0596	0	0.0501	0	0	0.1638	0	0.0812	0	0	0	0	0	0.0357	0
AL357079.1	0.8768	3.532	3.9802	2.9385	2.5806	1.5597	2.5894	5.723	11.1821	1.8102	2.9479	0.5034	1.5743	3.0665	1.2407	4.304	4.0751	2.3928	4.0191	2.9451	1.4423	3.1132	4.9765	2.4088	1.7535	1.7011	3.747	3.4933	2.0921	2.2799	0.6181	4.4065	2.6069	3.4767	6.5419	1.8848	0.6545	3.4686	1.4884	1.6063	1.1584	1.009	2.5134	3.2823	2.3235	0.6587	0.6292	1.4958	0.8584
AL353732.1	0	0	0	0	0	0	0.0877	0.1234	0	0	0	0	0	0	0	0	0	0.1057	0	0	0	0	0	0.0453	0	0	0	0.0666	0	0.2172	0	0.1018	0.0479	0.0631	0	0	0	0	0	1.7956	0	0.0809	0	0	0	0	0	0.0356	0
AC104996.1	0	0	0	0	0	0	0	0	0	0	0	0	0	0	0	0	0	0	0	0	0	0	0	0	0	0	0	0	0	0	0	0	0	0	0	0	0	0	0	0	0	0	0	0	0	0	0	0	0
FP671120.4	0	0	0.1541	0	0	0.0323	0	0.3845	0.3781	0	0	0	0	0.256	0	0.0278	0	0	0.2602	0	0	0.1557	0.0933	0.053	0	0	0	4.7041	0	0	0	0	0	0	0	0	0	0	0	0	0	0	0	0	0.1819	0	0	1.3317	0
AP000722.1	0	0	0	0	0	0	0	0	0	0	0	0	0	0	0.1874	0	0	0	0	0	0	0	0	0	0	0	0	0.1253	0.414	0	0	0	0	0	0	0	0	0.1746	0	0	0	0	0	0	0	0	0	0	0
LINC01180	0	0	0.038	0.9221	0	0	0	0.0593	0	0	0	0	0	0	1.0041	0	0	0	0	0	0	0	0.0288	0	0	0	0	0	0.3169	0.2347	0	0	0	0	0.2566	0	0.4313	0.1337	0.4302	0.8233	0	0.5249	0.0341	0	0.028	0	0	0	0
AC007483.1	0	0	0	0	0	0	0	0	0	0	0	0	0	0	0	0	0	0	0.2279	0	0	0	0	0	0	0	0	0	0	0	0	0	0	0	0	0	0	1.1389	0	1.0021	0	0.3313	0	0	0	0	0	0	0
AL353747.2	0.3659	1.965	0.3755	0	0.3218	0	1.8728	1.4643	11.517	0	9.994	0	0	1.0396	0	0.6767	2.4224	0.3762	1.5855	0	1.3039	4.1743	16.4807	3.2263	0.6794	0	0.2925	5.211	0	0	0	2.173	0.3407	10.3274	9.2938	4.4453	1.42	0	1.6997	0	0	2.8805	0	2.8872	7.202	6.4652	11.3767	2.5356	0.6652
Z99716.2	0.9723	1.492	2.8509	0.4322	0.3665	0.1494	0.711	0.8894	1.8946	1.0999	1.0117	0.6911	0.3088	0.7893	0.5379	0.8991	1.6093	0.4285	0.7524	0.2402	0	1.0084	2.9125	0.4899	0.2579	0.4472	0.6661	1.2589	2.0798	1.1737	0.6364	1.0999	1.6816	1.8751	1.9245	0.675	0.2695	5.5136	1.9358	2.2052	0.2511	0.6561	0.639	4.0189	0.5258	0.1292	0.4319	0.2888	1.0101
AC008147.2	0.0159	0.3419	0.0653	0.2971	0.14	0.0171	0.095	0.1656	0.2171	0.042	0.2029	0.0396	0.3891	0.0904	1.2942	0.0589	0.1317	0.0327	0.5517	0.8256	0.5672	0.099	0.1112	0.3368	0.0887	0.1025	0.1526	0.5151	0.4085	1.0422	0.1094	0.189	0.1334	0.0977	0.294	0.2707	0.1853	0.201	0.0739	0	0	0.3508	0.1757	0.0419	0	0.074	0.2227	0.2537	0.1736
LINC00508	0	0	0	0.2772	0	0	0	0	0	0	0	0	0	0	0	0	0	0	0	0	0	0	0.2767	0	0	0	0	0	0	0	0	0	0.083	0	0	0	0	0	0	0	0	0	0	0	0	0	0	0	0.162
LINC00621	0.0867	0.3784	0.3671	1.1469	0.3718	0.07	0.4439	0.1649	0.9668	0.2194	1.3424	0.1079	0.0964	0.267	0.4828	0.4712	0.7536	0.5796	0.599	0.2531	0.5409	1.1581	0.362	3.078	0.161	0.1396	0.2166	6.4986	0.1855	0.3893	0.0869	1.073	0.2726	0.9313	1.2517	16.4107	10.7496	1.3105	0.705	1.3425	0.0098	0.3926	0.0299	0.3422	0.2626	0.4537	14.9661	0.0376	1.1234
AC009133.3	0.0906	0.3649	0.0465	0.7047	0	0.0974	0.1546	0.145	0.1426	0	0.165	0	0.1007	0.0858	0.2631	0	0.2249	0.0466	0.0491	0.0392	0	0.094	0.1407	0	0.5467	0.0486	0.2172	0.1759	0	0.3827	0	0.0897	0	0.0556	0.2092	0.1101	1.0547	0	0.2104	0	0	0.7845	0.8335	2.2636	0	0	0.4225	0	0.0823
AC091564.4	0	0	0	0	0	0	0	0	0	0	0	0	0	0	0	0	0	0	0	0	0	0	0	0	0	0	0	0	0	0	0	0	0	0	0	0	0	0	0	0	0	0	0	0	0	0	0	0	0
AC009053.3	0.578	0.1242	0.6169	0.2878	0.4474	0.4476	0.2367	0.5922	0.8491	0.651	0.7158	0.7478	0.9765	0.6351	0.4029	0.727	0.6123	0.2377	0.2505	1.0595	0.5768	0.3837	0.5028	0.2447	0.8372	0.4715	0.5175	0.8382	0.7913	0.5373	0.5032	0.7781	0.6675	0.9364	0.8009	0.8427	0.2692	0.1669	0.3759	0.9544	1.1704	0.983	0.6808	0.3041	0.2976	0.258	0.3595	0.3365	0.2102
LMF1-AS1	0.2072	0.4173	0.1595	0.1612	0.0911	0.2228	0.0884	0.2073	0.1631	0	0.0943	0	0.5757	0.0491	0.6018	0.6227	0.0857	0.3196	0.1684	0.3135	0.1846	0.2149	0.0805	0.0914	0.1443	0.0556	0.2484	0.2012	0	0.1094	1.0087	0	0.0965	0.1271	0	0.2517	0.1005	0.1869	0.1203	0.1645	0.1873	0.1631	1.6681	0	0.0392	0.0482	0	0	0.0942
AL122018.2	0	0	0	0.2047	0	0	0.0561	0	0	0	0	0	0	0	0	0	0	0	0	0	0	0	0.0511	0	0	0.0706	0	0	0	0	0	0	0	0	0	0	0	0	0	0	0	0	0	0	0	0	0	0	0
AL844175.1	0	0	0	0	0	0	0	0	0.206	0	0	0	0	0	0	0.1816	0	0	0.2127	0	0	0	0	0	0	0	0	0	0	2.074	0	0	0	0	0	0	0.381	0	0	0	0	0.3092	0	0	0.446	0.3652	0	0	0
C2orf91	0	0	0.0884	0.1072	0.106	0.1111	0.5141	0.2619	0.0542	0.0758	0.1568	0.0857	0.0766	0.0652	0.1	0.0478	0.057	0.1239	0.0746	0.1191	0.1227	0.0536	0.4547	0.3189	0.1119	0.0739	0.0551	0.6911	0.0368	0.0364	0.0986	0	0.0321	0.0423	0.0398	0.251	0.3007	0.0311	0.12	0.1094	0.0623	0.0542	0.3644	0.4529	0.0652	0.0961	0.1606	0	0
AC017053.1	0	0	0	0	0	0	0	0	0	0	0	0	0	0	0	0	0	0	0	0	0	0	0	0	0	0	0	0	0	0	0	0.0582	0	0	0	0	0.1142	0	0	0	0	0.1389	0	0	0	0	0.0457	0	0
AC005379.1	0	0	0.2347	0	0.2011	0	0	0.3661	0	0	0	0	0	0	0	0	0	0	0.2477	0	0	0.4744	0.3552	0.2016	0.2123	0	0.1828	0.2961	0.4892	0	0	0	0.213	0	0	0.5557	0	0	0.5312	0	0.2067	0	0.2104	0	0.1731	0	0	0	0.4158
AL590096.1	0.2859	0.2559	1.4671	0	0.1676	0.1025	0.9757	0.7629	0.4	0.4193	0	0.4742	0.4237	0.0903	0.5536	0.4407	1.1043	1.078	0.3098	0.412	0.1698	0.1977	1.0362	0.5042	0.2655	0.4091	0.9903	0.617	0	0	0	0.1887	1.0651	0.3509	0.6602	0.2316	0.1849	0.3439	0.8855	1.2105	0.6892	0.1501	0.6138	1.5041	0.5772	0.0886	0.5927	0.3302	0.5198
AC103855.3	0	0	0	0	0	0	0	0	0	0	0	0	0	0	0	0	0	0	0	0	0	0	0	0	0	0	0	0	0	0	0	0	0	0	0	0	0	0	0	0	0	0	0	0.6511	0	0	0	0	0
LINC01322	1.3578	0.0528	0.0303	0.7042	0.0389	0.037	0	0.0354	0.8466	0.0043	0.3046	0.0612	0.0875	0	0.6478	0.9236	0.2687	0.0051	0.0266	0	0.0175	0.0102	0	0.0217	0.0046	1.7318	0.0511	0.0064	0.0947	0.1663	0.0169	0.2337	0.0092	0.1268	0.1931	0.012	0.1814	0.1065	0.0114	0.0625	0.04	0.0775	0.0815	0.0259	0	0	0.0229	0	0
AC099063.1	0	0	0	0	0	0	0	0	0	0	0	0	0	0	0	0	0	0	0	0	0	0	0	0	0	0	0	0	0	0	0	0	0	0	0	0	0	0	0	0	0	0	0	0	0	0	0	0	0
AC005580.1	0	0	0	0.4042	0	0	0	0.052	0	0	0	0	0	0	0.2515	0	0	0	0	0	0	0	0	0	0	0	0	0	0	0.2744	0	0	0	0	0.15	0	0.252	0	0	0.2062	0	0.2045	0	0	0	0	0	0	0
AC106865.2	0.1354	0	0	0.4213	0.0595	0	0.1155	0.0542	0.3551	0.0596	0.1233	0	0.301	0.0641	0.3932	0	0.112	0.1392	0.22	0	0.1206	0.0702	0.1577	0.1791	0.0629	0	0.1623	0	0.8688	0.143	0.0775	0	0.063	0.6646	0.469	0.329	0.1314	0	0.3145	0	0	0.3198	0.1246	0.1781	0.0513	0.3148	0.2105	0.0469	0
AC018809.2	2.1189	5.5319	3.1007	3.1747	1.5358	2.5954	2.1926	1.9787	2.3674	2.7276	2.8939	2.6845	3.2709	3.1404	3.0771	2.2317	2.8902	2.8042	3.3158	1.5267	2.4123	2.564	2.4531	2.0933	2.2588	2.1898	2.2896	2.4387	4.2387	3.606	1.2585	3.6898	2.9235	2.4318	3.8963	2.2883	1.599	2.0532	1.4127	1.4952	1.135	1.73	2.0037	1.7546	2.2875	1.5145	2.2572	1.5908	2.3186
AC011373.1	0.3165	0	0	2.9545	0.5567	0	0	0	0	0	0	0	0	0	0	0	0.5238	0	0.6857	0	0	0.3282	0	0.2791	0	0.6793	0.253	0.4098	0	2.0058	0	0	0	0	0	0	0	0	0	0	0	0	0	0	0	1.766	0	0	0
C14orf177	0	0.9957	0	0.3297	0	0.057	0	0	0	0	0	0	0	0	0.6154	0	0	0	0	0	0	0	0	0	0	0	0	0	0	0.3357	0	0	0	0	0	0	0.1028	0	0.2461	0	0	0.0834	0	0	0	0	0	0	0
LINC02584	0	1.2037	0.5367	0	0.1314	0	0.1912	0.1196	0	0	0	0	0	0.283	0	0	0	0	0.0809	0.1292	0	0.155	0.3481	0.0659	0	0	0.0597	0.2902	0	0	0	0	0.2783	0	0.1725	0.1815	1.7396	0.1348	0.8676	0	0	0.1176	0	0.1965	0	0	0.6969	0.2071	0.815
WEE2-AS1	1.1232	3.2875	1.9941	1.5728	1.1755	1.0872	1.7343	1.906	6.2342	0.8697	4.0701	0.6986	0.6491	2.6914	0.6089	3.1056	2.6213	1.7324	0.7544	1.7966	0.6204	2.0153	2.8436	0.7725	1.5225	0.7835	1.2928	1.9051	2.0422	1.1152	0.6562	1.7566	3.2427	4.3144	2.9308	1.0917	0.5231	0.8512	2.6611	2.1755	0.335	0.672	0.2067	1.4772	0.5442	1.8593	3.1257	2.7554	0.3472
AL121897.1	0	0	0	0	0	0.1101	0	0	0	0	0	0	0	0	0	0	0	0	0	0.2654	0	0	0	0	0	0	0	0	0	0	0	0	0	0	0.2363	0	0	0.3693	0	0	0	0	0	0	0.1549	0	0.1591	0	0
AC022523.1	0	0	0	0	0	0	0	0	0	0	0	0	0	0	0	0	0	0	0	0	0	0	0	0	0	0	0	0	0	0.38	0	0	0	0	0	0	0	0	0	2.2846	0	0.2832	0	0.2366	0	0	0.1398	0	0
AC090517.2	1.4339	0.2962	1.8112	0.6865	3.4924	2.6098	3.1053	3.7082	2.7776	1.3588	2.6112	3.0185	0.7356	1.2537	0.8543	1.3261	1.4606	2.9489	3.4654	2.0028	0.5896	2.4025	2.6555	1.6535	1.6386	0.8286	2.4686	4.8557	1.6516	1.3981	1.7689	0.6551	2.1572	0.8122	2.0377	3.7523	2.7826	0.5971	0.5124	7.0049	0.8973	1.9105	5.9877	0.5803	1.2526	1.7439	1.3719	0.5351	0.4011
LINC01493	0	0	0	0	0	0	0	0	0.0651	0	0	0	0	0	0	0	0	0	0	0	0	0	0	0	0	0	0	0	0	0	0	0	0	0.0381	0	0	0	0	0	0	0	0	0	0	0	0	0	0	0
AC139712.1	0	0	0	0.3653	0	0	0	0	0	0	0	0	0	0	0	0	0	0	0	0	0	0	0	0.1035	0	0	0	0	0	0	0	0	0	0	0.2711	0	0.4556	0	0	0	0	0.1848	0	0	0	0	0	0	0
AC118344.1	0.1539	1.6532	1.2636	3.8315	0.3159	0.2207	0.3064	0.4107	1.884	1.4897	1.8685	0.2553	0.4562	1.069	1.3907	0.427	2.6324	0.3165	4.1685	0.5767	0.8228	0.8514	0.7969	0.8595	0.5716	0.1652	0.8201	1.8599	2.8533	0.8671	0.2351	2.7422	1.3378	0.8185	1.6586	0.6233	1.5929	1.2034	1.1917	0	0.3246	2.6658	0.9913	1.2145	0	0.0954	0.7976	0.6755	1.2126
AL358075.2	0	2.9707	0.9083	0.6885	0.7784	0	1.1325	4.0733	3.7144	0	0	0	0	0.2096	0.8568	0	1.8311	0.455	1.1985	0	0.3943	1.6064	6.5296	1.3657	1.438	0	1.0611	2.5783	0	0.9348	0	1.314	0.6182	2.9868	2.5546	2.6881	4.2935	11.1781	3.0836	0	1.6	2.787	0.2036	2.3279	7.7054	8.4366	4.8158	1.0733	1.6091
LINC02124	0.4649	0	0	0.9645	0	0	0	0.124	0	0.1364	0.2822	0	0	0	0	0	0	0	0	0	0	0	0	0	0	0.1663	0	0	0	0	0	0.3068	0	0	0	0	0.6014	0	0.36	1.4762	0	0.244	0	0	0	0	0.2409	0	0
AC084864.1	0	0	0	0.7653	0	0	0.2098	0.7874	0.258	0	0	0	0	0	0	0	0	0	0	0	0	0.2551	0.573	0.6506	0.2283	0	0	0.3184	0	0	0	0	0	0	0	0	2.3861	1.3312	0	1.5617	1.7783	0	1.3576	0	3.3513	1.601	1.147	0.8521	0
AL732437.3	0.1016	0.5909	0.3648	0	0	0	0.0433	0.0406	0	0.0298	0.0308	0	0.0376	0.0481	0	0.0313	0	0.0522	0.0183	0.2634	0	0.0878	0.0526	0.0149	0.0314	0.0363	0.1353	0.0438	0	0	0.0388	0	1.0089	0	0	0.0411	0.0328	0.2138	0.0393	0.1075	0	0.08	0.0467	0.0445	0.0513	0.063	0.2632	0.0117	0.0308
AL157700.1	1.7284	1.5472	1.2901	0.815	2.1652	1.6336	4.379	2.5994	0.8244	0.2765	0.6677	0.7818	1.2808	1.2898	1.3184	1.0656	0.6936	2.1005	3.9721	1.5398	0.4667	1.1952	1.7491	1.2932	1.0213	0.8994	2.7213	1.492	0.5602	1.4385	0.54	0.2074	1.1707	0.7714	0.7257	1.5273	0.4066	4.5364	0.9733	0.8316	0.1894	3.0515	1.3012	0.1378	0.2776	1.3639	3.9902	6.4612	0.6666
GPR158-AS1	0.0308	0	0	0	0	0	0	0.0247	0	0	0	0	0	0	0	0	0	0	0	0	0	0	0.0239	0	0	0	0	0	0	0.0651	0	0	0	0	0	0	0	0.0556	0	0	0	0	0	0	0	0	0	0	0
AC008592.2	0	0	0	0	0	0.1413	0	0	0	0	0	0	0	0	0	0	0	0	0	0	0	0	0	0	0	0	0	0	0	0	0	0	0	0	0	0	0	0.237	0	0	0	0	0	0	0	0	0.2042	0	0
HCG21	0	0	0	0	0	0	0	0	0.1301	0.1091	0	0.6168	0.2756	0	0	0	0	0	0	0	0	0	0	0	0	0	0	0	0	0	0.142	0	0	0	0	0	0	0	0	0	0	0	0	0	0	0	0	0	0
AC092910.3	1.4169	3.1812	2.0263	2.7468	1.4914	0.7495	1.2881	3.6629	4.4114	1.7373	2.2419	1.3869	1.3425	0.99	1.3493	1.8474	1.7302	1.8391	4.4794	1.6067	1.2004	1.6624	2.4173	1.4133	0.9921	0.9722	2.1166	2.7369	2.1366	1.2759	0.9845	1.8394	2.4013	2.1665	3.5402	2.7093	2.1186	2.6405	1.4028	2.434	1.1968	1.0607	1.5388	3.6049	1.6883	1.1234	2.0224	1.5615	0.549
AC009102.2	0.1373	0	0.2348	0.1424	0.2415	0.1969	0.0781	0.2564	0.4802	0.0403	0.0833	0	0	0.0867	1.2405	0.127	0.1515	0.2823	1.1403	0	0.7339	0.2373	0.4976	0.2825	0.0425	0.1473	0.1829	0.2963	0.2937	0.29	0.5766	0.0906	0.1705	0.0562	0.4227	0	0.5328	0.1651	0	0	0	0	0.0421	0.3611	0.0346	0	0.2134	0.0317	0
SNHG27	0.1272	0	0	0.0566	0.1598	0	0.124	0.0145	0.0572	0.016	0	0.0452	0	0	0.0352	0.0168	0	0.0187	0.2166	0	0.0324	0.0754	0.0847	0.1122	0	0.0195	0.0145	0.1647	0.1555	0.0384	0.1249	0.036	0.0339	0.1784	0	0.0442	0.0353	0.3935	0	0	0.0164	0.1431	0	0.0478	0.0275	0.0169	0	0.0126	0
AC021613.1	0	0	0	0.0533	0	0	0	0	0	0.005	0	0	0.0127	0.0054	0.0663	0	0	0	0.0062	0	0	0.0059	0	0	0	0	0.0046	0	0.0244	0.0844	0	0	0.0053	0.007	0.0659	0	0.0222	0	0.0398	0.1813	0.0052	0.036	0.0158	0.03	0	0.0106	0.0976	0	0
AL162171.1	2.6116	6.452	10.9351	3.5758	5.6046	2.8088	1.0694	2.5085	7.3438	4.0444	6.0873	5.7175	4.1799	4.7492	3.4386	4.7337	5.5331	5.0486	6.4509	1.4451	1.4892	8.8846	3.6508	3.0398	1.3579	2.018	6.6799	3.6519	4.6926	4.4138	2.7522	8.6858	9.2424	14.7432	5.0658	0.7615	3.6489	3.2043	0.4853	0.3317	0.0944	0.8224	0.1922	3.8469	0.3164	0.0972	1.6241	10.5697	0.3799
AL450469.2	0	0	0	0	0	0	0	0	0	0	0	0	0	0	0	0	0	0	0	0	0	0.1559	0	0	0	0	0.4806	0	0	0	0	0	0	0	0	0	0	0	0	0	0	0	0	0	0	0	0	0	0
AL133232.1	0	0	0	0	0	0	0	0	0	0	0	0	0	0	0	0	0	0	0	0.2685	0	0	0	0	0	0	0	0	0	0	0	0	0	0	0	0	0	0	0	0	0	0	0.2858	0	0	0	0.4829	0	0
AL137003.1	3.96	11.5865	5.3379	5.8857	15.8813	8.1685	5.8239	7.6644	6.8839	1.8723	5.4892	8.0138	2.6934	6.8857	3.1472	4.2908	3.6687	11.1828	17.289	4.446	11.1641	9.3181	6.633	7.5052	5.7621	1.5541	7.4173	9.0303	2.2126	8.9904	5.6872	3.8613	12.4678	4.5698	5.5278	7.1811	3.6703	2.4529	3.5009	4.129	1.6295	5.677	0.9789	1.3215	0.6712	2.6935	4.5027	6.9224	0.6448
MACROD2-IT1	0	0	0	0	0	0	0	0	0	0	0	0	0	0.0708	0.1447	0	0.1237	0	0	0	0	0	0	0	0.0694	0	0	0	0	0	0	0	0	0	0	0	0	0	0.3471	0	0	0	0.0687	0	0	0	0	0	0
AC004470.2	0	0	0.2035	0	0.8718	0.2132	0.0564	0.2116	0.0693	0	0	0	0	0.1878	0.3839	0	0	0.1359	0.4296	0	0	0.2056	0	0.1748	0	0	0.3698	0	0.1414	0.698	0.2271	0	0	0	0.1526	0	0.2565	0.7154	0	0	0	0.2081	0	0	0	0.1844	0.3082	0.0458	0.1201
AC005696.3	0.4951	0	1.0162	0.7703	1.0886	0.2662	0.8447	0.9907	1.2987	0.4356	0.4508	0.6158	0.5503	0.2345	1.4379	0.4578	0	0.2545	1.3409	1.0701	0	0.2567	0.9612	3.2742	0.2298	0.797	0.7915	1.282	1.059	0	0	0.4901	0.9222	0.6076	0	0	0.9607	0.4466	0	0	0	0	0.2278	0.6511	2.2489	0.9209	2.694	0	0.4501
AL135937.1	0.1029	0	0	0.6403	0	0	0.1755	0	0.108	0	0	0	0.2287	0	0.3984	0	0.1703	0	0.1115	0	0	0	0.0799	0	0	0	0.0822	0.2664	0	1.3042	0	0.2037	0.1916	0	0	0.25	0.3993	0	0.239	0	0	0.486	0	0	0.0779	0.0957	0.3199	0	0
AC011472.2	3.3943	2.3523	1.7979	2.3852	1.9261	0.9421	1.8682	1.4023	1.034	0.1927	1.9939	0.8172	1.7038	3.215	3.8163	2.5315	3.0811	1.2385	0.4745	2.3668	0.7805	2.4985	2.8913	0.9655	2.1349	3.2904	1.7504	2.2684	1.8738	2.5445	0.7526	0.8671	1.6316	1.2094	1.77	1.0643	1.4874	0.7903	0.763	3.1292	2.7713	7.586	0.5037	0.864	1.7409	4.0734	1.7023	0.3035	0.5972
AC010132.1	0	0	0	0	0.1176	0	0	0	0	0	0	0	0	0	0	0	0	0	0	0	0	0	0	0	0	0	0	0	0.286	0	0	0	0	0	0	0	0	0	0	0	0	0	0	0	0	0	0	0.0927	0
AP001793.1	0.0962	0.7747	0.3947	0.2992	0.1691	0.6205	0.7383	0.2309	0.6054	0.5923	0.8755	0.4785	0.4275	0.5465	0.1862	0.2668	0.6367	0.3955	1.9794	0	0	0.3989	0.8215	1.0175	0.5357	0	0.8455	0.6225	0.8228	1.422	0	0.9518	0.3582	0.118	0.4441	0	0	0.347	0.2234	0	0	0.6056	0.5309	0.7588	0.1456	0.0894	0.1495	0.4665	0.3497
AL139424.3	0.126	0.6767	0.291	0.7842	0.1108	0.0678	0.4569	0.2017	0.2975	0.1109	0.9752	0	0.07	0.2984	0.488	0.67	1.095	0.3239	0.1024	0.7899	0.2807	0.0653	0.1468	0.3889	0.4387	0.2705	0.2014	0.3671	0.6738	0.7986	0.1443	1.8085	0.176	0.9665	1.2366	0.7655	0.7947	0.2842	0.5854	0.6002	0.1424	0.992	0.1159	0.58	0.31	0.2637	0.4408	0.262	0.2291
SRI-AS1	0	0	0	0	0	0	0	0.2085	0	0.2292	0.2371	0	0	0	0.5043	0	0	0.1339	0.1411	0.1126	0	0.1351	0.1011	0	0.1209	0	0.2082	0.1686	0	0	0	0.2578	0.2425	0.3196	0	0.6328	0	0	0	0	0	0	0.4792	0	0.4929	0.3633	0.2024	0.0902	0.2368
AC016629.3	0	0.1185	0.0453	0	0	0	0	0	0.0231	0	0	0	0	0	0.0427	0	0	0	0.0478	0	0	0	0	0	0	0	0.0529	0	0.1416	0	0.0253	0.0873	0.0616	0.0271	0.1019	0	0	0	0	0.2101	0	0.1389	0.0406	0.058	0	0	0.1029	0	0
AC100756.3	1.4129	0	0	0	0	0.3799	0	0	0	0	0	1.7576	0.2617	0	0.912	0.2178	0	0	0	0	0	0	0	0.1038	0	0.5055	0.6588	0	1.0075	0.2488	0	0	0	0	0	0	0	0	0	0	0.1064	0.1854	0	0	0	0	0.1831	0	0
LINC00863	1.3483	1.1004	2.2113	1.4809	1.9184	2.4453	3.9583	1.8517	2.885	1.8843	2.0702	1.9403	1.4399	3.5558	0.256	1.8581	0.8096	2.0933	3.0361	1.1315	1.484	2.2211	3.0285	1.189	1.6937	1.7166	2.4513	2.807	1.6118	1.536	2.0897	3.1403	2.7207	1.5087	1.8926	1.317	0.7439	3.7686	0.7369	1.3852	1.4219	1.0199	1.3379	1.5647	1.271	2.0039	2.5895	0.8337	1.2498
AC025811.1	0.3178	0	0.8154	0.4945	0	0	0.4067	0.2544	0.6669	1.2584	1.7362	0.3953	0	0.4515	0	0.147	1.0521	0	0	0.687	0	0.4945	0	0.1401	0.1475	0.3411	0.127	0.6173	1.0198	0.3357	0	0	0.74	0.195	0.367	0	0	0	0	0	0	2.2519	0	0.418	0.2406	0	0.4941	0	0
LINC01872	0	0	0	0	0	0	0	0	0	0	0	0	0	0	0	0	0	0	0	0	0	0	0	0	0	0	0	0	0	0.4286	0	0	0	0	0	0	0	0	0	0	0	0	0	0	0	0	0.1051	0	0
AP001972.2	0	0	0	0	0	0	0	0	0	0	0	0	0	0	0	0	0	0	0	0	0	0	0	0	0	0	0	0	0	0	0	0	0	0	0	0	0	0	0	0	0	0	0	0	0	0	0	0	0
MIR4527HG	0	0	0	0.1671	0	0	0.0916	0	0	0	0.0978	0	0	0	0.4158	0	0	0	0	0	0.0957	0	0	0	0	0	0	0	0	0.1134	0	0	0	0	0	0	0	0.0969	0.1247	0.341	0.0485	0.0845	0	0	0	0	0.2504	0.0372	0
AC087645.4	0	0	0	0.2947	0	0	0	0	0	0	0	0	0	0	0.3667	0	0	0	0	0	0	0	0	0.167	0.1759	0	0	0	0	0	0	0	0	0	0	0	0.5513	0	0.22	0	0	0.1491	0	0.2491	0	0	0.1472	0	0
POTEF-AS1	0	0	0	0	0	0	0	0	0	0	0	0	0	0	0	0	0	0	0	0	0	0	0.1008	0	0	0	0	0	0	0	0	0	0	0	0	0	0	0	0	0	0	0	0.1194	0	0	0	0	0	0
AC008764.7	0	0	0	0	0	0	0	0	0	0	0	0	0	0	0	0	0	0	0	0	0	0	0	0	0	0	0	0	0	0	0	0	0	0	0	0	0	0	0	0	0	0	0	0	0	0	0	0	0
AC021016.2	0	0	0	0	0	0	0	0	0	0	0	0	0	0	0	0	0	0	0	0	0	0	0	0	0	0	0	0	0	0	0	0	0.1464	0	0	0	0	0.2837	0	0	0	0	0	0	0.119	0	0	0	0
AL807740.1	0	0	0	1.2349	0	0	0	0	0	0	0	0	0	0.3759	0.2561	0	0	0	0	0	0	0	0	0	0	0	0	0	0	0	0	0	0	0	0	0	0	0.2387	0	0.42	0	0	0	0	0	0.123	0	0	0
AL591428.1	0	0	0	0	0	0.0195	0	0	0	0	0	0	0	0	0.0702	0	0	0.0186	0	0	0	0	0	0	0	0	0.1303	0	0	0	0	0	0	0	0	0	0.0352	0	0	0	0	0	0	0	0	0	0.0282	0	0
AC018442.2	0	0.6216	0	0	0	0	0	0	0	0	0	0	0	0	0	0	0	0	0	0.6005	0	0	0	0	0.2149	0	0.0925	0.2997	0	0	0	0	0.1078	0	0	0	0	0	0	0	0.1046	0	0	0	0.1753	0	0	0.0802	0
AL162632.1	0	0	0.1405	0	0.3611	0	0	0.1096	0.5744	0.2409	0.4985	0	0	0.1296	0	0	0	0.2815	0.1483	0	0	0.142	0	0.2414	0	0.4407	0.1094	0	0.2928	0	0.1568	0	0	0	0	0.3326	0	0.247	0	0	0	0.2155	0.2519	0	0.1036	0	0.2128	0.4743	0
AC013436.1	0	0	0	0	0	0	0	0	0	0	0	0	0	0	0.3441	0	0.2942	0	0	0	0	0	0.138	0	0	0	0	0	0	0	0	0	0	0	0	0	0	0	0	0	0	0	0	0.4675	0	0	0	0	0
AC020897.1	0	0	0	0	0	0	0	0	0	0	0	0	0	0	0	0	0	0	0	0	0	0	0	0	0	0	0	0	0	0	0	0	0	0	0	0	0	0	0	0	0	0	0	0	0	0	0	0	0
ALG14-AS1	0.1369	0	0.1405	0.213	0	0.1472	0.1751	0.0548	0.2872	0.1204	0.1246	0.3405	0	0.3241	0.1325	0	0	0.0704	0	0	0.3658	0.071	0.0531	0.0603	0.0635	0	0	0	0	0.2892	0.0784	0.1355	0	0	0	0.1663	0.1328	0	0	0	0.1237	0.3233	0.1259	0	0.0518	0	0.2128	0.0474	0
LIF-AS1	0	0.9971	0	0	0	0	0.1584	0.1486	0.3896	0.0817	0.8452	0	0	0	0.3595	0.1717	0.3073	0.0955	0	0	0	0.0963	0.0721	0.4911	0.1724	0	0.0742	0	0.3971	0.9805	0.2127	0.5513	0.0865	0.6835	1.0718	0	0.5404	0.335	0.4312	0.8843	0.0839	0.1462	0	0	0	0.1727	0.2886	0.0643	0.5063
LINC02286	0	0	0	0.4645	0	0	0	0	0.1566	0	0.1359	0	0	0	0	0	0	0	0	0	0	0	0	0	0	0	0	0	0	0	0	0	0	0.2748	0	0	0.1448	0	0	0	0	0.1175	0	0	0	0	0	0	0
AC108046.1	0	0	0	0	0	0	0	0	0	0	0	0	0	0	0	0	0	0	0	0	0	0	0	0	0	0	0	0	0	0	0	0	0	0	0	0	0	0	0	0	0	0	0	0	0	0.1087	0	0	0
AC093840.2	0	0	0	0	0	0	0	0	0	0	0	0	0	0	0	0	0	0	0	0	0	0	0	0	0	0	0	0	0.1044	0	0	0	0	0	0.1127	0	0	0	0	0	0	0	0	0	0	0	0	0	0
LINC02011	0	0	0.0201	0	0	0.0211	0	0.0157	0.0205	0	0	0	0	0	0	0.0181	0	0.0403	0.0212	0	0	0.0812	0.0152	0	0	0	0.0626	0	0.0419	0	0	0	0.0365	0	0	0	0	0	0	0	0	0	0	0	0	0	0	0	0
AP001469.1	0.0671	0.541	0.0689	0.4179	0.0591	0.0722	0.1719	0.1075	0	0.2363	0.2446	0	0.2985	0	0.3901	0.1242	0.1111	0	0.582	0	0	0.0696	0.1043	0.1776	0.0623	0.1441	0.0537	0.1739	0.2873	0.7093	0	0.1329	0	0.0824	0.4652	0.1632	0	0.2423	0.156	0	0.1821	0	0.0618	0.1766	0	0.0624	0	0.1396	0.1221
AC006455.4	0	0	0	0	0	0	0	0	0	0	0	0	0	0	0	0	0	0	0	0	0	0	0	0	0	0	0	0	0	0	0	0	0	0	0	0	0	0	0	0	0	0	0	0	0	0	0	0	0
AL451085.1	0.1087	0	0.4462	0.3383	0	0	0.8346	0.261	0.4562	0.3826	0	0.2704	0	0.2059	0.2105	0.1005	0.5398	0.1118	0.2355	0	0	0.2255	0.3377	0.1917	0.2019	0	0	0.2815	0.2325	0.2296	0.1245	0.4304	0	0.2668	0.502	0.2641	0.6328	1.7652	0	0.3452	0.0983	0	0.3	1.4296	0.4938	0.4044	0.338	0.0753	0
LINC01203	0	0.0859	0.0219	0.0664	0.0094	0.0115	0	0.0341	0	0.0094	0.0388	0	0.0237	0.0303	0.1239	0.0197	0	0.0219	0.0693	0.0645	0	0.0332	0.0248	0	0.0693	0.0572	0	0.0828	0.0228	0.3379	0.0611	0	0.0298	0.0654	0.0492	0.0259	0.0414	0.0192	0.0495	0.1016	0.1446	0.1007	0.0491	0.0561	0.0081	0.0198	0.0332	0.0222	0.0194
AC188616.1	0.2043	0.8776	0.6708	0.3814	0.0359	0.0879	0.5228	0.3924	2.7005	0.0359	1.3391	0	0	0.3482	0.0791	0.5289	0.4733	0.7561	0.177	0.4945	0.0728	1.0169	0.698	1.0807	0.2276	0	0.2939	0.1587	0	0	0.0468	1.5366	1.5979	2.0556	1.4151	0.3971	0	0	0.0949	0.6486	0.6647	0.0643	0	0.4298	0.1237	0.076	0.0635	0	0
LINC00909	7.0693	8.5985	13.4858	4.8743	7.4125	10.227	5.6407	7.8889	11.4609	10.8308	8.7085	12.2076	8.0423	10.5819	4.7506	6.6914	8.4204	11.2459	11.8035	5.1895	5.4341	10.9984	8.7198	5.6471	5.8559	5.8167	11.3345	8.5431	11.5343	5.3882	4.3666	7.8757	12.0058	8.0804	6.4979	7.2754	4.4383	7.5533	4.6687	8.3189	2.9194	3.383	11.402	2.2241	3.6416	4.7441	4.5256	3.4583	3.1755
AC005911.1	0.8224	4.8587	2.5321	1.5356	2.604	1.5921	1.5436	3.4232	2.2436	3.0393	2.0967	1.2276	0.3656	1.7137	0.9555	1.2169	2.4503	0.8457	2.1384	0.7111	2.0517	1.0236	4.0878	2.1756	0.7636	0.3531	1.5777	2.1297	2.4629	1.7374	0.7537	1.9538	1.9914	3.8354	2.279	3.5972	6.703	6.2325	0.7641	4.1783	4.7578	3.8849	4.3889	0.4327	3.2378	1.8357	1.5344	1.1399	0.8972
AC008558.1	0	0	0	0	0	0	0	0	0	0	0	0	0	0	0	0	0	0	0	0	0	0	0	0	0.1561	0	0	0	0	0	0	0	0	0	0	0	0	0	0	0	0	0	0	0.2212	0	0	0	0	0
LINC00870	0.0599	0	0.0088	0.1865	0.0376	0.0368	0	0.0274	0.0808	0.0452	0.0156	0.0426	0.0761	0.0081	0.1492	0.0475	0.0283	0.0176	0.0835	0.0074	0.0305	0.0533	0.0266	0.0075	0.0079	0	0.0684	0.0443	0.2014	0.217	0.0588	0.0169	0.0239	0.0105	0.0988	0	0.2326	0	0.0597	0.0544	0.0542	0.0404	0.0158	0.2252	0.0065	3.8377	0.0133	0.0059	0.0156
AC018648.1	1.2351	0.603	1.2675	1.3976	1.2838	1.2076	3.7358	2.8761	2.4741	0.988	0.4089	2.2347	0.9984	1.3825	2.3915	1.3499	0.1859	1.1546	1.3381	3.495	1.6006	1.281	2.5288	0.7921	1.668	2.1691	2.154	2.4715	1.4411	1.186	0.5145	0.4446	2.3005	1.7914	1.2964	0	0.4358	0.4052	0.2608	3.5654	0.203	1.0608	2.4794	2.6581	0.51	1.5664	1.222	0.4669	0.4083
SNHG32	31.5258	101.657	98.4727	49.6356	53.4414	23.2911	66.0124	25.6018	53.6606	85.3086	66.5861	38.7492	100.353	116.087	53.6245	73.2525	76.2407	27.0215	19.8521	20.4167	72.9489	95.6768	81.441	52.5148	44.274	27.756	45.2056	84.173	134.518	84.4624	38.2123	140.9	96.3048	47.9921	72.3204	43.3124	123.407	106.629	70.5205	31.4733	15.8862	59.1488	29.1602	239.794	23.3321	15.7252	27.3236	49.5264	42.8567
Z69667.1	0	0	0	0	0	0	0	0	0	0	0	0	0	0	0	0	0	0	0	0	0	0	0	0	0	0	0	0	0	0	0	0	0	0	0	0	0	0	0	0	0	0	0	0	0	0	0	0	0
LINC02147	1.5447	0.4609	0.2642	0.2671	0.5661	1.5691	0.7321	0.4122	0.4502	0.0755	0	4.5902	1.3354	1.016	1.7448	1.0317	0.142	0.1324	0.7438	0.4081	0.4588	0.5341	0.2999	0.7189	0.0398	2.9472	7.5798	0.1111	0	0.1813	0.4424	0.3398	0.3996	0.0527	0.0991	0.1043	0.1665	0	0	0	0	0.2027	0	0	0.3249	0	0.1334	0.0595	0
AC068295.1	0	0	0	0	0	0	0	0	0	0	0	0	0	0	0	0	0	0	0	0	0	0	0	0	0	0	0	0	0	0	0	0	0	0	0	0	0	0	0	0	0	0	0	0	0.7423	0	0	0	0
AC012613.2	0	0.0444	0	0	0	0	0.0141	0	0.0174	0	0.0301	0	0	0	0.032	0	0.0274	0.017	0.0179	0	0.0295	0	0	0	0	0.0178	0.0132	0	0	0.035	0.019	0	0	0	0	0	0	0	0	0	0	0.0521	0	0	0	0	0.0772	0	0
CERNA3	0.1347	0	0.4146	0.8381	0	0.2897	0	0	0	0	0	0	0	0	0	0	0	0	0	0	0.4799	0.2793	0.1046	0	0	0	0	0	0	1.1379	0	0	0	0	0.6219	0.3272	0.5226	0.243	0.6256	0	0	0.4241	0	1.0626	0.5097	0.1252	0.2094	0	0.2448
NORAD	273.283	280.249	281.318	175.064	241.974	347.778	246.341	232.325	279.782	302.454	341.702	397.205	315.062	290.318	227.995	259.933	275.193	372.929	376.547	97.5106	255.007	290.205	275.561	277.795	226.081	253.533	292.258	269.874	366.008	334.102	302.932	271.019	291.091	219.325	245.647	245.528	178.401	133.781	134.835	141.021	82.2846	165.158	423.957	161.675	127.228	222.313	186.089	169.393	110.338
DTNB-AS1	0	0	0.5578	0	0	0	0	0.29	0.3802	0.1594	0	0.4507	0	0	0	0.3351	0	0.3726	0.5888	0	0	0.1879	0.1407	0	0.5046	0	0	1.642	0	0	0.4151	1.7933	0.6749	0	0.8367	0	0.7031	1.9614	0	0	0.3275	0.5705	0.5001	0	0.2743	0	0	0.2511	0.3294
AC020909.2	0	0	0	0	0	0	0	0	0	0	0	0	0	0	0	0	0	0	0	0	0	0	0	0	0	0	0	0	0	0	0	0	0	0	0	0	0	0	0	0	0	0	0	0	0	0	0	0	0
MPP7-DT	0	0	0.0913	0	0	0	0	0	0.7468	0	0.324	0	0	0.0843	0	0.0823	1.0309	0	0.0964	0	0	0.0923	0	0.1569	0.0826	0.0955	0	0	0.1903	0	0	0.5284	0.1657	0.546	0.6164	0.2162	0	0.1605	0	0	0	0	0	0.234	0	0	0.415	0	0
AC009126.1	1.0017	1.6813	1.5053	2.0596	0.9912	0.808	0.9156	0.9307	1.5203	2.1563	2.0522	0.8455	1.2724	1.186	2.0089	1.0587	1.5693	1.2324	0.6201	0.696	1.1475	1.0019	1.417	1.0411	0.6643	0.8255	1.0295	1.3433	2.028	1.0581	1.0245	1.7352	1.6326	1.6684	1.611	0.9997	1.0414	1.1297	0.8726	1.1928	1.051	0.7042	0.7242	2.4938	0.6771	0.8817	1.3905	0.1983	0.7806
LINC01277	0.3948	0.1927	0.3499	1.4518	0.1263	0.0579	0.2602	0.1724	0.5837	0.2053	0.4901	0	0.0399	0.1869	0.0347	0.4148	0.4158	0.2214	0.2138	0.0931	0.0959	0.0372	0.1672	0.3481	0.3332	0.1733	0.1578	0.2323	0.6141	0.0758	0.0411	0.3197	0.2172	0.4184	0.7044	0.3488	0.0348	0.0648	0.0417	0	0	0.113	0.066	0.3776	0.1494	0.267	0.1116	0.1244	1.1745
AC091965.4	1.15	0	3.934	1.1929	2.8096	0.962	0.545	0.5114	1.3407	4.4972	0.9307	1.2715	0	1.8153	0.4948	0.8272	1.9035	0.7883	1.3843	0	0.4554	1.0602	1.1908	0.9014	0.2373	1.2342	1.532	0.4963	2.7333	2.1595	0.7318	3.0355	1.666	1.0977	0.5901	0.3105	0	1.3833	0	0	0.1155	0.6036	0.7054	0.6722	1.5478	1.7825	2.9798	0.0886	0
BMS1P14	0	0	0	0	0	0	0	0	0	0	0	0	0	0	0	0	0	0	0	0	0	0	0.0961	0	0	0	0	0.1603	0	0	0	0	0	0	0	0	0	0	0	0	0	0	0	0.3256	0	0.1151	0	0	0
AC011700.1	0	0	0.0293	0	0	0	0	0.0229	0.1498	0	0.5199	0.071	0	0.027	0	0.0264	0	0	0.0619	0.0987	0	0.0296	0.0887	0.0252	0.0265	0.0613	0.0913	0	0	0	0	0	0	0	0.0659	0.1388	0	0	0	0	0	0.045	0	0	0.2162	0.1062	0	0	0.0519
AL050404.1	0.187	0	0.192	0.291	0.2468	0	0.1596	0.1497	0	0.1646	0.5109	0	0.8316	0.3543	0.1811	0.2595	0	0.1923	0.7092	0.2426	0.3333	0.194	0.1453	0.0825	0	0	0.299	0.2422	0	0.3951	0	0	0	0	0	0	0.363	0	0	0.297	0	0.7363	0	0	0.0708	0	0	0.0648	0
AC090578.3	0.0908	0.0813	0.3417	0.1884	0	0.0651	0	0.3634	0.0318	0	0.1102	0.0753	0	0.1147	0.0586	0.084	0.0501	0.1556	0	0.2617	0	0.0628	0.6347	0.0534	0.1686	0	0	0	0.1295	0	0.0347	0.0599	0.1691	0.0371	0.1398	0.2206	0.8223	0.2185	0.1406	0	0	0.2383	0.2228	0.0796	0.0229	0.0282	0.0941	1.4054	0
AL078623.1	0	0	0	0.1953	0	0	0	0	0	0	0	0	0	0	0.2431	0	0	0	0	0	0	0	0	0	0	0	0	0	0	0.9282	0	0	0	0	0	0.1525	0.1218	0	0	0	0	0.1977	0	0	0	0	0.0976	0	0
AC073912.1	0	0.3431	0.1311	0.3976	0	0.4123	0	0	0.2681	0.1124	0	0.3179	0	0.121	0.7422	0	1.4805	0	1.6612	0	0	0.2651	0	0.1127	0.2373	0	0.2043	0	0.2733	0.5399	0	0.5059	0	0	0.2951	0	0	0	0	0	0	0	0.1176	0.6722	0	0	0.3973	0.1771	0
AC012442.1	0.8507	7.2341	2.3282	2.6473	1.6212	0.4575	1.4515	0.7944	0.7438	1.2476	2.3238	2.1164	1.8911	1.4772	1.9218	1.3112	1.6428	2.0411	0.9216	0.9807	2.7792	1.4706	0.991	0.8752	2.7645	1.2173	1.4733	1.6522	1.5165	2.3963	0.4872	2.5262	1.9807	0.87	1.9645	1.7226	0.2751	1.2792	2.9641	1.8009	0.8971	2.679	0	3.7295	0.322	2.6373	2.2044	1.9652	1.0311
AC024941.2	0.6938	0.828	1.2658	1.1994	0.4068	0.2487	0.8549	0.6787	1.1324	0.8818	0.4211	0.1918	1.8849	1.0952	0.8956	0.6416	0.1276	0.6341	1.1692	0.4666	0.6868	1.1993	0.7783	1.1556	0.7873	0.5791	1.9101	0.5989	0.8245	0.1629	0	0.4578	1.5794	0.473	2.8482	1.1239	0.1496	3.6163	0.5372	0.2448	0	0.3641	0	1.2166	1.8092	1.2905	0.9588	0.4808	0.2803
AC099795.1	0	0	0.0702	0.4255	0.1804	0	0.0583	0.0547	0.287	0.0602	0	0	0	0.0648	0	0	0.2263	0.2109	0.4444	0.1182	0	0.0709	0.0531	0.1206	0	0	0	0	0	0	0.0783	0.1354	0	0	0.1579	0.4984	0.5307	0.7402	0.4764	0	0	0.1077	0	3.4171	0.1035	0.1908	0.4252	0.4265	0
AC024575.1	0.8798	0.886	1.4673	1.0267	1.5476	1.0645	0.5629	0.5282	2.8849	0.7742	1.6022	1.0944	0.7334	0.5208	1.0647	1.017	1.6383	0.5654	1.1915	0	1.5678	0.7985	1.452	0.6788	0.5106	0.8262	0.967	0.8544	2.3525	0.4647	1.5118	2.3949	0.717	0.9448	4.8253	0.5345	2.7744	0.5953	2.81	0	0.8947	2.4244	0.4048	5.4964	0.4996	0.4091	1.1969	0	1.5996
PLS1-AS1	0	0	0	0	0	0	0	0	0	0	0	0	0	0	0	0	0	0	0	0	0	0	0	0	0	0	0	0	0	0	0.2483	0	0	0	0	0	0	0.3911	0	0	0	0	0	0	0.1641	0	0	0	0
LINC02515	0.2387	0	0	0	0	0	0	0	0	0	0	0	0	0	0.1155	0.0552	0	0.0614	0	0	0	0	0	0	0	0.1281	0	0.1545	0	0.1261	0	0	0	0	0	0	0	0	0	0	0	0	0.2196	0.7848	0	0.222	0.0928	0	0
AC007938.1	0.4135	0.7635	0.4774	0.2413	0.7729	0.4726	0.2425	0.3517	0.4339	0.1365	0.1883	0.3858	0.5745	0.3917	0.5004	0.5258	0.1283	0.877	1.008	0.0447	1.1974	0.6702	0.562	0.3874	0.24	0.3329	1.0949	0.3012	0	0.3276	0.6217	0.2047	0.9147	0.0952	0.1791	0.1256	0.0502	0.0466	0.1801	0	0	0.2849	0.1189	0.4079	0.0391	0.2644	0.2009	0.0896	0.094
AP003037.1	0	0	0	0	0	0	0	0	0	0	0	0	0	0	0	0	0	0	0	0	0	0	0	0	0	0	0	0	0	0	0	0	0	0	0	0	0	0	0	0	0	0	0	0	0	0	0	0	0
AC104237.3	0	0	0.3605	1.0932	0.309	0.3778	0.4496	0	0.1843	0.4637	0.6397	0.437	0	0.1664	0	0.1624	0	0.3612	0	0.3038	0	0.1822	0.4093	1.0843	0.3262	0	0.1404	0	0.3757	0	0	1.0432	0.1636	1.0779	0	0	0	0.6339	0.408	0	0	1.3829	0.4849	0.462	0	0	0	0.1217	0
HCG18	4.2754	9.1848	4.8155	4.8982	4.909	4.8773	4.1192	6.0954	6.4143	3.1031	6.4221	3.8524	4.4163	3.6143	4.3657	2.9978	5.26	4.7243	11.0842	5.1606	5.0714	5.5375	5.7487	7.7277	3.9301	2.9677	4.3729	6.8797	6.8705	5.8687	4.6977	4.9352	5.832	3.5293	6.0809	7.0397	3.7232	8.2363	5.1285	3.296	3.2263	4.776	7.3235	2.2156	2.8407	4.637	5.4565	5.9937	2.4364
AL356130.1	0	0	0	0	0	0	0	0	0	0	0	0	0	0	0	0	0	0	0	0	0	0	0	0	0	0	0	0	0	0	0	0	0	0.0937	0	0	0	0	0	0	0	0	0	0	0	0	0	0	0
AL157373.1	0	0	0	0	0	0	0	0	0.1822	0	0	0	0	0	0	0	0	0	0	0	0	0	0	0	0	0	0	0	0	0	0	0	0	0	0	0	0.6738	0	0	0	0	0	0	0	0	0	0	0	0
LINC02461	0	0	0	0	0	0.193	0	0.1436	0.0941	0	0	0.2232	0	0	0.1737	0	0.297	0	0.0972	0	0.3197	0.0931	0.3484	0	0	0.1926	0	0	0	0	0.6166	0	0	0	0	0	0.1741	0	0	0	0	0	0.1651	0.472	0.1359	2.2529	0	0	0
GS1-594A7.3	0.1307	0	0	0	0	0	0	0	0.2742	0.115	0	0	0	0	0	0.4834	0.4326	0.2687	0.1416	0	0	0.1355	0	0.1152	0	0	0	0	0	0	0	0	0.1217	0.3207	0	0	0	0	0	0	0	0	0	0	0.0989	0.4861	3.4536	0	0
AC008869.1	0	0	0	0	0	0	0	0	0	0	0	0	0	0	0	0	0	0	0	0	0	0	0	0	0	0	0	0	0	0	0	0	0	0	0	0	0	0	0	0	0	0	0	0	0	0	0	0	0
AC068756.1	0	0	0.191	0.5792	0.1637	0	0	0	0	0.4913	0	0	0.4137	0	0.3604	0	0	0	0	0	0	0.193	0	0	0	0	0	0	0.7962	0	0	0.7369	0	0.6852	0	0	0	0.3358	0.4323	1.182	0	0.2931	0	0	0	0	0	0	0
Z95624.1	0	0	0	0	0	0	0	0	0	0	0	0.2971	0	0	0.2313	0	0	0	0	0	0	0	0	0	0	0	0.0955	0	0	0	0.1368	0.2364	0.3337	0	0.2758	0	0	0	0	0	0	0	0	0	0	0	0	0	0
AC079465.1	0.1073	0.048	0	0.167	0.0944	0.1539	0.2289	0.1002	0.0188	0.8812	0.0977	0.0445	0.159	0	0.1385	0.0662	0.0888	0.1839	0.1937	0.0928	0.1275	0.1669	0.0694	0.3154	0.2823	0.1727	0.1144	0.1621	1.1859	0.1133	0.2049	0.0708	0.1832	0.0658	0.1652	0.1304	0.4512	0	0.0415	0	0	0.169	0.1316	0	0.0135	0	0.0278	0.0372	0
AC002558.2	0	0	0	0	0	0	0	0.0892	0	0	0	0	0	0	0	0.1031	0.1845	0	0	0	0.1986	0	0.1731	0.0983	0	0	0	1.1544	0	0	0.2553	0.2206	0	0	0.2574	0	0	0	0	0	0	0	0	0	0	0	0.1733	0	0
LINC01995	0	0	0	0	0	0	0	0	0	0	0	0	0	0	0	0	0	0	0	0	0	0	0	0	0	0	0	0	0	0	0	0	0	0	0	0	0.161	0	0	0	0	0	0.229	0	0	0	0	0	0
HAND2-AS1	4.0557	22.2759	27.7496	4.6874	27.4641	9.8116	11.5202	13.4725	4.1739	5.6346	5.4861	8.9551	6.8227	31.1866	6.8534	4.9965	2.2241	21.8336	28.4166	18.9001	15.4622	26.05	9.8366	11.1656	7.5477	5.8251	14.4765	19.0594	15.0292	9.8605	16.7526	4.256	37.5313	1.636	0.7757	0.3695	0.5832	0.2552	0.4189	0.3593	0.016	2.3161	0.4132	0.1209	0.0883	0.0164	3.5183	0.3333	0.8165
AC011330.2	0.4725	0	0.8485	0.7351	0.4155	1.1433	1.1084	1.6073	0.7436	0.3118	0.2151	1.1754	0.2626	1.0069	0.4574	0.4369	0.9776	0.4858	1.2797	1.2255	1.0524	1.3476	1.1008	0.1042	0.7677	0.8874	1.6994	0.1529	0.5053	1.7467	1.0824	0.7015	1.9801	1.5945	0.5455	1.7221	1.1461	0.2131	0.5487	1.5003	0.8542	0	0.6521	0	2.0568	1.2084	0.1836	0.4093	0
AC068616.3	0	0	0	0.3315	0	0	0.0303	0	0	0.0312	0	0	0	0	0.5501	0	0	0	0	0	0	0	0.0276	0	0	0	0	0	0.076	0.2251	0	0	0	0	0	0	0.2757	0	0	0.1128	0.0321	0.2796	0	0	0.1075	0	0.1656	0	0
MIR646HG	0.3429	0.2723	0.2448	0.3434	0.6898	0.1668	0.1628	0.327	0.5444	0.328	0.3856	0.1335	0.3049	0.2175	0.8026	0.1655	0.4689	0.6409	0.1098	0.6987	0.2444	0.4547	0.4215	0.3971	0.2381	0.112	0.3552	0.4286	0.2424	0.4032	0.2664	0.1653	0.025	0.5416	0.8126	0.0435	0.3356	0.0484	0.0554	0.1136	0.0189	0.108	0.3018	0.0235	0.0135	0.0139	0.1066	0.0103	0.0759
LINC00866	0	0	0	0	0	0	0	0.2873	0	0	0	0	0	1.5296	0.3474	0	0.297	0	0	0	0	0.1861	0.5574	0	0	0	0	0.2323	0	0.7582	0	0.3552	0	0	0.4144	0	0	0.3238	0.4168	0	0	0	0	0	0	0	0	0	0
AC004702.1	0	0	0.3947	0	0	0	0	0	0	0	0	0	0	0	0.7448	0	0	0	0	0	0	0	0.2987	0	0.3571	0	0	0.498	0	0	0	0.7615	0	0.472	0	0	0	0	0.8934	0	0	0	0	0	0.2912	0	0	0.2666	0
AC010655.4	0	0	0	0	0	0	0	0	0	0	0	0	0	0	0	0	0	0	0	0	0	0	0	0	0	0	0	0	0	0	0	0	0	0	0	0	0	0	0	0	0	0	0	0	0	0	0	0	0
AC106707.1	0	0	0.0704	0.1067	0	0	0	0	0	0	0.1248	0	0	0	0.0664	0	0	0	0	0	0	0	0	0.0302	0.0318	0	0	0	0.0733	0	0	0	0	0	0	0	0.0665	0	0	0.6531	0	0.1619	0	0	0.026	0	0	0.0238	0
AC016682.1	0.0314	0	0	0.2936	0	0.0338	0	0.0252	0	0	0.0573	0	0	0	0.1218	0	0	0.097	0.0341	0	0	0.0326	0	0	0	0	0.0503	0	0.1345	0.5315	0	0	0	0	0.1452	0.0764	0.1221	2.7805	0	2.5964	0.1421	0	0	0	0.0952	0	0	0	0
AC117461.1	0	0	0.0373	0.113	0	0	0	0	0	0.0639	0	0	0	0	0	0	0.0601	0	0	0	0	0.0377	0	0	0	0	0	0	0.0777	0	0	0	0	0.0891	0.0838	0	0	0	0.1687	0	0	0	0	0.6685	0.0275	0	0	0	0
AC016134.1	0.1622	0.1452	0.0555	0.6731	0	0	0	0	0.0567	0.1903	0	0	0.1202	0.0512	0.5235	0.15	0	0	0.1758	0	0.1927	0.0561	0.042	0	0.0502	0	0	0	0.8097	0.5712	0	0.1071	0.0504	0.1327	0.2498	0	0.5247	0.1951	0.5024	0.6869	0	0.1703	0	1.2802	0.0819	0	0.2522	0.075	0
AC006116.5	0	2.1619	0	0	0	0	0	0.2148	0.4224	0.2361	0.2443	0.3338	0	0.1271	0	0	0	0.2759	1.0175	0.232	0.2391	0.5567	0.2084	0.355	0.1246	0.144	0.429	0.1737	0	0	0.4611	0.2656	0.2499	0.494	0.3098	0	0.5208	0	0	1.7042	0.3639	0	0.1235	0	0	0.1248	0	0.093	0
AC018398.2	0	0	0	0.1425	0	0	0.0195	0.0183	0	0	0	0	0	0	0.0887	0	0.0758	0.0235	0	0	0	0	0.0178	0	0	0	0	0.0593	0	0	0	0	0	0.0281	0	0.0557	0.1333	0	0.1064	0.3636	0.0621	0.0721	0	0.0602	0	0	0.1424	0	0
AC110792.3	1.7618	4.7312	5.1661	0.7832	2.6564	3.7898	4.7239	4.2308	2.6409	5.7581	3.2084	3.1308	1.119	3.3375	0.9747	2.7931	2.9163	5.435	2.7268	5.2229	0.897	6.2653	5.8642	2.4414	4.4401	5.1323	5.8343	2.933	1.6152	2.6586	2.3065	3.9862	6.0946	5.2511	2.9061	1.2232	1.9537	0.9083	0	1.5984	0	1.1889	1.3895	0.662	1.5244	1.1704	1.5652	1.9187	0.4576
AC104389.2	0	0	0	0	0	0	0	0	0	0	0	0	0	0	0	0	0	0	0	0	0	0	0	0	0	0	0	0	0.3074	0	0	0	0	0	0	0	0	0	0	0	0	0	0	0	0	0	0	0	0
AC246787.2	0	0	0	0	0	0.3327	0	0	0	0	0	0	0	0	0	0	0	0	0	0	0	0	0	0	0.4308	0	0	0	0	0	0.1772	0	0	0	0	0.3758	0	0	0	0	0	0	0	0.4068	0	0.1438	0	0	0
LINC01206	0.0034	0.0278	0	0.0643	0	0	0	0.0055	0.0253	0.003	0.0376	0	0	0.0033	0.0534	0	0.0057	0.0035	0	0.003	0	0	0	0	0.0032	0.0074	0	0	0.0442	0.1165	0	0	0	0.0085	0.0159	0	0.0334	0.0311	0.064	0.186	0.0031	0.0488	0.0032	0.0091	0.0078	0	0.0429	0.0024	0
AL451054.4	0	1.059	0.0809	0.7363	0.1387	0.1696	0.471	0.505	1.4068	0.2082	0.5745	0	0.1753	0.5229	0.3054	0.2188	0.7833	0.2433	0.6836	0.1364	0	0.0818	0.5513	0.2086	0.2929	0.3386	0.063	0.8169	0	0	0.1807	0.1561	0.5876	0.5807	0.1821	0.1916	1.0714	0.1423	0	1.7531	0	0	0.0726	1.0373	0.418	0.9536	0.1226	0.1093	0.5736
AP000781.1	0	1.2953	0	1.501	0.6364	0	0	0.193	0.2531	0.2122	0.8784	0	0.5361	0	0	0.6691	0	0	0	0.6256	0.4298	0.5003	0.3746	0.2127	0.4478	0.7765	0.9639	0	0	0	0.2763	0	0.2246	0.296	0.5569	0.586	0.936	0.4352	0.5602	1.5316	0.218	0	0.2219	0	0.1826	0	0	0.3343	0
DDIT4-AS1	0	0	0	0	0	0	0	0	0	0	0	0	0	0	0	0	0	0	0	0	0	0	0	0	0	0	0	0	0	0	0	0	0	0	0	0	0	0	0	0	0	0	0	0	0	0	0	0	0
LINC02283	0	0	0	0	0	0	0	0	0	0	0	0	0	0	0	0	0	0	0	0	0	0	0	0	0	0	0	0	0	0	0	0	0	0	0	0	0	0	0	0	0	0	0	0	0	0	0	0	0
AC008764.8	0.4693	2.0757	1.3882	1.5463	0.607	0.7126	1.1304	1.1932	3.6786	1.0202	0.6535	0.6181	0.7978	1.3858	0.588	0.8935	0.9596	0.9651	2.3627	0.7638	0.4427	1.2598	1.9724	1.3145	1.2303	0.3555	2.1845	1.4655	1.0039	0.7582	0.3478	1.3116	1.594	1.0502	1.9124	1.4758	1.5535	0.7472	0.8336	0.0877	0.3743	0.4781	0.6604	0.944	0.836	0.5392	0.9013	0.5739	0.6023
MID1IP1-AS1	0	0	0	0	0	0	0	0	0	0	0	0	0	0	0	0	0	0	0	0	0	0	0	0	0	0	0	0	0	0	0	0	0	0	0	0	0	0	0	0	0	0	0	0	0	0	0	0	0
AC068580.2	0	0	0	1.3811	0	0.2387	0.1893	0	0	0	0	0	0	0	0	0	0	0	0	0	0	0	0	0	0	0	0	0	0	0	0	0	0	0	0	0	0	0	0.5154	0	0	0.3494	0	0	0	1.2383	0	0.1538	0.8069
AL365181.1	0.041	0	0.0421	0.2554	0	0	0	0	0	0	0	0.2042	0	0	0.2383	0	0	0	0.0445	0.071	0	0	0	0	0	0	0	0	0	0.9535	0	0	0.0764	0	0	0	0.4777	0	0.2859	0.2606	0	0.1938	0	0	0	0	0.0638	0.0284	0
LINC01774	0	0	0	0	0	0	0	0.1009	0	0	0	0	0	0	0	0	0	0	0	0	0	0	0	0	0	0	0	0	0	0	0	0	0	0	0	0	0	0	0	0	0	0	0	0	0	0	0.588	0	0
AC008083.2	0	0	0.1161	0.352	0	0.1217	0.0965	0	0	0	0.412	0	0	0.2143	0.219	0	0.5618	0	0	0	0	0.1173	0	0	0	0	0.0904	0	0	0	0	0	0	0.1388	0.2612	0	0.8781	0	0	0	0	0	0	0	0.1713	0.1052	0	0	0
AP005271.1	0	0	0.4161	0	0.0891	0	0	0	1.1699	1.5161	1.6612	0	0	0.768	0	0.0937	0.1678	0	0	0	0	0.3154	0.1574	0.1788	0	0	0	0.1312	0.2168	0	0	0.4013	0	0	0	0	0	0	0.2354	0.3218	0	0.1596	0	0	0.0767	0	0.1576	0	0.1843
AC084866.1	2.8452	33.9754	77.5958	0.5651	15.3341	4.6877	27.4748	111.353	1.7785	0.1065	0.1102	0	0.2691	30.962	0	0.1679	2.004	16.8069	53.3195	0.8375	15.5335	94.3073	192.1	18.1496	9.5551	0.1299	0.4839	175.104	0	0.1279	0.0693	0	57.8444	3.1946	22.3669	131.801	154.831	0.1092	124.444	0.5767	0.1094	5.2426	0.1671	0	369.174	0.2252	166.21	294.216	3.3019
LINC01038	0	0	0	0	0	0	0	0	0	0	0	0	0	0	0	0	0	0	0	0	0	0	0	0	0	0	0	0	0	0	0	0	0	0	0	0	0	0	0	0	0	0	0	0	0	0	0	0	0
AC022167.1	0	0	0	0	0	0	0	0	0	0	0	0	0	0	0	0	0	0	0	0	0	0	0	0	0	0	0	0	0	0	0	0	0	0	0	0	0	0	0	0	0	0	0	0	0	0	0	0	0
AC093484.2	0.0346	0	0	0.7543	0.0305	0	0	0.0277	0	0.0305	0	0	0.077	0	0.4693	0	0	0	0	0	0	0	0.0269	0	0	0	0.0277	0	0.1481	1.0973	0	0	0	0.2125	0	0	0.6048	0	0.0804	0	0.1565	0.4907	0.0319	0	0	0	0.646	0	0
AC108751.4	0	0	0	0	0	0	0	0	0.1572	0	0	0	0	0.071	0	0.0693	0	0	0	0	0	0.0777	0	0	0.2087	0	0	0.097	0	0	0	0.1483	0	0.092	0.3461	0	0	0.1352	0	0	0	0	0	0.1971	0	0	0.233	0	0
AC017100.1	0.8341	1.0338	1.1852	1.198	3.1037	1.5871	1.4232	2.8761	2.7602	2.2582	2.5705	1.4366	1.2836	1.5193	0.7454	1.5427	1.9116	1.8473	5.4218	1.054	1.372	1.5306	2.641	1.075	1.5489	2.2035	0.5129	3.0738	2.8822	0.5422	1.3964	2.1593	1.1353	2.126	3.2596	3.1182	0.249	6.02	0.7452	2.6485	6.7857	2.0205	0.2361	3.8817	3.8861	0.537	1.0973	2.4011	0.9332
AC055788.2	0	0	0	0	0	0	0	0	0	0	0	0	0	0	0	0	0	0	0	0	0	0	0	0	0	0	0	0	0	0	0	0	0	0	0	0	0	0	0	0	0	0	0	0	0	0	0	0	0
AC015712.1	1.2171	2.0427	2.0298	2.525	1.0705	1.5817	0.4326	1.5831	3.4587	0.0446	2.124	0.6308	0.9019	1.7292	0.5892	1.7352	1.6788	1.2515	0.6593	2.5432	0.994	1.1046	2.2056	1.2521	0.7063	1.2518	3.3239	1.8385	0.5424	0.5357	0.2324	2.6103	2.0781	1.4937	0.2342	0	0.3936	9.2419	0.8246	0.4831	0.1834	1.5172	0.1866	2.0009	0.9599	0.0943	0.3154	0	0.461
AL512791.1	2.7501	4.0283	1.0263	0.778	3.5183	1.8822	1.2797	3.6023	6.5583	10.9995	5.0081	1.244	1.1115	2.368	1.4523	1.3873	3.3107	1.7996	11.9179	1.7294	2.2276	1.8152	4.0775	4.6297	3.0177	4.5615	3.9968	2.9134	3.7436	2.6409	0.5728	2.4748	3.7255	7.0571	2.3094	3.0376	3.8814	0.4511	1.1615	0	0	0.3937	2.0703	0	3.0286	2.3252	5.4418	7.2772	0.9091
AL034351.4	0	0.0811	0.186	0.94	0	0	0.0258	0.1693	0.1268	0	0.275	0	0	0.1144	0.4679	0	0.05	0.1553	0.2945	0	0.0538	0.1567	0.5865	0.0799	0.2244	0	0	0.1956	0.1292	0.2553	0	0.0598	0.2813	0	0.279	0.6606	0.762	0.2725	0.6315	0.4796	0	0.6183	0.0278	0	0.0457	0.1686	0.3757	2.3446	0
AC003687.1	0	0	0	0	0	0	0	0.1406	0	0	0	0	0	0	0	0	0	0	0	0	0	0	0	0.1549	0	0	0	0.4549	0	0	0	0	0	0	0	0	0	0	0	0	0	0	0	0	0	0	0	0	0
AC006058.2	0	0	0	0.8518	0	0	0	0	0	0	0	0	0	0	0	0	0	0	0	0	0	0	0	0	0	0	0	0	0	0	0	0	0	0	0	0	0.5312	0	0	0	0	0.2155	0.1259	1.8001	0	0	0.2128	0	0
AC026464.2	0	0	0	0	0	0	0	0	0	0	0	0	0	0	0	0	0	0	0	0	0	0	0	0	0	0	0	0	0	0	0	0	0	0	0	0	0	0	0	0	0	0	0	0	0	0	0	0	0
AC004231.1	0	2.7185	0.2833	0.2864	0.3238	0.198	1.3347	0.2947	0.5794	0.081	0.6704	0	0	0.1743	0.1782	0.1702	0.457	0.1893	0.0997	0	0	0.4773	0.8577	1.055	0.5981	0.1975	0.1471	0.8341	0	0.1944	0	0.5466	1.2856	1.4683	0	2.0126	0.3572	1.3284	0.8551	4.6756	0.2496	0.8695	1.0161	0.2421	0.0697	0.3424	1.2877	0.5102	0.1673
AC008686.1	0	0	0	0	0	0	0	0	0	0	0	0	0	0	0	0	0	0	0	0	0	0	0	0	0	0	0	0	0	0	0	0	0	0	0	0	0	0	0	0	0	0	0	0	0	0	0	0	0
AC087588.2	0	0	0.0807	0	0	0.2537	0	0	0	0.1384	0.1432	0	0	0	0.1522	0.1454	0	0.0808	0.0852	0	0.1401	0	0	0	0.073	0	0	0	0	0	0.1801	0	0.0732	0	0.7262	0	0	0	0	0	0	0.1238	0	0	0.119	0	0	0	0.1429
Z85996.3	0	0	0	0.6851	0	0	0	0	0.385	0.0646	0	0	0	0	0.8526	0.1357	0	0	0	0	0	0	0	0	0	0	0.1173	0	0	0.155	0	0.1453	0	0.1801	2.3727	0	0.4273	0.2648	0.1705	1.3982	0	0.5778	0	0	0	0.1365	0.2282	0	0
LINC00517	0.1091	0.1465	0	0.0566	0.032	0.1564	0.031	0.0291	0.0191	0.032	0.0662	0.0452	0.6871	0.0172	0.0704	0.0168	0	0.0374	0.0197	0	0	0.0189	0.0847	0.0481	0.0338	0.2147	0.1017	0.1177	0	0.0768	0.0208	0	0.0508	0	0.084	0	0.2823	0	0	0	0	0.0286	0.0167	0	0	0	0.0565	0.0252	0.0331
AL031058.1	1.7737	2.2682	1.4736	3.1541	0.5943	1.9077	7.4219	2.434	3.7223	0.3716	5.9987	1.0507	3.1919	2.4	0.4906	6.0927	3.7748	1.9976	2.3792	2.41	2.8597	2.453	5.3134	4.022	6.7444	2.3569	1.7554	1.8592	1.0841	1.606	2.4189	3.5115	2.1239	8.811	5.2663	9.236	11.4736	8.9918	11.5755	5.0959	14.5064	4.6549	0.2331	15.33	7.6737	21.4453	10.5055	10.4779	3.3785
AC092958.2	0	0	0	0	0	0	0	0	0	0	0	0	0	0	0	0	0	0	0	0	0	0	0	0	0	0	0	0	0	0	0	0	0	0	0	0	0	0	0	0	0	0	0	0	0	0	0	0	0
AL512310.11	0	0	0	0	0	0	0	0	0	0	0	0	0	0	0	0	0	0	0	0	0	0	0	0	0	0	0	0	0	0	0	0	0	0	0	0	0	0	0	0	0	0	0	0	0	0	0	0.2452	0
AL049836.2	0	0	0	0	0	0	0	0.117	0	0	0	0	0.325	0	0	0	0	0	0	0	0	0	0	0	0	0	0.2337	0	0	0	0	0	0	0	0	0	0	0	0	0	0	0	0	0	0	0	0	0	0
AL049541.1	0	0	0	0	0	0	0	0	0	0	0	0	0	0	0	0	0	0	0	0	0	0	0	0	0	0	0	0.1513	0	0	0	0	0	0	0	0	0.4534	0	0	0	0	0	0	0	0	0	0	0	0
AC103808.1	0	0	0	0	0	0	0	0.0651	0	0.0716	0	0	0	0	0	0	0	0	0	0	0	0	0	0	0	0.0873	0	0	0	0.3437	0	0	0	0	0	0	0.1579	0	0.189	1.0333	0	0	0	0	0	0	0	0	0
AC104304.3	0	0	0.1177	0	0	0	0	0	0.1203	0	0	0	0	0.2172	0.4441	0	0	0	0.2485	0	0	0.119	0.0891	0	0	0	0	0	0	0	0	0	0	0	0	0	0.2226	1.2416	0.2664	0	0	0.3612	0	2.715	0	0.2133	0	0.0795	0.2085
AL132990.1	0	0	0	0	0	0	0	0.109	0.2857	0.3593	0	0	0	0.043	0	0	0	0	0.0983	0	0	0	1.1981	0	0.0421	0	0	0.47	0.1941	0	0	0.0898	0	0.3341	1.9908	0.6615	0.7044	0	2.2133	0	0	0.3572	0	0	1.9238	0	0.8465	0	0
RAB11B-AS1	6.9424	8.189	6.0594	6.2591	9.9295	5.8617	6.9744	7.7384	6.9441	6.1087	6.4984	7.9094	8.9423	7.6817	9.0455	7.9803	9.6656	4.9371	6.959	11.0516	6.2433	7.2007	9.9268	5.1493	7.7712	4.8744	7.1051	9.9971	5.1353	8.4985	10.9999	8.8629	6.1635	5.5739	14.983	9.9326	7.5545	3.0439	15.0711	6.3868	6.862	13.4856	2.2685	13.9946	6.435	19.1287	15.7364	1.9785	11.4427
AF274573.1	0	0	0	0	0	0	0	0	0	0	0	0	0	0	0.5586	0	0	0	0	0	0	0	0	0	0	0	0	0	0.3085	0	0	0	0	0	0	0	0.2799	0	0	0	0	0.2271	0	0	0	0	0	0	0
ZBTB46-AS1	0	1.8894	0	0.8758	0.1238	0	0.1201	0	0.1477	0	0.2563	0	0.3128	0.1333	0	0.1301	0.4659	0	0.1525	0	0	0.146	0.1093	0	0.1307	0.6041	0	0.7288	0	0.8919	0	0.2786	0	0.3454	1.2998	0	0.5462	3.8087	0.6537	0	0	0.6647	5.9559	0	0.2131	0	0.2188	0	0.2559
AP001924.2	0	0	0	0	0	0.0598	0	0	0	0	0	0	0	0	0	0	0	0	0	0	0	0	0	0	0	0	0	0	0	0	0.0637	0	0	0	0	0	0	0	0	0	0	0	0	0	0	0	0	0	0
AC134312.4	0	0	0	0.4175	0	0	0	0	0	0	0	0	0	0	0.2598	0	0	0	0.1454	0	0	0	0	0	0	0.288	0.1072	0	0	0.2835	0	0	0	0.1647	0.3098	0	0	0	0	0	0	0	0.1235	0	0	0	0.2086	0	0
AL139099.1	0	0	0	0	0	0	0	0	0	0	0	0	0	0	0	0	0	0	0	0	0	0	0	0	0	0	0	0	0	0	0	0	0	0	0	0	0	0	0	0	0	0	0	0	0	0	0	0	0
AL513493.1	0	0.087	0	0	0	0.0348	0	0.0259	0.068	0	0.1179	0	0	0	0.1254	0	0	0	0	0	0	0	0.0252	0	0.0601	0	0.0518	0	0	0.2053	0	0	0.0302	0	0	0.0787	0	0	0	0	0	0.306	0	0	0	0	0	0	0
PPP1R12A-AS1	2.1105	0.8719	1.6423	1.2991	2.8762	1.771	0.4749	0.724	4.1369	0.551	2.9564	1.5002	2.4747	1.1203	1.0329	2.7453	2.8408	1.0732	3.6182	0.3409	1.7358	1.5636	0.8466	0.9408	0.3445	1.3441	2.651	0.9309	1.1907	1.0289	1.7534	2.2498	1.3392	1.7647	2.8921	0.6763	0.5401	0.6277	0.9158	1.031	0.3564	0.8034	0.3414	0.8541	0.0527	0.6255	0.9014	0.0964	0.1687
AC092279.1	0.3436	1.3182	1.0201	2.4249	0.394	0.8711	0.7852	0.9921	1.2232	0.4481	1.352	0.4427	1.2412	1.3832	2.2573	0.5674	1.5336	0.7193	2.2136	0.6897	0.7216	1.6737	1.5535	1.2607	0.8204	0.731	0.873	1.2552	1.2469	1.1018	0.3585	2.3322	1.08	0.9036	2.6496	1.819	1.7622	3.1996	2.1521	1.734	0.8153	0.7922	0.717	2.9051	1.2961	2.197	1.6408	1.4118	0.714
RBMS3-AS2	0.0651	0.0875	0	0.5067	0.0286	0.035	0.0278	0.0261	0.0342	0.086	0	0.081	0	0	0.2522	0.1205	0.1078	0	0.1764	0.0282	0.058	0.0676	0.0759	0	0.0605	0	0.0781	0.0843	0.0697	0	0.0373	0	0.0303	0	0	0	0	0.0588	0.0756	0.4137	0.0294	0.1026	0.0599	0	0.0247	0.1817	0	0	0
AC006273.1	0.784	3.7429	2.235	1.8976	0.2299	0.1874	1.2634	0.9762	6.6725	0.0767	5.0763	0	0.1936	0.6601	0.1687	5.8004	6.3445	0.3583	0.1888	1.2804	0.4657	2.4395	1.2854	0.9218	0.3235	0.2805	0.2785	0.564	0.1863	0	0.0998	3.6216	0.8113	5.7731	2.8163	0.2117	3.7191	2.6721	0.607	0.5532	0.0787	3.0177	0	2.2914	0.2638	0.8102	1.2189	0	0.3168
AC096647.1	0.162	0.3263	0.4156	0	0.4274	0.3049	0.0346	0.389	0.17	0.1782	0.0737	1.8136	0.09	0.1534	0.2353	0.2247	1.0055	0	0	0	0	0.7141	0.1258	0	0.0752	0.0869	0.7445	0.0524	0.0866	0.2567	0	0.1604	0.1509	0	0.0935	0	0	2.1922	0	0	0	0.1275	1.0061	0	0	0	0	0.5894	0
AC027288.1	0	0.289	0.1104	0.1674	0.0946	0.1736	0.3213	0.0861	0	0.0473	0.098	0	0.2392	0	0.1042	0.1493	0.4453	0.332	0.2332	0.0465	0	0	0.2089	0	0.05	0.1155	0.086	0.0697	0	0	0	0	0.0501	0.1981	0.2485	0	2.1927	0.0971	0.25	0.1709	0	0.3389	0.0495	0	0.0407	0	0	0.2237	0.0978
AL358232.2	0	0	0	0	0	0	0	0.083	0	0	0.5667	0	0	0	0	0	0.3434	0	0.2248	0	0	0	0	0	0	0	0	0	0.2219	0	0	0	0.0966	0.5093	0	0.7562	0.2013	0	0.241	0.9882	0	0	0.0955	0	0	0	0	0.0719	0
KCNQ1-AS1	0.0692	0	0.213	0	0.3651	0	0.4132	0.0554	0.4356	0.1218	0.126	0.1721	0.1538	0.7864	0.268	0.192	0	0.0711	0	0.1795	0.8631	0.1435	0.1612	0.3051	0.1927	0.1485	0.2212	0.3584	0	0.2924	0.4756	0.274	0.3866	0	0.1598	0	0	0	0	0	0	0.4358	0	1.82	0	0	0	0	0.1258
AC069287.3	0	0.342	0	0	0	0	0	0	0	0	0	0	0	0	0	0	0	0	0	0	0	0	0	0	0	0	0	0	0	0	0	0	0	0	0	0	0	0	0.2958	0	0	0	0	0	0	0	0	0	0
TH2LCRR	0.2775	0.1863	0.7121	1.2955	0	0.2239	0.5327	0.1111	0.9464	0.2442	0.5054	0.1726	0	0	0.2687	0.1283	0.4594	0.4994	0.3007	0.18	0	0.2879	0.5389	0.4283	0.0644	0.0745	0.7764	0.6289	0.2968	0.2932	0.159	0.2747	0.2585	0.7664	0.3205	0.1686	0.4039	0.1252	0.6447	0.4406	0	0	0.0638	0	0.1576	0.1291	0.3236	0.0962	0
AL357141.1	0.0133	0	0.0273	0	0.0234	0.0143	0.0114	0	0	0	0.0485	0.0331	0	0	0.0515	0	0.044	0.0137	0.0288	0	0	0	0	0	0.0247	0	0.0106	0.0517	0	0	0	0.079	0	0	0	0	0	0	0	0.0423	0	0.021	0.0122	0	0.0201	0.0124	0.0207	0	0
AC068473.5	15.7103	15.456	18.092	8.8991	16.8423	14.3271	12.0748	12.8073	15.3448	15.8622	17.7323	11.8875	15.7718	18.343	13.5277	10.9132	8.3286	18.6112	26.5109	4.0375	8.7726	14.6052	13.3538	7.629	5.0751	10.0232	14.6987	11.8112	17.1128	10.1711	7.7542	13.9026	24.1721	6.7526	13.7092	3.8703	14.9625	11.9528	4.5405	7.8162	5.0064	7.9798	16.7532	9.7122	4.9057	3.3329	10.3554	6.4222	2.5668
AL033380.1	0	0	0	0	0	0	0	0	0	0	0	0	0	0	0	0	0	0	0	0	0	0	0	0	0	0	0	0	0	0.2361	0	0	0	0	0	0	0	0	0	0	0	0	0	0	0	0	0	0	0
TMEM75	0	0	0.0711	0	0.0305	0.0373	0	0.0832	0.1091	0	0	0	0	0.0328	0	0	0	0	0.0375	0	0	0	0.1076	0.0305	0	0	0.0277	0.314	0.0741	0	0	0	0.0323	0	0.16	0	0.1345	0	0	0.55	0.0313	0.2182	0.0638	0.2734	0.1311	0.0967	0.1616	0.3601	0
AF127577.3	0	0.2579	0	0	0	0.3099	0	0	0.1008	0	0.1749	0	0	0	0	0	0	0	0.104	0	0	0	0	0	0	0	0	0	0	0	0	0	0	0	0	0	0.1864	16.2887	0	0	0	1.9658	0.0884	0.5052	12.2877	0	0.8959	0	0
AC138207.4	0.7677	1.9402	2.2708	4.9182	0.7149	1.0684	0.9246	1.1928	2.2269	1.8675	2.3847	1.3481	1.6061	1.0265	1.1367	1.4616	4.5594	1.2073	3.718	0.898	0.7242	1.4519	2.3847	1.8317	1.4674	2.0839	1.7325	2.2802	1.5455	1.5264	0.8794	3.1288	2.2289	1.8842	3.2326	5.8155	2.6289	4.1554	3.1467	3.5847	1.3062	2.1331	6.1076	2.4943	1.2991	1.1759	4.1421	4.8193	1.0673
LINC00165	0.091	0	0.0934	0	0	0	0.0777	0	0	0	0.1658	0	0	0	0	0	0	0	0	0	0.1622	0	0	0	0	0.1954	0.0728	0	0	0	0	0.1802	0	0.1117	0	0	1.0598	0	0	0	0	0	0	0.7183	0	0	0	0	0
MIR29B2CHG	0.7211	1.5156	2.3352	1.7842	0.1497	0.7949	0.642	0.2331	1.4758	1.9431	1.6069	0.2786	0.7169	1.7267	0.9454	1.2675	2.543	1.0225	1.0336	0.2672	0.2395	1.7143	0.5462	0.8374	0.7611	0.9999	1.6505	0.725	4.5991	0.6908	0.2001	2.7046	2.2944	0.5827	2.1204	0.1741	0.2868	0.4203	0.1457	0.0427	0.0526	0.2327	0.1442	0.3417	0.1865	0.3249	0.6198	0.0497	0.0977
TAT-AS1	0.0945	0.1268	0.5332	0.294	0.2493	0	0.0403	0.4159	0.6938	0.0416	0.9461	0	0	0.0895	0.0915	0.3058	0.7818	0.1457	0.1023	0.0408	0	0.147	0.2568	0.0416	0	0	0.151	0.4281	0	0.1996	0	1.0286	0.088	0.9274	3.3812	0	0	0.4261	0.2194	0.4499	0.1281	0.2231	0.0435	0.7454	0.0358	0.0879	3.3045	0	0.0859
AC005625.1	0	0	0.1631	0	0	0	0	0	0	0	0	0	0.3532	0	0.9231	0.147	0	0.1634	0	0	0	0	0	0.2803	0	0	0	0	0	0.3357	0	0	0	0	0.367	0	1.2335	0.5735	0	0	0.1436	0.5004	0	0.418	0	0	0.2471	0	0
AL731702.1	1.4693	6.0593	7.0369	2.2317	3.1077	2.3704	1.8355	8.4148	2.5144	3.2167	4.6187	1.7406	1.7497	3.1312	1.1515	1.197	2.0846	4.3347	10.1194	0.605	2.7429	2.3041	7.947	2.3445	0.7795	1.483	5.3549	10.7125	2.5817	3.5105	1.2824	3.1512	5.555	1.4812	1.8177	0.2125	0.3394	0.3156	0.1625	0	0.1107	0.9364	0.9335	6.0733	0.2781	0.3416	0.4079	0.2909	0.3816
FAM106C	0.0462	0	0.0474	0.1438	0	0	0	0	0.0485	0.0407	0.2525	0.115	0	0.1751	0	0	0	0.095	0.2503	0	0.247	0.0959	0	0.2038	0	0.0496	0	0	0.5931	0	0	0	0	0	0	0.1123	0	0	0.322	0	0	0	0.2551	0	0	0.043	0.5029	0	0.084
AL355053.1	0.1345	0.1806	0.1381	0.2093	0.0592	0	0.0574	0.1615	0.2823	0.5327	0.1225	0	0	0.0637	0.2605	0.0622	0	0.1383	0.2915	0.0582	0.3596	0	0.209	0.0593	0	0	0.0538	0.1742	0.4317	0.1421	0.0771	0	0	0.2477	0	0	0.2611	0.2428	0.3125	0.2136	0.1216	0.5296	0.1238	0	0	0.1251	0	0.0466	0
LINC02100	0	0	0.9703	0	0.2772	0	0	0	0	0	1.1478	0	0.7005	0.597	1.2204	0	0	0.3241	0.3414	0	0	0	0	0.2779	0.2926	0	0	0	0.6741	0	0.361	0	0	0	0	0.7658	2.4462	0	0	1.0007	0	0	0.5799	3.3158	0	0.8793	0.49	0	1.146
ARF4-AS1	0.6788	1.1392	0.5225	1.3202	0.1492	0.0913	0.3619	0.4754	0.2671	0.2986	0.927	0.4222	0.5658	0.4018	0.8214	0.3139	0.9831	0.349	0.1838	1.1738	0.3024	0.88	0.4613	0.2245	0.3151	0.2732	0.2713	0.9887	1.452	0.717	0.1944	0.8399	0.2371	0.5206	0.5878	0.2062	1.1526	0.9186	0.5912	1.3471	0.6136	1.2024	0.3123	2.0086	0.3854	0.1578	0.3957	0.294	0.3085
AL139231.1	0	0	0	0	0.1135	0.1388	0.1101	0.1033	0	0	0	0.6423	0	0	0.4999	0	0	0.2655	0.1399	0	0	0	0	0.3415	0.1199	0	0	0	0.2761	0	0.2958	0	0	0.1584	0	0	0.2505	0	0.2999	0	0	0	4.87	0	0	0.7204	0.2007	0	0
AC025171.1	3.0099	3.5041	2.464	1.516	1.9434	4.0418	2.2116	2.2561	2.9391	2.1279	3.7069	3.5493	3.4808	2.9992	2.5603	2.5744	1.6703	3.1308	4.3164	2.0459	2.5422	3.5911	3.2159	2.6695	2.1485	3.4357	4.3111	3.1313	2.9401	3.8226	2.9496	1.6533	3.986	1.7295	2.2901	0.6764	1.3843	9.826	4.9304	0.4972	1.1638	1.6985	2.5453	2.2882	3.1613	9.7733	9.3862	4.1236	1.7398
HDAC9-AS1	0	0	0	0	0	0.5154	0.2044	0	0	0	0	0	0.5327	0	0.464	0.6648	0	0	0	0	0	0	0	0	0	0	0	0	0	2.025	0	0	0	0	0	0	0.465	0	0	0	0	0	0.2205	0	0	0	0	0	0
AL157402.1	0	0	0	0	0	0	0	0	0	0	0	0	0	0	0	0	0	0	0	0	0	0	0	0	0.1918	0.4435	0	0	0	0	0	0	0	0	0	0	0	0	0	0	0	0	0	0	0.3129	4.9963	0	0	0
AC244093.3	0	0.4901	0	0.5679	0	0	0	0	0	0	0	0	0	0	0.3534	0.1688	0	0	0	0	0.6504	0	0.2835	0.1609	0	0	0	0	0	0.3855	0	0.7226	0	0	0.4214	0	1.7707	0	0	0	0	0	0	0	0.1382	0.1697	0.2837	0	0
DENND5B-AS1	0.0573	0.154	0.7062	0	0.4035	0.4317	0.4403	0.5967	0.1203	0.555	0	0.2853	0	0.3802	0.111	0.1591	0	0.1179	0.497	0.2479	0.4087	0.5948	0.668	0.7079	0.1597	0.0615	0.6875	0.1485	0.368	0.6057	0.4598	0.227	0.4272	0.0704	0	0	0.4451	0.1035	0.3996	0.3642	0.1555	1.4447	5.065	0.6033	0.4341	0	0.0892	0.1987	0.417
AC003101.2	0.8485	0.9114	0.6966	7.921	0	0.1825	1.7372	0.815	1.9586	0.8959	0.618	0	0	0.3215	0.6571	0.7846	1.9662	0.1745	0	1.6139	0.3024	0.704	0.7907	1.7956	0.3151	0.1821	0.8138	0.4394	0.363	0	0	0.6719	0.6322	0.6248	1.1756	1.237	0.9879	1.5309	1.1825	1.0777	4.9085	0.8016	0.7807	0.4464	1.4132	0.1578	3.6936	0.4704	0.9256
AC005899.4	0	0	0	0	0	0	0	0	0	0	0	0	0	0	0	0	0	0	0	0	0	0	0	0	0	0	0	0	0	0	0	0	0	0	0	0	0	0	0	0	0	0	0	0	0	0	0	0	0
AF279873.4	0.4403	0	0	0	0	0	0	0	0	0	0	0	0	0	0.5684	0	0	0	0	0	0	0	0	0	0	0	0	0	0	0	0	0	0	0	0	0	0	0	0	0	0	0	0.1351	0	0	0	0.2282	0	0
AC078880.1	0	0	0	0	0	0	0	0	0	0	0	0	0	0	0	0	0	0	0	0	0	0	0	0	0	0	0	0	0	0	0	0	0	0	0	0	0	0	0	0	0	0	0	0	0	0	0	0	0
AP003115.1	0.162	0	0.1663	0	0.4274	0.1742	0	0.2593	0	0.2851	0	0	0	0.1534	0	0.1498	0	0	0	0	0	0	0.1258	0	0	0	0	0.4195	0	0	0	0	0	0	0	0	0	0	0	0	0	0	0	0	0	0	0	0	0
AL445465.2	0.3254	0	0	0.5063	0	0	0.2776	0	0	0	0	0	0	0.1541	0.315	0.6018	0	0.1673	0	1.2661	0	0	0	0.1435	0.1511	0	0.13	0	0	4.1246	0	0	0	0	0	0	0	0	0	0	0	0	0	0	0	0	0	0	0
LINC00304	0.2272	0.4068	0.1943	0.3536	0.1832	0.2037	0.0969	0.288	0.1589	0.4165	0	0	0	0.1255	0.2933	0.0175	0	0.0195	0.3282	0.6385	0.0675	0.1571	0.1176	0.2004	0.1582	0.0203	0.1362	0.2697	0.243	0.16	0.0651	0	0.0882	0	0	0.046	0.0735	0	0	0	0	0.0298	0	0.0498	0	0	0.0589	0	0
LINC01504	1.9888	1.5325	0.1242	1.8298	1.4906	0.2976	2.2278	2.8655	3.6111	5.3564	4.2201	0.2581	1.9222	0.7699	2.1766	1.9192	3.6068	1.9917	0.4684	2.0336	1.0478	0.3946	0.4835	1.769	1.8626	0.3898	0.4424	2.5751	2.9225	1.6076	0.7528	3.6976	2.7381	2.8016	8.1869	0.8405	0.6041	0.312	0.3214	0.6041	0.7035	1.1709	0.3342	0.4549	0.4059	0.6112	1.9628	0.4315	0.5345
AC025918.1	0.1958	1.0518	0	0	0.3445	0.4212	0	0.3135	0.8219	0.8616	0	0	0.4353	0	0	0.1811	0.3242	0	0.6365	0	0	0	0.9125	0.3454	0.3637	0	0	0.2536	0	0	0	0.3877	0.5472	0.2403	0	0	0	0	0	0	0	0	0.1802	0	0.1483	0.5464	0.3045	0.2714	0
NGF-AS1	0.7472	0	0.059	0	0.2022	0.2782	0.0735	0.069	0.0905	0.2529	0	1.7158	0.3833	0.0544	0.4451	0.3986	0.0476	0.1477	0.4359	0	0.0512	0.0298	0.1785	0.1774	0.2401	0.4318	0.4594	0.0372	0.1844	0.5464	1.3168	0.1138	0.0535	0.0353	0	0	0.0558	0	0	0	0	0.1357	0	0	0	0	0	0	0.0522
MATN1-AS1	1.7334	4.0543	2.3911	3.4802	1.623	1.1026	2.8782	3.1481	3.9897	2.3617	1.3577	1.4839	1.1187	1.9067	1.0105	1.5686	2.6224	1.8016	1.9991	2.9976	0.6975	1.7979	2.3306	1.7258	1.5229	0.7201	2.8457	2.1238	2.0334	1.457	0.6832	2.3985	3.1941	2.379	2.7978	0.9964	1.0851	0.639	0.5195	1.5388	0.7582	0.6163	0.12	2.7946	0.8185	0.2774	1.1012	1.0076	1.6944
LINC02167	0	0.7088	0.387	0	0	18.0884	0	0	0.0396	0	0	0	0	0	0	0	0.0624	0.1163	0	0	0	0	0	0.0333	0	0	0.0904	0	0.0807	0	0.216	0	0	0.0926	0.0871	0.0916	86.7157	0.3402	0	0	0.2386	0.4156	0.3123	0	0.0856	5.1204	0.4104	0	0
LINC02479	0	0	0	0	0	0	0	0	0	0	0	0	0	0	0	0	0	0	0	0	0	0	0	0	0	0	0	0	0.1656	0.327	0	0	0	0	0.1787	0	0	0	0	0	0	0	0	0	0	0	0.1203	0	0
EVX1-AS	0	0	0	0	0.0485	0	0.047	0.0441	0	0	0	0	0	0	0	0	0	0	0.1194	0	0	0	0.0856	0.0486	0	0	0	0	0	0	0.0631	0	0.0513	0	0	0	0	0	0	0	0	0	0	0	0	0	0	0	0
AL138787.2	0.4553	0.3056	0.4672	1.0625	0	0.2448	0.5826	0.5466	1.0748	0.5007	0	0	0	0.539	0.4408	0	0.3768	0.4681	0.3699	0.1968	0.2028	0.4722	0.7071	0.7025	0.7397	0.3664	0.8188	0.7368	0.2435	0.4809	0	0.2253	0.742	0.5587	0.7885	0	0.4417	0.2054	1.5862	0.3614	0.4115	0.3584	0.4189	0	1.034	0	0.177	0.2366	0.2069
ARHGEF2-AS1	0	0	0.192	0	0	0.2012	0	0	1.7663	0	0	0.4653	0	0	0	0.173	0	0	0.8106	0.3234	0	0.388	0.1453	0	0.3473	0	0	0.4844	0	0	0.2143	0	0.6968	0.4591	0.8639	0	0.363	1.6875	0.4345	1.1879	0	0.2945	0	0	0.1416	0.3479	0.2908	0	0
HLCS-IT1	0	0	0	0	0	0	0	0.2261	0	0	0	0	0	0	0.2735	0	0	0	0	0	0	0	0	0	0.1311	0	0.1129	0.3658	0	0	0	0	0	0	0	0.3432	0	0.2549	0	0	0.1277	0.2224	0	0	0.2139	0.1314	0	0.0979	0
AC098851.1	0.7895	0.3534	0.6752	2.0474	0.8101	1.4152	1.1226	1.0533	4.2801	0.3474	5.0321	0.6547	0.585	1.2463	0.7644	0.4868	2.6137	1.4884	3.9916	0.1138	0.2345	1.7743	1.6351	1.2764	0.733	0.1412	0.7363	2.8964	1.6889	0	0	2.084	1.2255	7.59	3.6464	0.6395	3.5749	1.1871	1.8339	0.4178	0	0	1.695	1.0384	1.7932	0.6119	5.9328	7.113	0.4785
AL021308.1	1.1457	0.8791	0.7979	0.8913	2.4473	1.3203	0.5585	1.1136	1.5456	2.2683	1.0432	1.2216	1.5463	1.3565	0.5546	0.8325	0.9482	1.8093	3.4135	1.2383	1.0208	1.443	0.9851	0.6134	0.4179	0.6587	1.8316	1.1656	2.3633	1.2967	0.75	0.9721	0.9908	1.0044	1.3229	0.4972	0.5558	0.1477	0.5703	0.2599	0	0.5154	0.4518	0.1076	0.2169	0.3806	0.5089	0.2836	0.372
LINC02858	0	0.1353	0	0.3135	0	0	0	0.0403	0.0529	0	0.0917	0	0	0.0954	0	0.0932	0.0834	0	0	0	0	0	0	0.1777	0	0	0	0	0	0	0	0.0997	0	0.2473	0.4653	0	0	0	0.234	0	0	0.1586	0	0.1325	0.0381	0	0.6265	0	0
LINC02388	1.0159	0	0.0177	0.2679	0	0	0	0.0276	0	0.8181	0	0.2999	0	0	0.0333	0.0318	0.0285	0.0177	0	0.789	0.0614	0.0357	0.0134	0.0304	0	0.037	0	0.0223	1.2891	0.1091	0.1381	0.0341	0	0	0	0	0.0334	0.0311	0.16	0.0547	0	0.1356	1.3466	0.0906	0	0.0641	0.1071	0.0239	0
AP000802.1	1.1938	0.6139	0.9905	0.3162	2.4573	1.5571	0.6067	0.3863	0.1866	0.8046	0.0925	1.5797	1.0163	0.3368	0.9836	0.1879	0.1261	0.888	1.2658	0.1976	1.6294	0.3688	0.0986	0.3584	0.6367	0.736	0.8324	0.2631	1.467	1.0732	1.4257	0.1006	0.3312	0.1559	0.0587	0	0.0493	0.275	0	0.1613	0	0.08	0.0701	1.0022	0.0192	0.874	0	0.0176	0
FAM242D	0	0	0	0.3075	0	0	0	0	0	0	0	0	0	0	0	0.0914	0	0	0	0	0	0	0	0	0	0	0	0	0	0	0	0	0	0	0	0	0.1918	0	0	0	0	0.1556	0	0	0	0	0	0	0
LINC02750	0	0	0	0.3224	0	0	0	0	0	0	0	0	0	0	0	0	0	0	0	0	0	0	0	0	0	0	0	0	0	0	0	0	0	0	0	0	0	0	0	0	0	0	0	0	0	0	0.3221	0.0718	0
RNF216P1	4.6299	6.6187	5.6739	4.4494	4.4913	4.9502	4.1589	6.6054	6.2011	7.1413	5.1579	5.1833	3.8141	5.0559	3.4805	4.6468	4.5756	3.6686	4.9569	3.9678	3.6155	4.9292	5.732	5.0073	2.9585	4.1067	4.6042	4.9897	7.0492	4.3152	4.2117	4.9873	5.8464	3.3758	4.4653	4.2354	4.3602	8.0591	3.5743	3.5457	5.576	3.0662	7.0415	4.7639	3.9589	4.2426	3.6838	1.5194	2.6987
AP003100.2	0.0542	0.0728	0.0973	0.0843	0.0953	0.0146	0.0231	0	0.1137	0	0.148	0	0.0301	0.0257	0.0262	0.0251	0.2691	0.0418	0.1174	0	0.0483	0.0281	0.0526	0.0358	0.0126	0.0145	0	0.0526	0	0	0	0.1609	0.0631	0.0332	0.0938	0	0.0789	0.0489	0	0.129	0	0.0213	0.0872	0.1069	0	0.3402	0.0211	0.0282	0
AC242022.1	0	0	0.0492	0.2983	0	0	0	0.0384	0.352	0	0.2618	0	0	0	0	0	1.1106	0	0.0519	0.3315	0	0	0.1117	0.0845	0.0445	0	0	0.6205	0	0	0	0.3795	0	0.2941	0.8854	0.3494	0.186	0	0.8906	0.3044	0	0	0	0	0.1451	0	0.5216	0	0.0871
AC073333.1	0.1157	0	0.1188	0.3602	0.2036	0	0	0.278	0.1214	0.3055	0	0	0	0	0	0.107	0.5748	0.119	0.2508	0	0	0	0	0.4083	0	0.1242	0.2776	0	0.4952	0	0	0.2291	0.1078	0.2841	0	0	0	0	0	0	0	0	0.852	0.3045	0	0	0.5399	0.6417	0.2104
AC068790.6	0	0	0.2984	0	0.2557	0	0.744	0.2327	1.2201	0.2558	0	0	0.6462	0	0	0	0.4812	0.2989	0.6299	0	1.0361	0	0.6773	0.2564	0	0	0	0	0.6219	0.6142	0	0	0.2707	0	0.6713	0.7064	0	0	0	0	0	0	0.535	0.7647	0.2201	0	0	0.2015	0.5286
AC092053.4	3.3575	1.771	3.1381	2.612	3.4276	2.3859	1.9948	5.519	8.3669	2.4795	5.0223	2.6848	1.8659	3.0097	0.8126	3.105	2.5802	2.7743	3.4426	2.0736	1.6026	2.7983	5.2617	2.7492	1.2803	1.2226	4.361	5.8998	1.1543	1.8999	1.9917	4.273	3.0152	6.5486	6.0919	2.4767	1.1635	0.4327	2.089	0.3808	0.3794	1.6993	0.3862	4.2581	2.3604	1.6728	6.0589	0.9141	2.9432
AC159540.1	0	0	0	0	0	0	0	0	0	0	0	0	0	0	0	0	0	0	0	0	0	0	0	0	0	0	0	0	0	0	0	0	0	0	0	0	0	0	0	0	0	0	0	0	0	0	0	0	0
AP002982.2	0	0.7807	0.2984	0	0	0.469	0.124	0.2327	1.2201	0.2558	0	0.3616	0	0.1377	0.5629	0.1344	0.7218	0.4484	1.4173	0	0.518	0.9046	0.7902	0.8972	0.4049	0	0.2324	0.7528	0	0	0.333	0.2878	0.5415	0	0.3357	0.7064	0	0	0.6753	0	0	0	0.1337	0	0.4402	0	0	3.5258	0
AC006059.4	0	0	0	0.3473	0	0	0	0.0447	0.2342	0	0.1016	0	0	0	0	0	0	0	0	0	0	0	0.0433	0.1476	0	0	0.0446	0.2168	0	0	0.0639	0	0	0.137	0.3866	0	0.2166	0.1007	0	0.7088	0.0504	0.1757	0.1027	0.2936	0.0423	0	0.8676	0	0
AL031779.1	0	0	0	0	0	0	0	0	0.2385	0.4	0	0	0	0	0	0	0.3762	0	0	0	0	0	0	0.4008	0	0	0	0	0	0	0.2604	0	0	0	0	0	0	0	0	0	0	0	0	0	0	0	0.3534	0	0
AC022424.1	0	0	0	1.0282	0	0	0	0	0.1733	0	0	0	0	0	0	0	0	0	0	0	0	0	0	0	0	0	0	0	0	1.0471	0	0	0	0	1.9075	0	0.3206	0	0.3837	0	0	0	0	0	0	0.3073	0	0	0.3004
AP001107.8	0.9395	2.9434	3.8568	3.4109	0.8263	0.5052	0.8015	0.752	1.4787	9.2313	1.996	0.3896	1.0442	2.2247	2.4255	0.724	1.0367	1.4491	1.8661	2.437	0.5581	1.9489	1.4593	0.8285	0.2908	0.8403	3.0039	1.4192	8.7088	2.6464	0	0.93	1.75	1.153	3.6159	0	0.3039	0.5651	1.0912	0	0.1415	0	1.873	0.4119	0.2371	0.2913	0.9738	0.217	0.2847
AC009812.1	10.2278	6.6255	8.1026	6.2818	9.1141	8.9738	5.6639	5.9966	10.92	5.4076	9.8844	8.0353	4.986	6.1608	5.1247	9.0852	7.2767	7.8416	8.5535	5.2362	4.3165	5.8625	5.4697	4.5095	4.1234	3.5627	12.2271	6.8538	5.7575	5.4019	5.19	6.2165	7.8961	7.212	8.598	3.1611	3.0468	1.2951	1.8756	5.9826	1.9869	5.0857	1.1144	2.0059	3.8038	1.9191	2.2318	3.7617	0.8156
LINC01496	0	0	0.0364	0.3314	0	0	0	0.0284	0.0745	0.0937	0	0	0.0789	0.1009	0.1375	0.0328	0.0588	0	0	0	0.0633	0	0	0.0313	0.033	0	0	0	0	0	0	0.0703	0	0	0.082	0	0.4133	0.064	0	0	0	0.2236	0	0	0	0	0.0552	0	0
BX546450.1	0	0	0	0.9685	0	0	0	0.1246	0	0	0	0	0	0	0	0	0	0	0	0	0	0	0.1209	0	0	0	0.1244	0.2015	0.3329	0	0	0	0	0	0.3593	0	0.302	0	0.3615	0	0.2813	0	0	0	0	0	0	0	0
AC100803.4	0.8359	0.2721	0.312	2.9166	0.4901	0.9535	0.3458	0.3041	0.3721	0.2452	0.1845	0.063	0.1126	0.3119	1.079	0.1406	0.6289	0.3126	3.0187	0.6351	0.3611	0.2365	0.5705	1.0498	0.7291	0.435	0.7087	0.1968	0.2167	1.4449	0.058	0.4513	0.2123	0.4663	0.7019	0.0616	1.5238	0.2742	0.0588	0.2413	0.1603	0.3989	0	6.1299	0.1918	0.2827	0.1181	0.1229	0.4145
AC092939.1	0	0	0	0	0	0	0	0	0	0	0	0	0	0	0	0	0	0	0	0	0	0	0.0232	0	0	0	0	0	0	0	0	0	0	0	0	0	0	0	0	0	0	0	0	0	0	0	0	0	0
AL591167.1	0.1645	0	0.5064	0	0.1447	0	0.421	0	0.3452	0.1447	0	0	0	0.1558	0.3185	0.1521	0	0	0.1782	0	0	0.1706	0	0	0	0	0.1315	0.8519	0	0	0.3768	0.6513	1.0723	0	0	0	0.3192	0.5936	0	0	0	1.036	0.6054	0.8653	0.4981	0	0	0	0
AC025280.1	0.8654	0	2.0724	5.3862	0.5074	0.9308	1.2305	0	0.3027	1.2692	0.5253	0.7177	0.6413	0.8197	2.7929	0.8003	0	1.1865	1.2501	0	1.5422	0.2992	0	3.5613	0.2678	0.9288	1.3835	0.747	3.0854	0	0.3305	1.7133	0	0	0	0	0	0	0	0	0	0	0	0	0	0	0.4485	0	0
LINC02263	0	0	0	0	0	0	0	0	0.0125	0	0	0	0	0	0.0347	0	0	0	0	0	0	0	0	0	0	0	0	0	0	0.0757	0	0	0	0	0.0552	0.0145	0.058	0	0.0416	0.1707	0	0.0188	0	0	0	0	0	0	0
AL365295.2	0	0	0	0	0	0	0	0	0.1362	0.1142	0	0	0	0.0615	0	0	0.1074	0	0	0	0.1156	0	0.0504	0	0	0.0696	0	0	0.1388	0	0	0.1284	0.0604	0	0.1498	0.1577	0	0	0	0	0	0	0	0	0.0491	0	0	0.0899	0.118
AC008014.1	1.9722	1.6964	2.3719	2.3014	1.5178	1.2428	1.1699	1.2456	4.3003	1.654	4.7979	1.2649	1.0275	2.0139	1.2828	2.3795	3.4684	1.6635	1.3187	0.5062	1.1531	2.0775	1.8667	1.9836	0.6867	1.1244	1.4902	2.7131	1.9446	1.1393	0.9354	4.4533	1.3488	4.3869	7.2583	1.9094	1.9136	1.3344	1.6105	0.8317	0.2925	1.4799	0.1134	7.5787	1.0032	1.4903	3.138	0.4698	0.4762
LEF1-AS1	0.148	1.5901	1.2154	0.0768	0.3255	0.0929	0.6315	1.0566	0.2718	0.0434	0.2246	0.0921	0.0548	1.4372	0.1672	0.1597	0.1225	1.0655	0.6816	0.4906	0.3737	1.1516	1.8203	0.4242	0.252	0.1456	0.2071	1.4375	0.0264	0.1042	0.0989	0.3175	2.4701	0.2422	0.3134	4.5564	0.5985	0.089	0.0573	2.8596	0.0223	1.2043	0.0114	0.2596	0.4203	0.1721	0.1151	0.9746	0.3813
LINC02723	0.1523	0.409	0.0781	0.237	0.6697	0.1638	0.1949	0.5486	0.5593	0.134	0.416	0.1894	1.0156	0.4327	1.7693	0.7042	0.126	0.3915	1.1549	0	0.2714	0.5529	0.414	0	0.1414	0.4903	0	0.5916	0.8144	0.3217	0.0872	0.603	0.2128	0.6542	0.5275	0	0.4433	0	0	0	0.413	0.7194	0.1401	2.2032	0.173	0	0.9471	0.0528	0.2769
LINC01638	1.7113	0	0.1211	0.5509	1.4014	1.2694	0.151	0.6141	0.1858	1.402	0.1075	1.9085	0.7871	0.1118	1.2569	0.1637	0.293	0.4248	1.4704	1.4287	0.2103	0.1836	0.1833	0.8326	0.2192	2.66	0.7547	1.3753	1.1361	0.9974	0.8112	0.2337	0.1099	0	0	0	0	0	0	0	0.16	0.0929	0	1.397	0	0.0549	0	0	0
AL589935.3	0	0	0	0.6134	0	0	0	0	0	0	0	0	0	0	0.2863	0	0	0	0.0534	0	0	0	0	0	0	0	0	0	0.5271	0	0	0	0	0	0.2276	0	1.1476	0.0889	0.1145	0	0.0445	1.0087	0	0	0	0	0.4597	0	0
AL662864.1	0	0	0	0	0	0	0	0	0	0	0	0	0	0	0	0	0	0	0	0	0	0	0	0	0	0	0	0	0	0	0	0	0	0	0	0	0	0	0	0	0	0	0	0	0	0	0	0	0
AC092153.1	0	0.0923	0	0.1069	0	0.0739	0.1172	0	0	0	0.0626	0.171	0	0	0	0	0	0	0	0	0	0	0	0.0606	0	0	0	0.0445	0	0.0726	0	0	0	0	0	0	0.0667	0.062	0	0.6546	0	0	0	0	0	0.1278	0.0534	0	0
AC006159.1	0	0	0.1994	0.6047	0.1709	0.418	0.3315	0.1555	0	0	0	0	0	0.3681	1.505	0	0	0.3996	1.0526	0.504	0.6925	0	0	0	0	0.2085	0	0	0	2.463	0	0	0.181	0	0.4487	0	0.3771	0	0	0	0	0	0	0	0	0	0.6042	0.1347	0
AC004585.1	0.6757	0	0.2889	2.8037	0.1486	0.7267	1.201	0.2704	0.1182	0.2477	0	0.2802	0.1252	0.5333	0.4361	0.3645	0.7456	0.6369	0.7321	1.1198	0	0.7008	0.6997	0.5958	1.7253	1.1482	0.3151	1.4582	0	0.3569	0.9675	0	0.1573	1.3821	0	1.0946	2.9504	1.2192	0.1308	0.5364	0.8144	0.1773	0.5181	0	0.0853	0.2095	1.6634	0.1561	0.9214
LATS2-AS1	0	0.6374	0	0	0	0	0.1012	0	0	0	0	0	0.2638	0	0.6894	0	0	0	0	0.1026	0	0	0	0	0	0	0	0.3073	1.0155	0	0	0	0.1105	0	0	0.2884	0	0	0.2757	1.8842	0	0	0	0	0	0	0	0	0.2158
AL109954.1	0	0	0	0	0	0	0	0	0	0	0	0	0	0	0	0	0	0	0	0	0	0	0	0	0	0	0	0	0	0	0	0	0	0	0	0	0	0	0	0.104	0	0	0	0	0	0	0	0	0
AC073508.3	0.2643	0.8516	0.8679	1.6448	1.7201	1.6486	1.1724	1.3116	1.4974	0.6976	1.4438	0.9205	0.8225	1.3517	0.6141	1.4176	2.0123	1.4675	1.3743	3.4276	1.3186	1.1513	1.7652	0.3263	1.2269	0.9644	1.3097	1.1635	1.2437	1.5633	1.8164	1.465	1.6245	1.1028	1.7088	0.2569	0.8206	1.3352	0.9822	1.6784	1.3856	1.3317	0.924	2.3636	0.2801	1.0323	1.4792	0.2564	2.0181
AL133390.1	0.2342	0.4717	0.3004	0.3644	0.2575	0	0.4496	0.1406	0.3072	0.7728	0.3199	0.1457	0.1302	0.3327	0.1134	0	0	0.1806	0.3806	0	0.5217	0.1215	0.2274	0.2065	0.4349	0.3142	0.234	0.3791	0.2505	0	0.0671	0.1159	0.2181	0.0719	0.1352	0.8537	0.4545	0.1056	0.272	0.7437	0.1059	0.6454	0.3771	1.5401	0.399	0.2178	0.091	0.1217	0.2129
ZNF433-AS1	0.7513	1.2311	0.8364	1.1096	0.9856	0.5204	1.1298	1.0703	0.9086	0.874	0.9508	0.9504	0.5378	0.796	0.937	0.7066	0.9274	0.6416	1.0071	0.8918	1.1346	0.7793	1.5032	1.2801	1.0168	0.41	0.8143	1.0552	1.4437	1.1837	0.5397	0.8067	0.9725	0.7658	0.9998	1.5781	1.631	0.4366	1.0944	1.8196	2.8892	3.4889	2.5425	0.7704	1.6004	0.7816	1.0889	0.706	1.1345
AC099681.1	0	0	0.2789	0	0	0.4384	0.1159	0.1088	0	0	0	0	0	0	0	0	0.2249	0	0	0	0	0	0	0.3595	0	0	0.1086	0.1759	0	0	0	0	0.1265	0	0	0	0.2637	0	0	0	0	0	0.25	0	0	0	0	0	0
AC079174.1	0	0	0	1.4962	0	0	0.6153	0	0.7567	0	0.8755	0	0	0.2277	0	0.2223	0.3979	0	0.2604	0	0.4284	0.2493	0.1867	0.636	0	0.516	0	0.9338	0.5142	1.0157	0.2754	0	0	0	0.5551	0.5842	0.4665	0.4338	0.5584	0.7634	0	0.7571	0	0	0	0	0.7475	0.4998	0.4371
LINC01118	0.2232	0.2398	0.0916	0.2084	0.0589	0.096	0.0571	0.1251	0.1405	0.1179	0.0813	0.1111	0.1489	0.0423	0.2161	0.0826	0.2217	0.0459	0.266	0	0.0398	0.0695	0.0693	0.1575	0.0415	0.1677	0.1249	0.0867	0.2865	0.1886	0.0511	0.1326	0.1247	0.0822	0.3093	0	0.13	0.1208	0.3111	0.9215	0.0605	0.246	0.0411	0.0587	0.0845	0.0415	0.1735	0.0464	0.0406
AC008635.1	0	0	0.2739	0	0	0.2871	0	0	0.2801	0	0.4861	0	0	0	0.2584	0.1234	0.2209	0.1372	0	0	0	0	0.2073	0.2354	0.2478	0.2865	0	0.3456	0	0	0	0	0	0.1638	0.6164	0	0.518	0	0	0	0.1206	0.6304	0.1228	0.3511	0	0	0.415	0.37	0.2426
NPAS2-AS1	0.0355	0.0955	0.2189	0.2212	0	0	0.1213	0.1138	0.1865	0	0.0647	0	0	0	0.1377	0	0.1765	0.0366	0	0.0922	0.0633	0.0369	0.0276	0.2194	0.132	0	0.0852	0.046	0	0.3755	0	0	0	0.0436	0.0821	0	0.2069	0.1283	0.3303	0	0	0.2239	0	0.187	0.0538	0.6943	0.1105	0	0.3878
AL121757.1	0.0249	0	0.0256	0.0776	0.1097	0.0268	0	0.0799	0.0262	0.0439	0.318	0	0.2218	0	0.2415	0.0231	0.1651	0	0.027	0.0431	0.1333	0.0259	0.0775	0.3519	0	0.0803	0	0.4198	0	0.0527	0.0571	0	0.0232	0.0306	0	0.3031	0.0484	0	0.0579	0.396	0.2931	0.1571	0	0.2624	0.2455	0	0.0388	0	0
CU633906.2	0	0	0	0	0	0	0	0.0353	0.0693	0	0	0	0	0.0209	0	0.0204	0	0	0.1193	0.019	0	0.0228	0.0342	0.0194	0.0205	0	0	0.1426	0	0	0	0	0.0205	0	0	0	0	0	0	0	0.0199	0	0	0	0	0	0	0.1069	0
AL031056.1	0.0263	0	0.027	0	0	0.0283	0.0224	0.021	0.0552	0.0463	0	0	0	0.0249	0.0509	0	0	0.0541	0.0285	0.0909	0	0	0	0	0.3905	0	0	0	0.1125	0	0	0	0.0245	0	0.0607	0.1278	0.051	0.0949	0	0	0	0.0414	0.0484	0	0.0199	0	0.0817	0.0182	0
AC009407.1	0	0	0.2574	0.7806	0	0	0.107	0.1004	0.3948	0	0	0	0	0	0	0.8119	0	0.129	0.1359	0	0	0.1301	0.2922	0	0	0.1346	0	0	0	0.5299	0	0	0.1168	0.3079	0.2896	0.6096	0.2434	0.2263	0	0	0.1134	0.79	0	2.6393	1.6143	0.2333	0.39	0	4.1048
LINC01875	0	0	0	0.7073	0	0	0	0	0.2385	0	0	0	0	0	0	0	1.8811	0	0	0	0	0	0	0.1002	0	0	0	0	0	0	0	0	0	1.1157	0	0	0	0	0	0	0	0	0	0	0	0	0.3534	0	0.2066
AL390243.1	0	0	0	0	0	0	0	0	0	0	0	0	0	0	0.2051	0	0.1754	0	0	0	0	0	0	0	0	0	0.0847	0	0	0.6714	0	0	0	0	0	0	0	0	0	0	0	0	0	0	0	0	0.1647	0	0.1926
CDYL-AS1	0	0	0.2086	0	0	0	0.1734	0	0	0	0.3701	0	0	0	0	0	0	0	0	0	0	0	0	0	0	0	0.3249	0	0	0	0	0	0	0	0	0	0.7889	0	0	1.2909	0.1837	0.3201	0	0.5347	0	0	0.316	0	0
LINC02544	0	0	0	0	0.0982	0	0	0.1787	0.1171	0	0	0.2777	0	0.2114	0.8645	0	0	0	0.3628	0.579	0	0.1158	0.1734	0.1968	0.4145	0.4791	0.3569	0.5781	0.4775	0.4716	3.1964	0	0	0	0	0.2712	0	0	0	0	0	0.1757	0	0.2936	0	0.1038	0	0.2321	0
LINC02270	0	0	0	0	0	0	0.0979	0	0	0	0	0	0	0	0.1111	0	0	0	0	0	0	0	0	0	0	0	0	0	0	0	0	0.1136	0	0	0	0	0.1114	0	0	0.3644	0.0519	0.0904	0	0	0	0.0534	0	0	0
AC007656.1	0.0613	0	0.0629	0.3814	0	0	0	0	0.1286	0.1078	0.3348	0	0	0	0	0.17	0	0	0	0	0	0.0636	0.1428	0.054	0	0	0	0	0	0	0	0.1213	0.1712	0	0.1415	0	0.2378	0.1106	0	0	0	0.386	1.9734	0	0	0.114	0.0953	0.0425	0
AC026474.1	0	0	0	1.636	0	0	0.1495	0.2805	0	0	0	0	0	0	1.018	0	0	0	0.1899	0.6061	0	0	0	0	0.1627	0	0.1401	0	0	0.3702	0	0	0	0.2151	0.4047	0	0.6801	0.3162	0.4071	0.5565	0	1.3797	0	0.461	0	0.163	0.5449	0	0
AC233702.5	0	0	0	0	0.1666	0	0	0	0	0	0	0	0	0	0	0	0	0	1.4364	0	0.3375	0	0	0.167	0	0	0.4542	0	0	0	0	0.375	0	0	0	0	0	0	0	0	0	0	0.3485	0	0	0	0	0	0
AL139118.1	0	0	0	0	0.1479	0	0	0	0	0	0	0	0	0	0	0	0	0	0	0	0	0	0	0	0	0	0	0	0	0.7106	0	0	0	0	0.3883	0	0.3263	0	0	0	0	0	0	0	0.1273	0.1564	0	0	0
AC090912.2	0.4272	0.6555	0.8768	2.4689	0.3221	0.3282	0.5206	0.342	0.9605	0.0537	0.3334	0	0.1357	0.4624	0.5908	0.7901	1.0102	0.5648	0.2645	0	0.6525	0.4431	0.2844	1.2378	0.34	0.524	0.5366	0.3951	0	0	0.9787	0.9665	0.7389	1.5728	0.8456	0	0.4737	0.6607	0.7088	0	0.2207	0.961	0.2808	1.1237	0.3234	0.3406	0.2846	0	0
AL591770.1	0	0	0	0	0	0	0	0	0	0.0584	0	0	0.1474	0	0.2568	0	0	0	0	0	0	0	0.206	0.0585	0.0616	0	0	0	0	0	0	0	0	0	0	0	0	0	0	0	0.0599	0	0	0	0	0	0	0	0
MIR3142HG	0.2209	0	0.9391	7.7572	0.1943	0.1018	0.323	0.1515	0.596	0.0833	0.3448	0.157	0.3507	0.3586	0	0.321	0.679	0.3245	0.547	0.191	0	0.6546	0.4166	2.2538	0.9961	0.7789	1.2359	0.1634	0.0675	0.0667	0.2169	0.3748	1.4987	0.5034	0.2186	1.4568	0.7348	0.1139	0.3665	0.2004	0.3708	0.0497	0.2903	0.083	0.3345	11.0049	0.2453	0.1093	0.1721
AC040896.1	0.1566	0	0.1607	0	0.2754	0	0	0.2507	0.1643	0.2756	0.5703	0.7791	0.3481	0	0.3032	0.5792	0.5184	0.8051	0.1696	0	0.279	0.4872	0.2432	0	0	0.3361	0.3755	0.2027	0.335	0	0.3587	0	0.2917	0.1922	0.7232	0	0	0	0.3637	0	0.1415	0.2466	0.2881	0.4119	0.1185	0.1456	0	0.217	0
AC137932.2	0.1103	0	0.1698	0.3432	0.0485	0.3559	0.2352	0.2207	0.0579	0.1456	0.1004	0.2744	0.3678	0.3134	0.1068	0.153	0.0913	0.2835	0.239	0.0477	0.0983	0.4004	0.3427	0.1459	0.2048	0.0592	0.2204	0.2856	0.4719	0.1165	0.0632	0	0.1027	0	0.3821	0	0.4281	0.0995	0.1281	0	0.1496	0.2605	0.1015	0.7253	0.2923	0.3077	0.1715	0.1529	0.2005
AC107027.3	2.8939	4.4656	5.2306	3.3603	4.6157	4.1577	3.5006	3.0598	5.7784	4.6557	7.5509	3.7072	4.7047	4.3774	2.5508	3.6948	5.505	5.3075	5.8025	1.3631	3.9638	4.7263	3.3545	2.609	2.4062	4.0329	3.418	3.0759	5.9132	4.2887	3.4882	5.9001	4.9679	5.6189	6.7825	2.5189	1.4668	1.4808	1.3043	3.0859	0.9761	1.9043	4.0139	1.3634	0.5723	2.5107	2.3168	1.6014	1.924
AP002449.1	0.7912	0	0.3248	0.9848	1.5309	2.3826	1.08	1.7733	0.8302	0.4177	0.5763	0.7873	0.7035	0.7494	0.6128	0.439	1.3096	1.4644	1.0286	0.4104	0	1.313	1.9663	2.7907	2.6445	1.0189	2.1502	1.0244	0	2.3401	0.1813	0	1.179	0.3884	0.3654	1.538	1.5353	0	1.4702	1.0049	0.7152	0.2492	3.3486	0	1.198	0.4415	0.738	1.3159	0
LINC01140	2.5571	0.3298	0.8136	1.1119	1.0214	3.6509	0.3429	0.429	0.8787	4.8341	0.7727	4.667	2.0602	0.7509	3.9351	1.5386	0.9796	0.7923	1.8146	0.7338	1.8306	0.637	1.0233	0.6794	0.6221	1.7976	3.3917	0.9831	3.3679	1.958	0.9977	0.6853	0.3744	0.5207	0.361	0.1357	0.1517	0.6649	0.0778	0	0.0908	0.1934	3.0617	1.1455	0.6932	0.0104	0.0868	0.3637	0.1827
AL355501.1	0.1349	0	0	0.4198	0	0	0	0	0	0	0	0	0	0	0	0	0	0.1387	0	0	0	0	0	0	0	0.1448	0	0	0	1.14	0	0	0.3769	0	0	0.3278	0	0.4868	0	0	0	0.2124	0	0	0	0	1.4681	0	0
AL356737.2	0	0	0	0.2187	0	0	0	0	0.0738	0	0.128	0	0	0	0.1361	0	0	0	0	0	0	0	0	0	0	0	0	0	0	0.1485	0	0	0	0.1725	0.1623	0	0.1364	0	0	0	0	0.2214	0	0	0	0	0	0	0.1278
MYO16-AS1	0	0	0.1327	0	0	0.2782	0	0	0	0.1138	0	0	0	0	0	0	0.6422	0	0.5604	0	0.2304	0.1341	0.1004	0	0	0	0	0	0.2766	0	0	0	0.1204	0	0	0	0.2509	0.2333	0.3004	0	0	0	0	0	0	0.1203	0.2011	0	0.7054
DAB1-AS1	0	0	0	0	0	0	0	0	0.0181	0	0	0	0	0	0	0	0	0	0	0	0	0	0	0	0.016	0	0	0	0.0739	0.0365	0	0	0	0	0	0	0.0335	0.0312	0	0	0	0	0	0	0	0	0.0537	0	0
LINC01239	0.042	0.3949	0.3019	0	0.0554	0.3615	0.6094	0.1177	0.1102	0.0924	0.2296	0.5227	0.0467	0.1393	0.2441	0.0194	0.313	0.1512	0.091	0.0545	0.1498	0.2615	0.1795	0.5373	0.3121	0	0.2351	0.2176	0.0449	0.0444	0.0722	0	0.1761	0.0774	0	0	0	0.0758	0	0.0667	0	0.0331	0.0387	0.0553	0.2068	0.0782	0.1307	0.0582	0.191
LINC02481	0.1236	0.8848	0.4227	1.2817	0.2174	0.2215	0.773	0.8242	0.8211	0.2899	0.675	0.6148	0.6409	0.5852	0.8773	0.6475	1.4317	0.3812	0.4016	0.9615	0.2936	0.5126	0.6398	0.3995	2.0269	0.3094	0.428	0.64	0.0881	0.174	0.3303	0.4077	0.6905	0.7582	0.7609	0.6005	1.119	1.1148	0.287	0.3924	0.2234	0.7783	0.1137	0.2167	0.4989	0.3448	0.7044	0.4282	0.3744
ZNF630-AS1	0	0	0.1939	0.5879	0	0	0.1612	0.1512	0	2.4936	0	0	0	0.1789	0.7316	0.3494	0	0.1943	0.4094	0	0	0.196	0	0.1666	0.3508	0.8111	0.302	0.2446	0.4041	0.7983	0	0.374	0.176	0.6956	0.8726	0	0.7333	0	0	0	0	0.2975	0	0.9939	0.143	0	0.2937	0.2619	0
PAXIP1-AS2	3.1927	4.4683	4.4989	3.1278	3.3876	5.5141	1.8086	2.7652	5.5391	4.7937	6.5831	6.5561	6.8157	4.408	6.3456	3.5228	3.9146	4.69	7.714	0.9859	3.7026	3.7758	2.9913	2.9048	1.6783	3.8707	6.2113	2.9856	6.4321	6.5844	3.6767	6.0531	5.5694	2.6122	3.5304	1.8267	3.7863	1.6917	3.4334	1.3678	0.9467	0.8645	3.6293	0.9998	1.6115	1.5397	2.7052	2.7278	1.6739
PDE9A-AS1	0.4276	0	0.0878	0.5323	0.1504	1.4717	0.2189	0.2054	1.3461	0.0376	0.9344	3.2979	0.7605	0.486	0.2484	0.3955	0.5662	0.3957	0.2316	0.1479	0.9906	0.2218	0.0664	0.3017	0.1191	0.7343	1.0938	0.1107	0	0.3614	0.5388	0.4233	0.0796	1.0496	1.58	0	0	1.9289	0.0993	0	0	0.3367	0.1967	0	0	0.0795	0.6648	0.0296	0.311
AL118523.1	0.0609	0	0	0.1894	0.0535	0	0	0	0	0.0268	0	0	0	0.0288	0.0589	0	0.0504	0.0313	0.0989	0	0	0	0	0.0537	0	0.098	0.0243	0	0	0	0.0349	0	0	0	0.1405	0	0.059	0	0	0.0966	0	0.1916	0	0	0	0	0	0.1054	0
AL023913.1	0	0	0	0	0	0	0	0	0	0	0	0	0	0	0.3822	0	0	0	0	0	0	0	0	0	0	0	0	0	0	0	0	0	0	0	0	0	0	0	0	0	0	0.1554	0	0	0	0	0	0	0
LINC00886	3.4652	5.1866	3.8866	3.2409	3.1977	3.9509	0.6139	2.5009	10.1727	1.1497	10.2068	4.1456	2.6098	3.3539	3.6665	3.6949	3.9492	4.0694	5.7851	0.7204	4.8251	3.437	3.1765	2.2876	1.4065	3.7393	3.0423	3.8738	1.5797	2.8003	3.4272	4.7608	4.0032	6.6695	9.2702	1.7485	0.6247	0.5808	3.8706	0.7817	0	0.4771	1.0105	5.7778	0.0573	2.0605	5.6819	0.6955	0.3787
AL157817.1	0	0	0	0	0	0	0	0	0	0	0	0	0	0	0	0	0	0	0	0	0	0	0	0	0	0	0	0	0	0	0	0	0	0	0	0	0	0	0	0	0	0.1495	0	0	0	0	0	0	0
LHFPL3-AS2	0.0316	1.1025	3.079	0.0983	0.0278	0.034	7.6785	0.3033	0.4308	0	0.1725	0	0	0.3589	0.3057	0.0584	0.1045	4.4164	0.2395	0.6553	0.1125	0.3603	0.6377	13.3392	7.9756	0.2373	0.0757	0.1227	0.1351	0.1334	0.1447	0.0625	1.0294	0.2325	0.1459	0.5372	0	0.8547	0.1467	0.5014	0.0285	0.4973	3.5159	0.7476	0.2391	0.7343	0.1964	0.0875	3.1006
AC009690.2	0	0.064	0	0.7414	0.0629	0.0513	0.1016	0.1144	0	0.1048	0.0868	0	0.1059	0.0226	0.3229	0.1102	0.1183	0.0245	0.0774	0.0412	0	0.0741	0.1295	0.063	0.0221	0.0511	0.0571	0.0617	0.1529	0.2013	0.0273	0.2358	0.0444	0	0.2751	0.0579	0.2774	0.2579	0.1107	0	0.1077	0.2251	0.0438	0.0627	0.018	0.0443	0.0741	0.066	0.0866
AP000695.1	1.0079	0.2255	0.5172	0.2614	0.4432	0.7227	2.3646	0.1345	0	0.1478	0	2.0896	0.5601	0.5569	0.6505	0.6991	0.4171	0.3455	0.182	0	0.2993	0.3485	0.5871	0.6666	1.0918	0.7211	0.5371	0.6525	0.3593	1.4195	1.4432	0	0	0	0	0.2041	0.163	2.1217	0.5853	0.5334	0.0759	0.1323	0.3091	1.3256	0.1272	0.3906	0.1306	0.2328	1.8325
LINC01556	0.4829	0.4322	0.3304	6.5113	0	0.1731	2.197	0.1288	0.6755	0.4249	0.2931	1.2013	0.3578	0.3049	0	0.4465	4.7955	0.1655	0.1744	0.1392	0.5736	0.5008	0.5	0.2839	0.4483	2.0729	0.5146	0.6252	0.3443	0	0.1844	0	0.4497	3.5555	0.3717	0	0	3.1946	0.3739	0	0.4365	1.2672	0	0	0.7311	0.1497	0	0	0
JPX	0.1126	0.5071	0.4062	0.7571	0.182	0.2187	0.2045	0.375	0.7392	0.262	0.6547	0.1626	0.2583	0.2752	0.3656	0.3257	0.8836	0.2688	0.9009	0.2166	0.33	0.2486	0.5274	0.2722	0.1618	0.1793	0.4847	0.4467	0.8778	0.4373	0.0874	0.8699	0.5005	0.4768	0.9476	0.3618	0.4792	0.2097	0.329	0.3229	0.0361	0.5318	0.0969	0.7355	0.2062	0.2128	0.5138	0.4354	0.2113
AL022344.1	1.0337	3.0341	1.1596	1.6458	1.9241	1.0601	1.9688	1.0776	1.8414	0.7615	2.5829	1.4354	1.8169	3.8936	0.931	1.4451	0.955	1.8292	2.8909	0.6651	1.6707	2.3189	2.1284	1.6959	1.6517	0.6708	1.1337	2.1166	2.3141	2.9964	1.3494	2.1416	3.1344	1.1801	0.6662	0	0.2799	0.3036	0.3909	0.1527	0.0652	0.5299	0.1106	0.3162	0.0728	0	0.6354	0.0333	0.2185
MMP2-AS1	0.0341	0.1829	0	0.636	0.4194	0.1465	0.0872	0.1636	0.1072	0	0	0.5932	0.7572	0.0645	0.9233	0	0	0.2802	0.4059	0.9719	0.0607	0.3533	0.1058	0.9612	0.1581	0.1097	1.8786	0.0441	0.3643	0.2159	0.1561	0.0674	0.0317	0	0.7866	1.6554	1.9169	0.7375	0.2374	0.3245	0.0308	0.1073	0.2507	0.1792	0.5931	0.1901	0.5825	0.3541	0.5574
AC073636.1	0.4564	0.9922	0.6022	0.744	0.8411	3.0621	0.9827	0.5219	0.1596	0.0574	0	1.514	1.691	1.0499	0.2525	0.0201	0.036	2.9277	2.5195	0.5074	1.7041	1.8485	0.6245	2.0124	0.6659	0.2333	4.3431	0.5065	0.1395	1.9285	1.2448	0.0861	0.9311	0.08	0	0.0528	0.3796	0.1176	0.0505	0.138	0.1572	0.2738	0.1	0	0.0329	0.1819	0.3717	0.0753	0.079
AC008554.1	0.2766	0.4643	0.9227	0.4304	0.1521	0.0744	0.177	3.9582	2.7213	0.0609	2.4559	0	0.0769	0.9826	0.067	1.9507	0.6869	0.4267	0.8242	0.1495	0.3697	0.7173	1.5576	0.122	0.289	0.1113	0	1.6119	0.074	0.0731	0	2.4645	0.6763	0.9336	0.9582	0.2521	21.5407	0	0.0803	0	0	0.3811	0.0636	0.1819	0.3927	0.0322	0.4301	3.3551	0.1257
LINC02199	0.017	0	0	0.0794	0	0	0	0	0	0	0	0	0.0189	0	0.0658	0	0.0141	0	0.0092	0	0	0	0	0	0	0	0	0	0.0364	0.0359	0.0195	0	0	0	0	0	0.0165	0	0.0197	0	0	0.174	0	0	0	0	0	0	0
AC008878.4	0	0	0	0	0	0	0	0	0	0	0	0	0	0	0	0	0	0	0	0	0	0	0	0	0	0	0	0	0	0	0	0	0	0	0	0	0	0	0	0	0	0	0	0	0	0	0	0	0
AC103563.9	0	0.1427	0.0546	0	0	0	0.136	0.1276	0.1673	0.0935	0.6776	0.1322	0	0.1007	0.2059	0.2458	0.176	0	0	0.046	0	0	0.0826	0.0469	0.0494	0.057	0.085	0.2065	0.4548	0	0	0.1052	0.0495	0.1957	0.1228	0.3875	0.2063	1.0551	0	0.1688	0	0.0837	0.3913	0.1398	0.161	0.6921	0	0.0368	0.3866
AL359458.1	0	0	0	0	0	0	0	0	0	0	0	0	0	0	0	0	0	0	0	0	0	0	0	0	0	0	0	0	0	0	0	0	0	0	0	0	0	0	0	0	0	0.2953	0	0	0	0	0	0	0
AC010809.1	0.6673	0.3584	0.6848	1.2459	0.5869	0.5741	0.1139	1.2819	1.4003	0.1174	0.9721	0	0.5933	0.1264	1.5505	0.6171	0.6627	0.6862	1.4459	1.2693	0	0.4153	1.1401	0.5884	0.4957	0.5729	0.6401	0.1728	0	0.2819	0	0.2642	0.8701	0.6552	0.6164	0.9729	1.0359	0	0.93	0.4238	0	0.2101	0	1.0532	1.3135	0.7447	1.4524	0.0925	0
AC005104.2	0	0	0	0	0	0	0	0	0	0	0	0	0	0	0	0	0	0	0	0	0	0	0	0	0	0	0	0	0	1.4353	0	0	0	0	0	0	0.5274	0	0.3156	0	0	0.214	0	0	0	0	0.2113	0	0
BX842242.1	0.0509	0.0684	0.3921	0.2378	0.0448	0.0274	0.478	0.1835	0.1069	0.8516	0.4174	0.3168	0.1698	0.193	0.1973	0.0942	0	0.3404	0.8553	0.1101	0.0908	0.1849	0.3363	0.2246	0.1655	0.082	0.285	0.1649	0.9806	0.3766	0.1167	0.1513	0.5218	0	0.0588	0.1857	0.1483	0	0	0	0	0	0.1172	0.201	0.0193	0.0711	0.1188	0.1236	0
AC007278.1	0.1696	0.3036	0	0.5277	0.0497	0	0	0.0452	0.2965	0	0	0	0	0	0.1094	0.0523	0	0.0581	0.2449	0	0	0.1172	0.0878	0.0997	0.2099	0	0.0904	0.1464	0	0.2388	0	0.1119	0.2106	0.2081	0.1305	0	0.1097	0.102	0	0	0	0	0.156	0	0.0428	0	0.3515	0	0
AC015540.1	0.2994	3.2162	0	0	0.1317	0.6441	0.3832	0.2397	0	2.7663	0	0.3724	0	0.1418	0	0.2769	0	2.771	0	0.1294	0.2668	0.1553	0	0	0.695	0	0.5983	0.3877	0	0	0.1715	0	0	0.1837	0	0	0	0	0	0	0	0	0.2755	0	0	0	0	0	0
AL590989.1	0	0	0	0	0	0	0	0	0	0	0	0	0	0	0	0	0	0	0	0	0	0	0.0554	0	0	0	0	0	0	0	0	0	0	0	0	0	0	0	0	0	0	0	0	0	0	0	0	0	0
AL162595.2	0.0613	0	0.0629	0.3817	0	0	0.0523	0.2455	0.193	0.054	0.2234	0	0.1363	0	0.1187	0.0567	0.203	0	0.0664	0.053	0	0.1272	0.0476	0.0541	0	0	0	0	0	0	0	0.2428	0	0.4516	0.5665	0	0.119	0.332	0	0	0	0.1931	0	0	0.2786	1.0267	0.1907	0	0
AC068228.3	0.5556	0	0.4276	1.7289	0.1222	0.5975	0.237	0.5559	0.7287	1.3444	0	0.6911	0	0.3947	0	0.1284	0	0.1428	0.1505	1.0808	0	0.2881	0.6472	0	0.5158	0	0.111	0.7194	1.4856	0.5869	0.1591	0	0.1294	0	0.9622	0.3375	1.0782	0	0.6453	0	0.3767	0.8748	0.1278	1.0961	0.5258	0.1292	0.2159	0.2888	0.7576
AL021368.1	0.8334	1.492	1.9956	0	0.2443	0.7469	0	1.6677	2.6233	1.5888	0.7588	1.3822	0	0.5262	0	0.8991	0.6897	2.1424	0.4514	2.1617	0.2475	0.8644	0.5394	0.245	0.2579	0.4472	1.2213	0.8992	0	0	0	0.5499	0.5174	0.3409	1.283	0	0	0	0	2.6463	0	0.2187	0.639	0	0.1052	0	0.4319	0.1925	0.2525
LINC02368	0	0	0	0	0	0	0	0	0	0	0	0	0	0	0.054	0	0	0	0	0	0	0	0	0	0	0	0	0	0	0	0	0	0	0	0	0	0.1623	0	0	0	0	0	0	0	0	0	0	0	0
AC005410.2	0.162	1.7401	0.665	0.5041	1.8522	0.8711	1.6584	1.4264	0.6799	1.7105	0.59	1.2091	0.3601	1.074	1.5684	1.0487	0.8044	0.4997	0.702	1.6808	0.2887	0.8401	1.2581	0.8571	0.6016	1.7386	0.6474	0.6293	0.3465	3.4224	0.3711	0.3207	1.3578	0.1988	0.3741	0.3936	0.9431	0.2923	0.7526	0.5144	0.4393	0.5102	1.3415	0	0.3679	0.3013	0.5037	0.2245	0.5891
Z92544.1	0.9919	0.6801	0.4548	1.1165	0.6311	0.454	0.8102	1.0643	2.4358	0.1671	2.8055	0.42	1.1259	0.5397	0.9807	0.8392	3.8775	0.3906	0.8688	0.6387	0.8649	0.8099	1.2457	1.0235	1.1169	0.7927	0.6916	1.5302	0.5869	0.7134	0.3868	2.841	1.0614	2.6936	2.4855	1.8462	0.7372	0.5712	3.2844	1.0052	0.8394	0.6978	2.0971	2.7201	1.1025	0.9225	3.0842	2.501	1.9185
Z97986.1	0	0	0	0	0	0	0	0	0	0	0	0	0	0	0	0	0	0	0	0	0	0	0	0	0	0	0	0	0	0	0	0	0	0	0	0	0	0	0	0	0	0	0	0	0	0	0	0	0
LINC02527	0	0.1764	0	0.4088	0	0	0	0	0	0	0	0	0	0	0	0	0	0	0	0	0	0	0	0	0	0	0	0	0	0	0	0	0	0	0	0	0.6373	0	0	0	0	0.3102	0.423	0	0.2983	0	0.3063	0	0
LINC01176	1.0891	2.3319	1.3897	1.8321	0.7897	1.0764	1.6951	4.0056	1.1428	0.272	0.2948	0.3662	0.5235	1.631	1.5959	0.5308	1.1937	1.5588	0.7813	2.1761	0.7081	0.748	2.549	1.6742	1.2572	0.7582	0.7647	2.6489	0.3778	0.9328	0.2529	0.4079	2.2069	0.5238	0.6118	2.6466	2.3421	1.5669	2.1538	2.3835	0.3326	2.3175	0.2979	0.3097	0.8915	2.0396	1.3272	1.6626	0.8028
LIMD1-AS1	0.0994	0.5783	0.289	0.4124	0.1603	0.2494	0.1978	0.3182	0.365	0.0875	0.5128	0.1648	0.1841	0.2667	0.2887	0.3676	0.3016	0.1363	0.5025	0.1432	0.0886	0.3264	0.3473	0.2483	0.0615	0.1067	0.3442	0.3217	0.1772	0.4899	0.0759	0.5903	0.2931	0.3862	0.2295	0.644	0.4822	0.2092	0.3463	0.1052	0.0449	0.0522	0.2743	0.305	0.2508	0.0462	0.3348	0.2181	0.1205
AC093516.1	0	0.1481	0	0	0	0	0	0	0	0	0	0	0	0	0	0	0	0	0	0	0	0	0	0	0	0	0	0	0	0.1165	0	0	0	0	0	0	0	0	0	0	0	0	0	0	0	0	0	0	0
LINC02246	0.0206	0	0.0424	0.1926	0.0363	0.0888	0.1056	0.1486	0.0217	0.0363	0.2254	0.0513	0.0459	0	0.1598	0	0.1025	0.0637	0.1788	0	0.0368	0	0.1602	0.1092	0	0.0221	0.0495	0.1336	0.0441	0.1308	0.0473	0.1634	0.0769	0.1013	0.1906	0.2507	0.1602	0.0745	0.0479	0.0655	0	0.0975	0.019	0	0.0625	0.0576	0.0962	0.4433	0.075
AC112229.4	0	0	0	0	0	0	0	0	0	0	0	0	0	0	0	0	0	0	0	0	0	0	0	0	0	0	0	0	0	0	0	0	0	0	0	0	0	0	0	0	0	0	0	0	0	0	0	0	0
JARID2-AS1	0.3297	0	0.6767	1.5389	0.29	0.5319	1.9688	0.3959	0.5189	0.8703	0.9006	0	1.0993	0	0.6384	0.4573	0.2729	0.339	0.1786	0.8552	0	0.342	2.0484	0.5814	1.0714	0.3538	0.5271	1.7075	1.4105	0	0.3777	0.6527	0.307	1.2138	1.142	0.4006	0.9597	5.0565	0	1.5703	0.596	0	0.6067	1.7344	0.7488	0.4599	1.0251	0.457	0.5994
AC007952.8	0	0	0	0	0	0	0	0	0	0	0	0	0	0	0	0	0	0	0	0	0	0	0	0	0	0	0	0	0	0	0	0	0	0	0	0	0	0	0	0	0	0	0	0	0	0	0	0	0
AC068987.3	0	0	0	0	0	0	0	0	0	0	0	0	0	0	0	0	0	0	0	0	0	0	0	0	0	0	0	0	0	0	0	0	0	0	0	0	0	0	0	0	0	0	0	0	0	0	0	0	0
AL354833.1	0.1273	0.6151	0.2873	0.594	0.526	0.2327	0.2714	0.9983	0.2938	0.4031	0.1854	0.0633	0.3395	0.3736	0.5914	0.1295	0.4634	0.6804	0.7996	0.165	0.1587	0.2376	1.8382	0.2918	0.2836	0.1093	0.2746	1.45	0.2994	0.4301	0.2332	0.3023	0.2607	0.4998	0.529	0.4948	0.6915	0.0918	0.4434	0.2424	0.0345	0.5811	0.1171	0.0669	0.1252	0.2249	0.2176	0.4145	0.2314
AC010997.2	0	0	1.4803	1.7954	0.2537	0.3103	0.2461	0	0.3027	0.2538	0	0	0	0	0.5586	0.5336	0	0	0.3125	0	0.5141	0	0.4481	0.5088	0	0	0.4612	0	0	1.2189	0	0	0.5373	0	0	0	0	2.0821	1.3402	0	0	0	0	1.5176	0.2184	0.5366	0	0	0.5245
AC002398.2	0	0	0	0	0	0	0	0	0	0	0	0	0	0	0	0	0	0	0	0	0	0	0	0	0	0	0	0	0	0	0	0	0	0	0	0	0	0	0	0	0	0	0	0	0	0	0	0	0
MIR3659HG	0.329	0.8834	0.7878	0	1.5431	0.3538	0	0.79	1.0355	0.0965	1.1981	0	0	0.2077	1.0616	0.2028	1.2705	0.1128	1.782	0	0.3908	1.1373	1.2774	0.1934	0.4072	0.7061	0.7012	1.7038	0.2346	0.2317	0.7537	0.4342	0.6127	0.2691	0	0.2665	0.2128	0.1979	0	1.741	0.6938	0.1727	1.6143	0	0	0.5099	0.8524	0	0.1994
LINC00525	0	0	0.0648	0	0	0.0679	0.0539	0.0505	0.1325	0	0	0	0	0	0.3667	0.0584	0.1045	0.7141	0.1368	0	0	0.0655	0.049	0.1113	0.0586	0.0678	0	0	0	0	0.1446	0	0.0588	0	0	0	0.3676	0.7974	0	0.6014	0.3424	0.1988	0	0	0	0.0587	0.1963	0	0
AP002802.1	0	0	0	0	0	0	0	0	0	0	0.3994	0	0	0	0.4246	0	0	0	0	0	0	0	0	0	0	0	0	0	0.4691	0	0	0	0.4085	0.5383	0	0	0	0	0	0.6964	0	0	0	0	0	0	0.341	0	0
AC084724.1	0.054	0.4353	0.1664	0.5045	0.0475	0.0581	0.0461	0.0433	0	0.1426	0	0	0	0.1024	0.3139	0	0.0894	0	0.5269	0	0.1926	0.1121	0.0839	0.1906	0.0502	0	0.0864	0.1399	0	0	0.0619	0.107	0.1007	0.0663	0.2496	0	0.5243	0.39	0.251	0.1716	0	0.6807	0.1989	0.1421	0.1227	0.1005	0.252	0.0749	0.0982
AC018558.2	0	0	0	0	0	0	0	0	0	0	0	0	0	0	0	0	0	0	0	0	0	0	0	0	0	0	0	0	0	0	0	0	0	0	0	0	0	0	0	0	0	0	0	0	0	0	0	0	0
AC015911.2	0	0	0	0	0	0	0	0	0	0	0	0	0	0	0	0	0	0	0	0	0	0	0	0	0	0	0	0	0	0	0	0	0	0	0	0	0	0	0	0	0	0.2982	0	0	0	0	0	0	0
AL031587.4	0	0	0	0	0	0	0	0	0	0	0	0	0	0.1028	0	0	0	0	0	0.0939	0	0	0	0	0	0	0	0	0	0	0	0	0	0	0	0	0	0	0	0	0	0	0	0	0	0.1009	0.1688	0	0
GNAS-AS1	0.082	0	0.1684	0.1915	0.1263	0.0662	0.0875	0.1149	0.3228	0	0.1494	0.051	0.1368	0.0971	0.3177	0.2655	0.1697	0.1054	0.0667	0.1064	0.1462	0	0.2389	0.0543	0.0571	0.066	0.0984	0	0	0.4333	0.047	0.203	0.0955	0.4279	0.3789	0	0.0796	0.222	0.0476	0.1954	0.0185	0.6136	0	1.079	0.2795	0	0.0319	0.1421	0
AC040174.2	0.4839	0	0.8277	0.5019	0.8512	0.6939	1.5137	3.0987	0.5077	0	0.5875	0	0	1.375	1.2493	0	0	0.4976	0.5242	1.6736	0.2874	0.1673	1.2527	0	0.2995	0	0.2579	1.4619	0	0	0	0	0	0	0.3725	0	0.939	0	0	3.0731	0	1.7779	0	0	0	0.3	0	0	0
PACRG-AS3	0	0	0.0079	0.0952	0.0067	0	0	0.0245	0	0	0.0139	0	0.017	0.0145	0.0593	0	0.0507	0	0.0166	0.0198	0	0	0.0178	0.0067	0	0	0	0.0297	0.0327	0	0.0263	0.0303	0	0.0094	0.053	0	0.0297	0	0.0711	0	0.0138	0.0723	0	0	0.0058	0.0142	0.0357	0	0.0139
AC016583.2	0.1828	0	0.1251	0	0.1742	0.2621	0.1949	0.1463	0.0479	0.1876	0.0832	0.2653	0.1016	0.1731	0.2065	0.2676	0	0.2036	0.297	0	0	0.1422	0.0473	0.0806	0.3253	0.2125	0.0852	0.1578	0.1629	0.1287	0.2792	0	0.227	0	0.1407	0	0.0296	0	0.0708	0.1935	0.0551	0	0.1261	0	0.0115	0.0142	0.1421	0.0528	0.0277
AC022150.2	4.8916	8.7571	8.2473	6.1613	6.8632	8.3925	9.141	10.0684	12.587	7.3785	7.211	6.6642	3.6246	9.4868	6.7654	6.8932	6.1689	6.946	10.5989	5.8406	6.0185	13.167	13.025	7.5999	7.4614	4.7498	8.8439	9.9527	9.2179	11.3182	4.536	8.0699	9.4367	9.8624	6.1858	5.3771	8.1364	3.7826	4.058	2.9586	2.4214	6.2351	8.8943	2.7572	5.9078	6.2824	8.8726	14.0442	5.7173
AC111006.1	0.0323	0.3467	0.0662	0	0	0.1041	0.0551	0.0517	0	0	0	0	0	0.0306	0.0625	0	0	0.0664	0.0699	0.0279	0	0.0669	0	0.0569	0	0	0.129	0	0	0	0.1479	0	0.0301	0	0	0	0.0626	0	0.1499	0	0	0.2541	0.0297	0	0.0733	0	0.1505	0.0895	0
AC007923.3	0	0	0.1355	0.8218	0.1161	0	0.1127	0.3171	0.2771	0.1162	0	0	0	0.1251	0	0	0.4371	0.1358	0.2861	0	0	0.137	0	1.048	0	0	0.3166	0.342	0	0	0	0.2614	0.123	0.1621	0.9148	0	0	0	0	0.8386	0	0	0.1215	0	0	0	0	0.183	0
Z97056.2	0.0851	0.2286	0	1.5896	0	0	0.0726	0	1.9652	0	2.7906	0.2118	0	0	0.8242	1.2597	0.9864	0	0	0	0	0	0.0661	0	0	0.9137	0	0	0	0.7194	0	1.6854	0.0793	1.9852	0.1966	0	0.1652	0	0.1978	0	2.0009	0.1341	0	0.2239	0	0.2375	0.1324	0	0.4644
AC084125.3	0	0	0	0	0	0	0	0.1508	0	0	0	0	0	0	0	0	0	0	0	0	0	0	0	0	0	0	0	0	0	0	0	0	0	0	0.4352	0	0.3657	0	0.4377	0	0.3407	0	0	0	0.1427	0	0.293	0.1306	0
AC008737.3	0	0	0.3483	1.0561	0.2985	0	0	0	0.3561	0	0	0	0	0	0	0	0.5618	0	0	0	0	0	0.5272	0	0.6302	0	0	0	0	0	0	0	0	0.4165	0	0	1.9758	0	0	1.0777	0.3068	0	0	0	0	0	0	0	0
FAM230I	0.1901	1.5317	5.3658	0.1479	0.3344	0.1022	0.4055	0.5707	0.2494	1.4638	2.8563	0.2365	0	0.4052	0	0.5714	0.7081	0.782	0.206	0.0822	0	1.0353	0.8859	0.4191	0.2207	0	0.038	0.4923	5.8971	0.5021	0.0544	3.1052	0.5755	0.875	1.0976	0.231	0	0.5146	3.7538	0.3019	0	0.1497	0.5248	1.2503	0	0.1326	2.5125	0	0
LRRK2-DT	2.237	4.3286	4.0513	1.5356	2.0543	2.3351	1.291	1.2113	2.934	3.3867	1.7373	5.156	2.1938	1.963	2.0383	2.3729	2.4503	3.3827	2.8868	0.6258	0.5276	2.7979	0.8431	1.3054	0.8552	1.4828	4.9434	1.7038	3.0963	2.8494	1.8088	2.0189	4.1667	1.6553	2.4309	0.2398	0.2554	0.4155	0	0	0.0297	0.6216	0.1211	0.0865	0	0.2754	0.1534	0	0.0598
AL121935.3	0	0.0979	0.0374	0	0	0	0.0311	0.0292	0.2294	0	0.0664	0	0	0.1726	0	0.1011	0.1207	0.075	0.1974	0	0	0.189	0	0.0643	0.0677	0	0	0	0	0	0	0.2165	0.0339	0.0895	0.4208	0	0	0	0	0	0.0329	0	0.0335	0	0.0276	0.0678	0.2266	0.0758	0
LINC01254	0	0	0	0.1447	0	0	0	0	0	0.0205	0	0	0	0	0	0	0	0	0	0	0	0	0	0	0	0	0	0	0.1492	0.0983	0	0	0	0	0.1074	0.0565	0.1354	0	0	0.1477	0	0.0366	0.0642	0	0	0	0.0723	0	0
AC007496.1	0	0	0	0.3158	0	0	0	0	1.1714	0	0.5545	0	0	0.1923	0.1965	0.1877	0.336	0	0	0.2633	0	0	0.4729	0	0	0	0	0.1314	0.2171	0	0	0.8037	0	0.4982	0.7031	0	0	0	0	0	0	0	0	0.267	0	0	0	0	0
AC024236.1	0	0	0	0	0	0	0	0	0	0	0	0	0	0	0	0	0	0	0	0	0	0	0	0	0	0	0	0	0	0	0	0	0	0	0	0	0	0	0	0	0	0	0	0	0	0	0	0	0
AP003501.2	0	0	0	0	0	0	0	0	0	0	0	0	0	0	0	0	0	0	0	0	0	0	0	0	0	0	0	0	0	0	0	0	0	0	0	0	0	0	0	0	0	0	0	0	0	0	0	0	0
AC010336.5	2.101	3.3851	0.6468	0.9807	6.5599	0.3389	0.4481	1.2613	0.3307	0	0.1913	0	2.8022	0.4975	2.2374	1.1658	0.3478	1.2962	1.5933	0.4541	1.4975	0.9806	1.5501	1.2042	1.6581	1.6911	2.0992	2.3122	1.573	1.5535	0.9627	0.6239	2.5437	0.7735	0.4852	0	0.4077	0	0.976	0.3336	2.089	0.4962	1.2565	0.829	0.3181	0.5862	0	0	1.337
LINC00659	0	0	0	0.3067	0	0	0.042	0.0789	0.2068	0.0434	0.4487	0	0	0	0	0.2734	0.0816	0.0507	0	0	0	0	0	0.0435	0	0.0529	0	0	0	0	0	0.1951	0.0459	0.3024	0.2276	0.1197	0.0956	0	0	0	0	0.1552	1.8137	1.8148	0.0373	0	0	0.0683	0
AC113143.1	0	4.0149	0	0	0	0	0.2126	1.9946	0.2615	0	0.9075	0	0	0.472	0.965	0.9218	0.8249	0	0.27	1.9391	0	0.7754	0.387	0.2197	0.9254	0.5349	0	0.6453	0.533	0.5264	0	0	0	0.9174	2.3017	2.422	0	0	0	3.9562	0	0.3924	0	0.6554	8.1122	3.708	0.7748	0.1727	0.4531
AL132799.1	0	0	0.0839	0	0	0	0	0	0	0	0	0	0	0	0	0	0	0	0	0	0	0	0	0	0	0	0.0653	0	0.1748	0	0	0	0	0	0	0	0	0	0	0	0	0.1287	0	0	0	0	0	0	0
AL136376.1	0	0	0	0	0	0	0	0	0	0	0	0	0	0	0	0	0	0	0	0	0	0	0	0	0	0	0.1164	0	0	0	0	0.2883	0	0	0	0	0	0	0	0	0	0	0	0	0	0	0	0	0
AL138927.1	0	0	0	0	0	0	0	0	0	0	0.112	0	0	0	0.0596	0	0	0	0.0333	0	0	0	0	0	0	0	0	0	0.0658	0	0	0	0.0287	0	0	0	0	0	0	0	0	0	0	0	0	0.0286	0.0957	0	0
AL109659.2	0.5825	1.0829	0.5518	1.3943	0.2759	0.9638	0.344	2.0802	0.9403	0.3548	0.2448	0.1115	0.1992	0.5517	0.694	0.3729	0.6675	1.0136	0.8252	1.3559	0.2395	0.3253	1.7051	0.7902	0.5824	0.3847	1.3609	0.7542	1.1501	0.1893	0.0513	0.6209	0.7928	0.6598	0.7243	0.2177	0.1739	0.2425	0.4163	0.5691	0.162	0.9172	0.0412	0.3536	0.2375	0.4584	0.1393	0.2484	0.2444
AC092954.2	0	0	0	0	0	0	0	0	0.5491	0	0.3176	0	0	0.1652	0	0	0	0	0	0	0	0	0.1355	0	0	0	0	0.2258	0	0	0	0	0	0	0	0	0	0	0	0	0	0	0	0	0	0	0	0	0
AL136322.1	0	0	0	0	0	0	0	0	0	0	0	0	0	0	0	0	0	0	0	0	0	0	0	0	0	0	0	0	0	0.2892	0	0	0	0	0	0	0	0	0	0	0	0	0	0	0	0	0	0	0
AC008453.1	0	0	0	0	0	0	0	0	0	0	0	0	0	0	0	0	0	0	0	0	0	0	0	0	0	0	0	0	0	0	0	0	0	0	0	0	0	0	0	0	0	0	0	0	0	0	0	0	0
AC105941.1	0	0	0	0	0	0	0	0	0	0	0	0	0	0	0	0	0	0	0	0	0	0	0	0	0	0	0	0	0	0	0	0	0	0	0	0	0	0	0	0	0	0	0	0	0.0742	0	0	0	0
LINC01107	0.038	0.3059	0	0	0	0.0408	0.1296	0.0608	0.0398	0	0	0	0	0	0.2941	0.0702	0.1257	0	0.0823	0.0328	0	0.0394	0.0885	0.1005	0	0	0.0304	0.0983	0	0	0	0	0	0.0932	0.0877	0	0.2211	0	0.0882	0	0	0.1794	0.1747	0.1998	1.0926	0.3532	0.059	0	0
AC006305.3	0	0	0	0	0	0	0	0	0	0.0842	0	0	0	0.0453	0	0	0	0	0	0	0	0	0	0	0	0	0.0382	0	0.1023	0	0	0	0	0	0	0	0	0	0	0	0	0	0	0	0	0	0	0	0
AC012558.1	0	0	0	0	0.1061	0.1297	0	0.193	0.2531	0	0	0	0	0	0	0.1115	0	0	0	0	0	0	0	0.1063	0	0	0.0964	0	0.2579	0	0	0.2387	0	0.444	3.8985	0	0	0	0.2801	0	0	0.1899	0	0	0	0.1121	0.1875	0	0
LINC02564	0	0	0	0	0	0.0563	0	0	0	0	0	0	0	0	0	0	0	0	0	0	0	0	0	0	0.0486	0	0	0	0	0	0	0	0	0	0	0	0	0	0	0	0	0	0	0	0	0.0487	0	0	0
AC006435.1	0	0	0	0	0	0	0	0	0	0	0	0	0	0	0	0	0	0	0	0	0	0	0	0	0	0	0	0	0	0	0	0	0	0	0	0	0	0	0	0	0	0	0	0	0	0	0	0	0
AC068790.3	0.1356	1.4569	0.696	1.6883	0	0.4376	1.2728	0.9771	0.9962	0.7161	0.494	0	0.603	0.8992	0.5252	0.3763	1.1225	0.9763	1.6163	0.7036	0	1.2661	1.0534	1.5548	1.1334	0.4367	0.3252	0.5268	0.8704	1.1461	0.1554	1.3425	0.5053	0.8323	0.9396	1.6479	1.0528	0.4895	0	1.292	1.226	0.6407	2.3711	0	0.5134	0.5046	0.8435	1.3159	0.4932
AC093915.1	0	0	0.0499	0	0	0	0.0415	0.1945	0.102	0	0.0885	0	0	0.046	0.0941	0.0899	0	0.05	0	0	0	0	0.151	0	0.1354	0	0.1166	0.1259	0.3119	0	0	0	0.0453	0.0597	0	0.1181	0	0	0	0	0.0439	0.1531	1.1629	0	0	0.0904	0	0	0
AP006545.1	0.494	0.2211	0.676	0	0.2897	0.2656	0.281	0.9226	0.6047	0.9418	0.2999	0.6145	0.5491	0.4679	1.7536	0.533	0.4088	0.7619	0.7136	0	0.5868	0.5978	0.3836	0.4356	0.3822	1.2371	0.4607	0.7462	2.4656	0.5218	0.5659	0.489	0.3834	0.4042	0.7605	1.4004	0.3195	1.0399	0.3825	0	0.4465	0.3889	0	0	0.1247	0.0766	0.64	0.9129	0.1497
AC097534.1	2.1594	3.0927	3.8413	0.448	1.1396	4.7998	1.2282	1.1524	3.4742	4.3069	2.6216	4.2978	2.2401	3.4089	0.8363	1.0651	0.4766	3.7008	3.1193	0.7468	1.2827	4.0316	2.2361	0.5078	0.9357	0.927	5.6385	2.4232	6.159	5.7786	1.3193	1.14	3.4859	2.4735	1.6622	1.0495	0.2794	1.5586	1.3376	0.9143	0.1301	0.2267	1.8544	0.3787	0.327	0.4017	0.6715	0.2993	0.2617
AC103726.1	0	0	0	0.4924	0	0	0	0	0	0	0	0	0	0	0	0	0	0	0	0	0	0	0	0	0	0	0	0	0	0	0	0	0	0	0.3654	0	0	0	0	0	0	0	0	0	0	0	0	0	0
AC073517.1	0.4159	2.2338	0.5691	0	0.3658	0.2982	0.1183	0.222	0.7273	0.488	1.0099	0	0.6164	0.5253	0.5369	0.1282	0.9179	0.1426	0.1502	0	0.4941	0.8628	0	0.6113	0.6436	0.4464	0.1108	0.359	0.5931	1.1716	0	1.0979	0.5165	0.5104	0.6403	0	0.8071	1.0006	0.9661	0.8805	0.2506	1.0915	0.6378	0.3647	0.2099	0.1289	0.6466	0.3843	0.5041
AC108727.1	0.7634	3.5875	0	0.5939	0.5036	0.2053	0.4885	1.8332	0.4005	0	0	0	0.4243	0.3615	0.3695	0	0.6318	0.3925	2.6879	1.1551	0.3401	0.9897	1.4822	1.8512	0.7088	0.2048	0	0.7413	0	0.8064	0.2186	0.7557	0.1777	1.6395	0.8814	0.4638	0.3704	0.6887	0.8866	0	0.345	0	0.3512	0	0.4335	0.5325	0.5934	2.1162	0
AL023806.1	0.3184	0.6107	1.1203	0.5662	0.8801	0.3424	0.2328	0.6189	1.6704	1.2007	1.6566	0.1132	0.4044	0.6462	0.2642	0.3786	0.6776	1.1693	0.7884	0.3933	0.4863	0.9435	0.9184	0.8022	0.1267	0.1464	1.0543	0.8245	1.8486	0.2883	0.2605	1.8009	1.2708	1.4513	0.7352	0.5526	0.0883	0.0821	0.1057	0.2889	0.0822	0.4297	0.0837	0.5982	0.1033	0.0423	0.7072	0.063	0.0827
PRDX6-AS1	1.6417	1.6375	1.5084	2.2868	1.1827	0.824	0.5336	0.9387	1.2469	1.0043	1.1959	1.4782	0.9732	0.7405	1.1505	1.0989	0.9317	1.029	1.7617	0.73	0.7801	0.9893	1.0443	1.0065	0.3775	0.8726	1.6622	0.8503	2.0068	1.6516	1.7553	1.4239	1.0048	0.7484	0.9027	0.4179	0.3034	1.5235	0.3995	0.6454	0.4381	0.7878	0.6905	3.0846	0.6866	0.6253	0.5834	0.6827	0.3696
LINC02243	0.078	0	0	0	0	0	0	0	0.0819	0	0	0	0	0	0.1511	0	0	0	0.1691	0	0	0	0.0606	0	0	0	0.0624	0	0.167	0.1649	0	0	0	0	0	0.1897	0	0	0.1813	0	0.0705	0.4916	0.5027	0.4106	0.1773	0	0.364	0.0541	0.1419
AL391056.1	0.1393	0.3206	0.2654	1.9192	0	0.0856	2.2234	0.3026	0.4593	0.0525	0.2536	0.0495	0.0442	0.1319	0.077	0.46	2.0088	0.1637	0.1078	6.1067	0.1064	0.2683	0.2936	0.8772	1.995	0.2562	0.1113	0.1803	0.0851	0.3783	0.0456	0.4332	0.0926	0.6592	0.2757	0.8702	0.3861	0.1436	0.2773	0.7581	0.1079	0.094	0.1098	0.7326	0.0301	0.2775	1.1445	0.0138	0.1809
AC018695.8	0	0	0	0.179	0.0506	0	0.0491	0.046	0.0604	0.1012	0	0	0	0	0.2227	0.0532	0	0	0	0	0	0.0597	0.0447	0	0	0.0617	0	0.0745	0.4922	0.6076	0	0	0	0.0706	0.1328	0	0	0	0.1336	0	0	0	0	0	0	0	0	0	0
LINC01173	0	0	0	0	0	0	0	0	0	0	0	0	0	0	0.4388	0	0	0	0	0	0	0	0	0	0	0	0	0	0	0	0	0	0	0	0	0	0	0	0	0	0	0.3568	0	0.596	0.5147	0	0	0	0
AC087501.1	0	1.1268	0	0.6529	0	0	0.358	0.1679	0.8806	0.0923	0	0	0	0.1987	0.8125	0	0.3473	0.4315	0.1136	0.1814	0.3739	0.2176	0.3259	0	0	0.1126	0	0.2716	0	1.7729	0	0.2077	0.3908	0.6437	1.6957	0.5098	0.8143	0	0	0	0.0948	0.3304	0	0	0.0794	0	0.4893	0.0727	0
AP003498.1	0.2161	0	0	0	0	0	0	0	0	0.3804	0	0	0	0	0.4185	0.3998	0	0	0.4683	0	0.3852	0	0	0	0.2007	0	0	0	0	0.4566	0	0	0	0	0	0	0	0	0	0	0.1954	0	0	0	0	0	0.6721	0.2996	0
AC063979.1	0	0	0	0	0	0.0343	0.0272	0.0255	0.9038	0.0561	0.9876	0	0	0.0604	0.0618	0.118	0.4753	0	0.0346	0	0.0568	0	0.0991	0.0281	0	0.0342	0	0	0.1365	0	0	0.3158	0.0297	0.2741	0.7367	0	0.0619	0	0.3705	0	0	0.0502	0	0.1678	0.0242	0	0.6448	0.0221	0.116
AL121820.2	6.9896	5.7753	6.8974	10.0389	1.6551	1.1565	9.6325	6.886	7.0519	0.7096	14.197	4.6816	1.7928	11.2035	1.0411	15.6625	18.6892	8.8459	1.4562	3.2542	1.4371	14.2204	5.4284	7.5859	6.7393	1.7311	3.2232	23.3214	1.1501	0.5679	1.2318	19.1594	7.0103	24.4144	14.8992	3.2662	3.1301	76.156	8.7423	1.7073	0	93.5495	2.2262	17.6784	37.4499	10.0009	8.7772	7.266	2.9327
AC007952.7	0	0	0	0	0	0	0	0.0793	0	0	0	0	0	0	0	0	0	0	0	0	0	0	0	0	0	0	0	0	0	0	0	0	0	0	0	0	0	0	0	0	0	0	0	0	0	0	0	0	0
AL049651.2	0	0	0	0	0.0531	0	0	0	0	0	0	0	0	0	0	0	0	0	0	0	0	0	0	0	0	0	0	0	0	0	0	0	0	0	0	0	0	0	0	0	0	0	0	0	0	0	0	0	0
LINC02437	0.6587	0	0	0.7686	0	0	0	0	0	0	0.2999	0	0	0	0	0	0.1363	0.1693	0.2676	0	0	0	0	0.0726	0	0.0884	0	0	0	0	0.1886	0.163	0	0.101	0.1901	0	0.3195	0.5942	0	0	0	0.7778	0	0	0	0	0.896	0	0
AC091588.3	0.5844	0.7847	0	1.8187	0.257	2.9334	0.1662	0.2339	1.6353	10.7138	5.3215	1.454	1.9488	0.369	3.5836	2.162	1.7736	0.5008	0.8442	0	1.0415	0.3031	0.0757	0.6872	0	2.6135	1.3236	0	4.5841	6.7909	1.0042	6.9422	0.5443	1.315	2.0245	0	0.3781	0	0.2263	0	0	0.1534	0	0.2562	0	0	0.4543	0	0
AL359643.2	0.55	0.6154	0.2352	0.4992	0.5643	0.7887	0.6843	0.8621	0.6733	0.2218	0.5425	0.9692	0.6113	0.6946	0.8431	0.4238	0.3414	0.2828	0.6952	1.0105	0.5717	0.5704	0.8187	0.7679	0.8085	0.7624	0.7144	0.9792	0.2941	0.3389	1.1288	0.2722	0.2774	0.3375	0.5292	0.2227	0.4002	0.2067	0.4791	0.8732	0.1864	0.7217	1.2862	0.9645	0.4337	0.6394	0.4988	0.3335	0.2083
LINC01291	0	4.7267	4.7925	0.2236	3.9019	8.0166	0	0.0288	5.7668	6.1793	0	5.1386	4.1523	3.5895	0.1739	0	6.4215	0	0.0584	0.0155	3.3285	0	0.0139	0.0475	2.5181	0.0193	9.9346	0	7.7224	0.1897	0	5.0135	5.6371	5.0036	0	3.7534	0.3834	9.8843	5.215	4.1063	1.8671	0.198	0	8.2204	5.0993	1.2695	0.1396	0.2489	3.2329
AC128687.3	0	3.075	0.5876	1.7817	0.5036	0.3079	0.7327	2.2915	2.1027	0	0	0	0.6364	0.5423	0	0.2647	2.3693	0.5887	0.9304	1.2376	0.5101	1.1877	0.8893	1.0098	0	0	0.2288	1.8533	0	2.4192	0	0	0.2666	0.7027	0.6611	0.6956	3.3332	0.5165	0	3.6361	0.2588	1.3523	0	0	0.4335	0	0.8902	0.3968	0
LINC01757	0	0	0	0	0.2042	0	0	0	0	0	0	0	0	0	0.2248	0	0	0	0	0	0	0	0	0	0	0	0	0	0	0	0	0	0	0	0.2681	0	0.2253	0	0	0.3687	0	0	0	0	0	0	0	0	0
AC103702.2	0.047	0.5048	0.1929	0.585	0	0.1011	0.1604	0.0376	0	0	0.0856	0.1169	0.1045	0	0.182	0	0.0778	1.0631	0	0.0406	0	0.3412	0.2555	0	0.1745	0.1513	0.0376	0.3042	0	0.3971	0.1077	0.093	0.4377	0.2884	0.1085	0	2.7359	14.2457	3.384	5.9691	0.4673	10.7297	44.5806	6.0572	6.5823	2.0542	1.169	0	6.152
AC009509.1	0.1447	0.3886	1.9306	0.1501	0.0848	0.2594	0.2057	0.1158	0.1012	0.0849	0.9662	0	0.3217	0.1827	0.467	0.2676	0.0798	0.2976	0.1045	1.7516	0.086	0.1001	0.0375	0.0851	0.3583	0.1035	0.1928	0.0625	0.3095	0.4076	1.8233	0	0.0898	0.0592	0	0.1172	0	0	0	0.3063	0.0872	0.2278	0.1331	0	0	0	0.225	0	0.0877
AC135068.8	0	0	0	0	0	0	0	0	0	0	0	0	0	0	0	0	0	0	0	0	0	0	0	0	0	0	0	0	0	0	0	0	0	0	0	0	0	0	0	0	0	0	0	0	0	0	0	0	0
AL133299.1	0	0	0	0	0	0	0.1262	0	0.3105	0.1302	0	0	0	0	0	0.1368	0	0.1521	0	0	0	0	0	0	0	0	0	0	0.3165	0	0	0.5857	0	0.7262	0	0	0	0	0	0	0	0.2329	0	0.3891	0	0	0	0	0
AC084116.2	0	0	0	0	0	0	0	0	0	0	0	0	0	0	0	0	0	0	0	0	0	0	0	0	0	0	0	0	0.3866	0	0	0	0	0	0	0	0	0	0	0	0	0.5692	0	1.9016	0	0	0.562	0	0
FER1L6-AS1	0	0	0	0	0	0	0	0	0	0	0	0	0	0	0	0	0	0	0	0	0	0	0	0	0	0	0	0	0	0	0	0	0	0	0	0	0	0	0	0	0	0	0	0	0.0245	0	0	0	0
AL512357.2	0	0	0	0	0	0	0	0	0.2385	0.7	0	0	0	0	0	0	0	0	0	0	0	0	0.0883	0	0	0	0	0	0.2431	0	0	0	0	0	0	0	0	0	0	0	0	0	0.5228	5.6796	0	0	0	0	0
AL359710.1	0.0599	0.2143	0.1024	0.0621	0.0877	0.0858	0.017	0.0319	0.1466	0.158	0	0	0.1331	0.0378	0.0386	0.1107	0.0661	0.041	0.1081	0.0173	0.0711	0.0828	0.0465	0.088	0.0371	0.0214	0.1116	0.0775	0.0427	0.0843	0.0914	0.1975	0.0372	0.1714	0.0922	0	0	0	0.139	0.0634	0	0.1257	0.0734	0.105	0.0906	0.1856	0.062	0.0415	0.0363
AC016598.2	0	0	0	0	0	0	0	0	0	0	0	0	0	0	0	0	0	0	0	0	0	0	0	0	0	0	0	0	0.1226	0	0	0	0	0	0	0	0	0	0	0	0	0.0902	0.0264	0	0	0	0	0	0
AC007100.2	0	0	0	0	0	0	0	0.1547	0	0	0	0	0	0	0	0	0	0	0	0	0	0	0	0	0	0	0	0	0	0	0	0	0	0	0	0	0	0	0	0	0	0	0	0	0	0	0	0	0
AC010729.1	0	0	0	0.1155	0	0	0	0	0	0	0	0	0	0	0	0	0	0.0763	0	0	0	0	0.0288	0	0	0	0.0297	0	0	0	0	0	0	0	0	0	0	0	0	0	0	0.1753	0.0341	3.3191	0	0	0	0	0
AC087276.2	0	0.5119	0.0978	0	0	0.1025	0.0813	0.1526	0.2	0	0	0	0	0	0	0	0	0.196	0.5163	0	0.6793	0.3954	0.074	0.5883	0	0	0.1524	0.3702	0	0	0	0.1887	0.0888	0	0.2201	0.2316	0	0.172	0.6641	0	0	0.1501	0.1754	0	0	0.0886	0.2963	0.3302	0.5198
D21S2088E	0	0	0	0.0907	0	0	0	0	0	0	0	0	0	0.0736	0.1317	0	0	0.01	0	0.1008	0	0	0.0226	0	0	0	0	0.0126	0	0.0616	0	0	0	0	0.0898	0	0.0943	0	0.0226	0.1851	0	0.0765	0.0179	0	0	0	0.0302	0	0.0353
LNCDAT	0.4339	0	0	0	0	0	0.0185	0	0	0	0	0	0	0.0205	0	0.0201	0	0.0223	0	0.075	0	0	0	0	0.1612	0.0466	0.0173	0	0	0	0	0	0	0	0.1002	0	0	0	0	0	0	0	0	0.2283	0.0329	0.0404	0	0	0
AC002094.1	0	0	0	0	0	0	0	0	0	0	0	0	0	0	0	0	0	0	0	0	0	0	0	0	0	0	0	0	0	0	0	0	0	0	0	0	0	0	0	0	0	0	0	0	0	0	0	0	0
AP002336.1	0	0	0.1824	0.5531	0	0	0.1516	0	0	0	0.6473	0	0	0.3367	0	0	0.2942	0	0	0.1537	0	0	0.138	0	0	0	0	0.9205	0.3802	0	0	0	0	0	0.4104	0.8638	1.0347	0	0	0	0	0.2799	0	0	0.2691	0	0.2763	0.2463	0
GACAT3	0	0.1609	0	0.4973	0.0527	0	0.017	0.0959	0.021	0.4394	0	0	0	0.0757	0.0774	0.0369	0	0.0411	0.0433	0	0	0	0.3258	0.1057	0.0742	0	0	0.3104	0.3845	0	0	0	0.093	0.0245	0.0461	0.2912	0.3876	0	0.0464	0.444	0	0.1887	0	0	0.3478	0.0186	0	0.0138	0.0363
AC006970.2	0.0988	0.5307	0	0	0	0	0	0	0.1037	0	0	0	0	0	0.1913	0	0	0	0	0	0	0	0	0	0	0	0	0	0	0	0	0	0	0	0	0	0	0	0	0	0	0	0	0	0	0	0	0	0
AL157871.4	0	0	0	0	0	0	0	0	0	0	0	0	0	0	0	0	0	0	0	0	0	0	0	0	0	0	0	0	0	0	0	0	0	0	0	0	0	0	0	0	0	0	0	0	0	0	0	0	0
ANKRD10-IT1	9.2817	31.2191	17.8004	38.5117	13.4411	17.9486	32.7935	22.5892	32.1683	12.2094	18.6097	10.7293	10.4207	24.953	11.0738	10.231	32.1237	28.6326	79.4299	10.133	14.5348	20.7127	37.4989	43.9826	27.0724	10.2633	27.5781	27.9204	19.4536	20.9953	5.0477	16.3334	39.205	16.6838	18.8359	25.9715	28.2004	6.4284	15.2444	9.5266	2.1187	13.1387	16.3902	6.1653	7.0982	18.3982	25.6544	32.3573	6.4775
LINC01160	3.6494	1.7552	0.6708	1.1865	3.114	0.9959	1.2082	2.0492	1.2574	0.5272	0.3968	0.6775	1.3319	0.6707	6.9609	1.763	0.541	0.3921	5.37	6.5463	1.3589	0.7344	1.0153	1.2008	1.062	2.8644	2.264	0.9874	0.8156	1.1507	1.4975	0.647	1.3189	1.0696	0.8805	0.1324	0.1057	0.3931	0.253	0.3459	0.3447	0.6004	0.1002	2.1491	0.7423	0.3039	0.2541	0.1887	0.3961
ADGRL3-AS1	0	0	0	0.2465	0	0	0	0	0	0	0	0	0	0	0.1534	0	0	0.0814	0	0	0	0	0	0	0	0	0.0633	0	0	0	0	0	0	0	0	0	0	0	0.184	0	0	0.2494	0	0	0	0	0	0	0
AL392023.2	0	0.3494	0.267	0	0	0	0.0555	0.7811	0.273	0	0.1185	0	0	0	0.126	0.0602	0	0.1338	0.141	0	0.2318	0.0675	0.4042	0.2295	0.2416	0	0.104	0.1685	0	0	0.0745	0	0.2423	0	0	0	0	0	0	0.6197	0	0.1024	0	0	0	0.0605	0	0	0.1183
AC010251.1	0	0	0	0	0	0	0	0	0	0	0	0	0.0698	0	0	0	0	0	0	0	0	0	0	0	0.0292	0.0337	0	0	0	0	0	0	0.0293	0	0.1451	0	0.061	0	0.146	0.0998	0	0.099	0	0.4133	0	0	0	0	0
AC106875.1	0	0	0	0	0.0563	0	0	0	0	0.6763	0	0	0	0	0	0	0	0	0	0	0	0.1329	0.199	0.4518	0	0	0	0	0.411	0	0	0	0	0	0	82.6456	16.0342	0	0.5951	0	7.0636	0	54.1011	0	4.1219	35.8014	0.0996	3.9062	0
AC004946.2	0	0	0	0	0	0	0	0	0	0	0	0	0	0	0	0	0	0	0.0914	0.2188	0	0	0	0	0	0.0905	0	0	0.5414	0	0	0	0	0	0	0	0	0	0.196	0	0	0.1328	0	0	0	0	0	0	0
LINC02726	0	0.2949	0	0	0	0	0.0937	0	0	0	0.2	0	0.2441	0	0	0	0	0	0	0	0	0	0	0	0	0	0	0	0	0	0	0	0	0	0	0	0	0	0	0	0	0	0	0	0	0	0	0	0
AC013553.4	0.9647	0.9714	0.495	0.7505	0.6364	1.2969	1.1316	0.8687	0.8857	0.8488	0.6588	0	0	1.2563	0	0.5576	0.3992	0.124	0.5226	1.1469	0.2149	0.6254	0.7492	1.276	0.5598	0.6471	0.5783	0	0.2579	0.5095	0.4144	0.2387	1.0107	0.444	0	0.293	0	0.4352	0.2801	0	0.109	1.1392	0.2219	0.3172	1.0042	0.1121	0.1875	0.0836	0.2192
AC009268.3	0	0	0	1.1049	0	0	0	0.0711	0	0	0	0	0	0.0841	0.1719	0	0	0	0	0	0.6327	0.0921	0.0689	0.0783	0	0	0.0709	0.2299	0	0	0	0	0	0.1089	0.205	0	0	0	0	0	0	0	0	0	0.0672	0	0.138	0	0.1614
LINC02512	0	2.817	0.3589	0	0	0	7.4577	17.6334	0	0	0	0	0	0.3312	0	0	0	0.7191	0.7577	25.3962	0	0.3627	11.6773	1.6959	6.1685	0	0	10.4132	0	0	0	0	1.7911	0	0	0	1.3571	0	0.4061	0	0	0	0	0	0	0	0	0	0
AC005009.1	0.2788	0.7488	0.2862	0	1.2262	0.2999	0	0.2232	0.2926	0	0.5078	0	0	0.5282	0	0.2579	0	1.1468	0.9062	3.1341	0	0.8676	0	0	0.2589	0.2992	0.2229	0.722	0	0	0.3194	0	1.0387	0	0	0	0.5411	0	0	0	0	0.8781	2.0524	0	0	0	0	0.9662	0
LINC02611	0.0401	0.0359	0.2056	0.6649	0.0705	0.0862	0.1937	0.0962	0.2802	0.1057	0.3891	0.0664	0.2375	0.1644	0.2327	0.2593	0.442	0.206	0.3472	0.4503	0.2141	0.2908	0.1348	0.259	0.4091	0.1146	0.587	0.1729	0.1428	0.3385	0.1988	0.2379	0.4228	0.3605	0.0925	0.0973	0.8033	0.8192	0.1861	0.1272	0.2776	0.2313	0.3563	4.1446	0.2325	0.9066	2.1176	0.0833	0.5098
LINC02266	0	0.701	0.8483	0	0.4592	0.889	0.334	0.7313	0.0913	0	0.2377	0.3247	0.2901	1.5247	0.1685	0.523	0.4321	0.7605	0.8484	0.5642	0.6977	2.166	0.8109	0.4604	0.7271	0	0.8694	1.2393	0	0.3676	0.1495	0	0.4457	0.0534	0	0	0	0	0.2021	0.6907	0	0.8906	0.0801	0	0	0	0.2706	0.0302	0.1582
AC040168.1	0.3507	0.1752	0.1339	0.1776	0.2224	0.2456	0.1183	0.2154	0.4279	0.0933	0.1485	0.1217	0.2357	0.1159	0.3158	0.1885	0.027	0.1342	0.5743	0.0776	0.3342	0.203	0.3357	0.1942	0.1969	0.2626	0.2673	0.5491	0.1745	0.1895	0.355	0.113	0.2203	0.1401	0.2448	0.0793	0.0633	0.7358	0.0379	0.3625	0.0295	0.1156	0	0.3003	0.0062	0	0.0507	0.0057	0.0741
AL139275.1	0	0	0	0	0	0	0	0	0.191	0	0	0	0	0	0	0	0	0	0	0	0	0	0	0	0	0	0	0.1179	0	0	0	0	0	0	0	0	0	0	0	0	0	0	0.1675	0	0	0	0	0	0
AL160171.1	0.3964	0	0.4882	0.2467	0.5579	0.7675	0.4735	0.1269	0.0832	0.6976	0.2888	0.3945	0.3525	0.3004	0.1535	0.1466	0	0.6522	1.1167	0.0686	0.1413	0.0822	0.1232	0.3496	0.4417	0.0851	0.3802	0	0.3392	0.1675	0.0908	0	0.5169	0.0973	0	0	0.1539	0	0	0.5035	0.0717	0.7491	0	3.5454	0.3001	0	0.2465	0.4945	0
TBX2-AS1	9.9508	12.8598	5.0423	9.6768	9.7913	9.1638	6.7914	8.2639	41.0463	1.3134	17.6677	10.8307	7.0508	12.3703	3.6127	43.4811	17.3974	4.9242	8.2875	29.3066	5.4303	12.9657	16.374	5.4842	6.8138	5.7402	7.8545	14.4142	1.1973	8.4089	6.1981	48.6333	11.1788	45.2611	35.6173	0.1511	0.8448	0.5611	0.4334	0.5925	4.385	6.8549	22.4315	9.4883	0.3296	0.347	0.8702	0.1293	3.1661
AL353651.2	0	0	0	0	0	0	0	0	0	0	0	0	0	0	0	0	0	0	0	0	0	0	0	0	0	0	0	0	0	0	0	0	0	0	0	0	0	0	0	0	0	0	0	0	0	0	0	0	0
AC025188.1	0	0	0	0.389	0	0.1344	0.1066	0.2001	0	0	0.2276	0	0	0	0	0	0	0.3856	0.1354	0	0	0	0.1942	0.1102	0.2321	0	0.0999	0.3237	0	0	0	0	0.2328	0	0.2887	0	0.2426	0	0.2904	0	0	0	0.115	0	0.0946	0.1163	0	0.2599	0
AC008556.1	1.3604	2.1721	1.9998	0.9153	0.9701	1.1072	2.572	6.7395	0.8873	1.5852	1.5399	0.6403	0.5721	2.1939	0.2848	2.8901	1.0954	1.1342	2.4298	1.2398	2.4896	4.0041	8.966	3.2745	2.9699	1.5784	2.0278	10.0447	2.7527	1.3981	1.0108	1.8925	1.1642	2.211	1.3585	0	3.1393	21.826	12.0418	10.2738	3.2238	3.2999	0.0677	6.0928	0.4175	0.1368	8.8601	0.2293	0.4679
AC027796.4	1.4589	3.6872	2.1137	8.5457	3.3965	2.9535	4.832	4.1903	3.1516	2.3409	1.0939	0.2135	1.1446	0.8941	3.1572	1.3492	3.8353	1.4119	7.5308	10.017	1.3763	1.9582	5.4652	6.4323	5.8963	1.6578	2.3322	4.2224	3.3043	2.9008	1.1797	3.0581	2.078	2.0011	3.7653	1.0427	6.9944	9.7552	4.7841	1.9075	1.9393	6.4861	1.5792	16.027	13.904	1.1972	4.2695	1.4868	5.617
AC010319.4	0.3256	1.4574	0.3342	1.3511	0.3819	0.3502	0.0926	0.782	1.9362	0.9551	1.3836	0.27	0.7239	0.7197	0.2102	1.3049	1.7967	0.2232	0.4704	0.4693	0.5803	0.7881	1.3488	0.9572	0.4031	0.466	0.6941	1.546	2.7863	0.6879	0.1243	1.5042	1.5163	1.7317	2.0053	2.3738	3.3702	1.371	3.5298	0	0.3925	3.0764	2.7964	0.8565	1.0683	1.0095	2.3626	1.7301	2.1709
LINC00114	0.1512	0	0.2173	0	0.1862	0.0651	0.0516	0.0726	0.1587	0.2661	0	0.2257	0.2017	0.1719	0.3514	0	0	0.311	0.1966	0.0784	0.4311	0.5646	0.1174	0.1867	0.0562	0.0649	0.2417	0.1175	0.3882	0.1917	0.0693	0	0.2817	0.0371	0	0.147	0	0.0546	0	0.4802	0	0.1429	0.0557	0	0.0229	0	0	0.021	0.11
B3GALT1-AS1	0	0.1481	0.0566	0	0	0	0	0.0883	0	0	0	0	0	0.0522	0	0.051	0	0.0567	0.0597	0	0	0	0.0857	0	0	0	0	0.0714	0	0	0	0.2184	0	0	0	0	0.4281	0.0995	0	0	0.0997	0.1737	7.6115	0.2901	0	0.9745	0.0857	0	0
AL078581.2	1.5442	10.0707	3.8487	3.4324	3.6865	7.5923	4.3286	2.6487	1.8517	4.8527	4.8206	3.2929	2.4519	3.9699	5.1258	1.8361	5.8423	4.3099	7.8868	0.9537	4.7172	2.9745	4.1118	3.8905	2.4579	2.8411	3.3503	6.5695	6.1346	9.7869	3.5378	3.4938	3.4926	1.8951	4.5848	11.257	5.1371	2.3883	5.6366	3.5024	1.3959	2.0841	2.8416	1.7408	1.8372	2.462	4.8016	10.8546	1.6043
LINC02131	0	0	0	0	0	0	0	0	0	0	0	0	0	0	0	0	0	0	0	0	0	0	0	0	0	0	0	0	0	0	0	0	0	0	0	0	0.3474	0	0	0	0	0	0	0	0	0	0	0	0
AC015818.2	0.4465	0.4796	0.9164	0	0.5497	0.096	0	0.7147	0.2811	0.4714	0	0.4443	0.397	0.9303	0.1729	0.0826	0.1478	1.2854	0.9674	0.6948	0	1.1113	1.1095	0.2362	0	0.2875	1.4988	2.8903	0	1.3205	0.1023	0	0.2495	0	0	0	0	0	0.2074	0	0.0807	0.703	0	0.9395	0	0	0.1388	0.1856	0
LGALS8-AS1	0.0515	0.553	0.2113	0.6408	0	0.2215	0.0878	0.1648	0.3781	0.3171	0.5625	0.3842	0.1144	0	0.1994	0.5713	0.3408	0.1588	0.1115	0.0445	0.0917	0.267	0.2799	0.0908	0.1434	0.0552	0.0823	0.0667	0.3304	0.5438	0.059	1.0191	0.0479	0.3791	0.4755	0.2502	0.999	2.3221	0.7175	0.1635	0.4653	0	0.1421	5.2809	0.2728	0.4788	0.4802	0.2497	0.3744
AL356753.1	0	0	0	0.347	0	0.04	0	0	0	0.0327	0.0677	0	0	0.0352	0.4318	0.0687	0	0.0382	0	0	0.0662	0	0	0	0	0	0.0297	0	0	0.4711	0	0.0736	0.0346	0	0.2575	0	0.2885	0	0.0863	0	0.0672	0.3511	0	0.0978	0	0	0	0	0.0676
AL606491.1	2.9505	1.668	0.7968	1.4497	1.0926	1.6701	1.4573	0.7458	0.3259	1.3664	1.9795	0.7727	2.4164	0.4412	2.4055	1.4361	0	2.3952	0.8412	0.2685	0.8301	0.8053	0.603	1.6432	1.0093	1.3333	1.4895	1.2064	1.3287	1.3123	1.2452	0.9223	1.157	1.1435	1.4344	0	0.6027	3.6425	1.0821	0	0.9826	1.4671	0.2858	2.0423	7.6419	0.2888	0.4829	0.8609	0.5647
SLC26A4-AS1	0.0518	0.95	1.4256	0.2148	1.1914	0.232	0.5594	0.3591	0.1449	1.359	0.0786	0.4937	0.0192	1.2095	0.1838	0.0559	0.0857	0.8783	1.6358	0.0671	0.2306	0.9575	0.4356	0.5782	0.2083	0.0463	0.2276	0.5697	0.9228	0.7291	0.168	0.0512	1.7116	0.1482	0.2789	1.2999	0.3181	0.0467	0.0601	0.2466	0.039	0.1359	0.6669	0	0.0915	0.1926	0.1476	2.8582	0.0157
DIAPH3-AS1	0	0	0	0	0	0	0	0	0	0	0	0	0	0	0.6014	0	0	0	0	0	0	0	0	0	0	0	0	0	0	0	0	0	0	0	0	0	0	0	0	0.2465	0	0	0	0.2042	0	0	0	0	0
NKX2-1-AS1	0.0423	0	0	0	0	0	0	0	0.0887	0	0	0	0	0	0	0	0	0	0	0	0	0	0	0	0	0	0	0	0	0	0.0484	0	0	0	0	0	0	0	0	0	0	0.0665	0	0	0	8.803	0.0657	0	0
AC027271.1	2.0903	5.283	3.1547	2.2958	3.0281	2.7771	1.993	2.8542	2.5803	3.2457	1.5674	0.9177	1.0933	2.6786	1.1904	2.0468	0.8141	1.8965	1.8649	2.9768	1.3146	1.5304	3.3423	1.9517	2.1691	1.5835	3.0468	3.1841	1.5781	1.2988	0.8451	0.7303	2.4048	2.8671	1.4197	0.5976	0.4772	3.106	1.9993	3.5139	1.4449	2.7105	1.2445	0.6469	2.048	1.0292	0.9558	1.0226	0.2236
DISC1-IT1	0	0	0	0	0	0	0	0	0	0.0866	0.1792	0	0	0	0.1906	0	0	0	0.2133	0	0	0.1021	0.2293	0.0868	0	0	0.0787	0	0	0	0	0	0.0917	0	0	0	0	0.1776	0.4573	0	0	0.155	0	0	0	0.0915	0.4591	0.0682	0
LINC02348	0.0601	0.0269	0	0.1248	0.0793	0	0	0.0642	0.1052	0.0088	0	0	0.0223	0.0285	0.3105	0.0093	0.0166	0.0618	0.3041	0.0173	0.0893	0.0416	0.0311	0.1061	0.1489	0.0861	0.2804	0	0.1072	0.1271	0.2985	0	0.0467	0	0.1389	0.0487	0.2918	1.8086	0.1397	0.3183	0.0181	0.1105	0.0646	1.2919	0.129	0.5966	0.1558	0.0069	0.0729
LINC01992	0	0	0.0226	0.2056	0	0	0	0.2292	0	0.0194	0.1203	0	0	0.0626	0.2559	0	0	0.0227	0.0955	0	0	0	0.1198	0.0194	0	0	0	0.1996	0	0.4654	0	0	0	0	0	0	0	0	0.307	0	0	0.1041	0.0405	0	0.6337	0.0205	0.1027	0.0153	0
AC007535.1	0	0	0	0	0	0	0	0	0	0	0	0	0	0	0	0	0	0	0	0.5172	0	0	0	0	0.1111	0	0	0	0	0	0	0	0	0	0	0	0	0	0.2779	0	0.1081	0.1884	0	0	0.3623	0	0	0	0
SPINT1-AS1	4.177	17.8818	8.9462	23.736	1.5441	0.586	12.1364	11.4842	24.6451	0.9588	26.8981	0.1506	0.5383	11.2381	0.1172	14.4995	38.1767	6.785	2.7545	6.8567	3.8834	15.5086	18.0065	8.4876	8.8806	2.9236	0.629	13.0897	0.9065	0.2558	0.2774	29.3616	11.8395	35.9577	39.142	22.5062	29.3686	37.9024	26.8574	24.6047	18.003	22.6861	1.7267	10.0317	16.7285	37.5524	39.9996	5.8315	17.3901
AC011676.1	0.7557	0	0.1939	0	0.1662	0	0.3224	0.3025	0.3965	0.1662	0.344	0	0	0.1789	0.7316	1.223	0.9382	0	0	1.6335	0	0.5879	0.1467	1.1662	0.1754	0.2028	0.151	0.9785	0	0	0	0.374	0.3519	0.6956	0.8726	0.9182	2.5664	1.3636	0	0	2.2201	1.4874	0.8692	0.9939	1.0013	1.0543	0	1.0474	0.3435
PTGER4P2-CDK2AP2P2	0.048	0	0.0739	0.0747	0.0211	0	0.082	0.0384	0.2016	0	0.0875	0.1792	0	0	0	0.1333	0.0398	0	0.0781	0	0.0428	0	0.0187	0	0	0.0258	0.0384	0.0311	0.2055	0.3044	0	0.1426	0.0447	0.2653	0.1664	0	0.0932	0.0867	0.2231	0	0.0434	0.0378	0.0663	0.0632	0	0.0447	0.0373	0	0.1747
LINC02310	4.0649	2.817	4.71	4.0805	8.1884	17.2054	0.3356	1.7843	1.2383	1.8461	0.7164	5.2195	4.0808	4.7195	9.1403	1.819	0.8682	3.6405	12.2171	0.4535	3.5049	4.4881	0.5092	1.85	0.2435	6.755	13.7303	1.1885	5.6099	4.1553	3.3045	2.5959	6.7166	0.6437	0	0	0	0	0	0	0	0.4129	0.1206	0	0	0.122	0	0	0
AP000345.2	1.1101	2.4222	5.2693	2.3751	2.38	0.597	2.7229	8.3308	2.3297	2.7473	0.7581	0.1726	0.4627	2.3001	1.2091	2.6949	1.9524	1.855	1.6537	8.5788	0.9891	2.2309	2.6404	1.9579	1.0952	1.1914	1.8856	2.0663	1.1874	2.1987	0.2384	0.8242	2.8432	1.3624	2.2432	1.5174	1.4811	1.0016	6.769	7.4909	0.6272	2.622	2.9366	0.9125	0.0525	0	2.1575	0.5289	1.3877
KCNQ1OT1	0.1628	1.0349	0.3183	0.7995	0.1835	0.1109	0.2673	0.8062	0.5872	0.347	0.4321	0.0733	0.1728	0.2829	0.2376	0.258	0.3237	0.2465	0.8953	0.561	0.2814	0.2173	0.692	0.5065	0.2423	0.1185	0.3054	0.9291	0.6826	0.3699	0.0703	0.5783	0.3947	0.2771	0.5517	0.2465	0.5541	0.065	0.2984	0.808	0.0503	0.3363	0.1777	0.3401	0.8914	0.1902	0.3727	0.2518	0.1547
AL034550.2	0.0424	0.1137	0.0869	0.9225	0.0372	0	0.2529	0.0339	2.7551	0	2.3908	0.4215	0.0941	0.1605	0.41	0.3133	1.1917	0.3048	0.2753	0	0.3019	0.3075	0.2631	0.112	0.1573	0.2727	0	0.0548	0.1812	0.0895	0.1455	0.5869	0.2367	1.9751	1.956	0	0.5753	0.3057	0.2951	0.1345	0.0383	0.2001	0	0.6684	0.0321	0.0788	0.1975	0.0294	0.077
AL353072.2	0	0	0	0.131	0	0	0	0.0337	0.0442	0	0	0	0	0	0	0	0	0	0	0	0	0	0	0	0	0	0	0	0	0	0	0	0	0	0	0	0.0817	0	0	0	0	0	0	0	0	0	0	0	0
AL583829.1	0	0	0	0	0.1049	0	0	0.1909	0.1251	0	0	0	0	0	0	0.1103	0	0.0613	0.2584	0.3093	0	0.0618	0.2778	0.1051	0.0554	0	0	0.4632	0	0	0	0	0	0.0732	0.2754	0	0.1157	0	0.1385	0	0	0.0939	0	0	0	0.1109	0.3708	0	0
AC100825.1	0	0	0.0635	0	0.1089	0.1331	0	0	0	0	0	0	0.1376	0	0.2397	0	0	0.0636	0	0	0	0.0642	0	0.2183	0	0	0.2473	0	0	0	0	0	0.1153	0	0	0	0	0	0	0	0	0	0	0	0	0	0	0	0
AL442067.3	0.2223	0.2985	0.5051	0.1482	0.1815	0.4781	0.5147	0.2542	0.733	0.2096	0.5783	0.553	0.4941	0.2557	0.5534	0.4111	0.4468	0.4082	0.7569	0.151	0.2263	0.5599	0.4316	0.588	0.3391	0.0511	0.6853	0.5345	0.3057	0.5367	0.1819	0.6915	0.5471	0.3313	0.4766	0.5401	0.5546	0.2292	0.1475	0.2017	0.0718	0.25	0.4675	0.3759	0.0721	0.1477	0.6912	0.2201	0.2598
AC093642.2	0.6098	0.1819	4.3807	0.4217	0.6555	1.2388	0.9248	0.6508	3.5546	0.1789	1.1104	0.3371	0.9037	0.7059	0.1312	1.0652	0.6729	1.8811	0.9543	0.703	0.3622	2.6704	0.421	1.4339	0.5033	1.7452	1.0831	0.7018	0.1449	0.5726	0	0.8048	0.9465	0.0832	0.4694	0.3293	0.5259	0	0.6295	0.6454	0.1837	0.5334	1.7455	2.4951	0.2052	0.126	0.4214	0.6104	0.6159
LINC01553	0	0	0	0.0507	0	0	0	0	0	0	0.0594	0	0	0	0.0316	0	0	0	0.0353	0	0	0	0	0	0	0	0.013	0	0	0.1033	0	0	0	0	0	0	0	0	0.0379	0.1035	0.0295	0	0.015	0	0	0.0152	0.076	0	0
AC008966.3	0	0	0	0	0	0.0831	0.1318	0	0	0	0	0	0	0	0	0	0	0	0	0	0	0	0	0.2384	0	0	0.0309	0.05	0	0	0	0	0	0.0948	0	0.0938	0.0749	0	0	0.1226	0	0	0	0	0	0.0359	0.06	0	0
AC138356.1	0.4315	0.3862	0.1476	0.2238	0.1265	0.3094	0.6135	0.1439	0.1886	0.1266	0.3274	0.4473	0.7194	0.613	0.0696	0.4988	0.4761	0.5916	0.3895	0.0933	0.1922	0.1119	0.4747	0.1268	0.3005	0.5017	0.3449	0.6052	0.3077	0.2279	0.2883	0.1424	0.2679	0.2648	0.5812	0.2621	0.2791	0.1946	0.0835	0.685	0.2275	0.1132	0.0662	0.2837	0.2994	0.1338	0.559	0.623	0.5884
AL355483.2	0	0	0	0	0	0	0.0851	0	0	0.0878	0	0	0	0	0	0	0	0	0	0	0	0	0	0	0	0	0.0797	0	0	0.4214	0.1143	0	0	0	0	0	0	0	0	0	0	0	0.0918	0	0	0	0	0	0
AL355337.1	0	0	0	0	0.0153	0	0	0	0	0	0	0.0432	0	0	0.0672	0.016	0	0	0	0	0	0	0	0	0	0	0	0	0.1114	0.33	0	0	0	0	0	0	0.0337	0	0.0403	0	0	0	0	0	0	0	0.054	0	0
AC114803.1	0	0	0.2475	0	0	0	0	0	0	0	0	0	0	0	0	0	0	0	0	0	0	0	0	0	0	0	0	0	0	0	0	0	0	0	0	0	0	0	0.5602	0	0	0	0.2219	1.2687	0.5478	0	0	0	0
LINC00353	0	0	0	0	0	0	0	0	0	0	0	0	0	0	0	0	0	0	0	0	0	0	0	0	0	0	0	0	0	0	0	0	0	0	0	0	0	0	0	0	0	0	0	0	0	0	0	0.1518	0
AL158834.1	0	0	0	0	0	0	0.1373	0	0	0	0	0	0	0	0	0	0	0	0.1744	0	0	0	0	0	0	0	0	0	0	0	0	0.3186	0	0	0	0	0	0.2904	0	0	0	0	0	0	0	0.1497	0	0.1115	0
AF129075.2	0.2359	0	0.4841	0.367	0.2074	0.1268	0.6037	0.1888	0.2475	0.3113	0.2148	0	0	0.3351	0.2283	0	0.1952	0.3638	0	0.102	0	0.4893	0	0.416	0.1095	0	0.2828	0	0	0.4983	0.1351	0.2335	0.1098	0.1447	0.2723	0.2866	0.4577	0.4256	0.2739	0	0.4264	0.9285	0.217	0.6204	0.7143	0.2194	0.3667	0	0.8577
AC036176.3	0	0	0	0	0	0	0	0	0	0	0	0	0	0	0	0	0	0	0	0	0	0	0	0	0	0	0	0	0	0	0	0	0	0	0	0	0	0	0	0	0	0	0	0	0	0	0	0	0
AC092142.1	0.0728	0.3911	0.0747	0.4532	0.2562	0	0.1242	0.0583	0.6113	0	0.3978	0.3623	0	0.4828	0.423	0.4714	0.6027	0.0749	0.0789	0.1889	0.1298	0.0755	0.2828	0.1926	0.1352	0.0782	0.1164	0.3771	0	0	0.4171	0.5766	0.0678	0.8043	0.8408	1.4156	0.1413	0.2628	0	0	0	1.3759	0.067	0	2.8668	0.0677	1.1321	0.1009	0
AC069079.1	0	0	0	0	0	0	0	0	0	0	0.3415	0	0.4168	0	0	0	0	0	0.2031	0	0.3341	0	0	0	0	0	0	0	0	0	0	0	0	0	0	0	0	0	0	0	0	0	0	0	0	0	0	0	0
AC087565.1	0	0	0	0	0.2913	0.1781	0	0	0	0	0	0	0	0.1568	0.3206	0	0	0	0	0	0	0	0	0	0	0	0	0	0	0	0	0	0	0.2032	0.3823	0	0	0	0	0	0	0.2607	0	0	0.7521	0	0	0.1147	0
AL590627.2	0	0	0	0	0	0	0	0	0	0	0	0	0	0	0	0	0	0	0	0	0	0	0	0	0	0	0	0	0	0	0	0	0	0	0	0	0	0	0	0	0	0	0	0	0	0	0	0	0
AL589765.5	0.2913	0.3911	0.2989	0.9064	0.3843	0	0.1242	0	0.1528	0	0	0.3623	0	0.1379	0	0	0	0	0.3156	0	0.519	0	0	0	0	0	0.2328	0	0	0	0	0.5766	0.1356	0.1787	0	0.3539	0	0.2628	0	0	0.1316	0	0.134	0	0	0.4063	0	0.3028	0
AC009237.14	2.3527	3.9171	3.5735	2.7821	2.2348	1.5182	3.1311	2.5235	6.4678	1.6147	7.6261	0.9365	2.5104	2.1392	1.64	3.9163	5.1404	4.3062	1.7332	0.9764	2.5154	2.6842	2.7042	1.4937	1.966	2.0705	1.2412	2.6807	2.7177	0.6959	1.2936	5.9618	3.1114	5.3127	9.4534	2.6298	1.5523	9.1695	4.9184	8.2178	0	4.1491	0.0433	14.1099	6.6618	4.1136	2.1215	7.7937	0.3422
AC008443.3	0.329	0.8834	1.1816	1.5356	0.2893	0	0.421	0.395	0.1726	0.7237	0.5991	0	0.3656	0.6232	1.2739	0.7606	0.2723	0.1691	1.782	0	0.2931	0.6824	0.511	1.1603	0	0.3531	1.0518	0.4259	0.3518	1.0425	0.5652	0.3256	0.9191	1.413	0	0	0.9576	0.2968	0	0	3.1223	0.777	0	1.298	0.2491	0	0	0.228	0
FAM182B	0.6144	0.8544	1.1485	0.9219	0.5308	0.295	0.103	0.2635	2.4176	0.5503	2.018	0.1365	0.2683	0.6755	0.4037	1.5119	1.5982	0.3159	1.0104	0.1518	0.2933	0.7966	0.3579	0.2516	0.1019	0.5417	1.1401	0.4262	1.2674	0.9272	0.2891	2.3893	0.3985	1.9929	0.9121	0.1866	0.2768	1.762	0.5862	0.0697	0.1785	0.2764	3.5838	0.2309	0.5399	0.1837	0.7676	0.2357	0.399
AC091132.2	0	0.2619	0.1001	0.3035	0.2574	0	0.1664	0.0781	0.307	0	0.7105	0	0	0.0924	0.1889	0.2706	0.1614	0.1003	0.2113	0.253	0	0.4047	0.1515	0.086	0.4528	0	0.1559	0	0.2086	0.8242	0.1117	0.3862	0	0.1197	0.6757	0.711	0.9464	0.528	0	0	0	0.1536	0.1795	0	0	0.0907	0.6066	0.4732	0.1773
AL009179.1	0.6543	4.6125	4.4209	0.8484	0.4796	1.2609	1.8608	7.1801	2.9752	3.1427	1.3902	0.6105	0.4849	3.073	1.4254	1.8154	1.038	2.2148	3.0424	2.0745	0.7288	3.7328	5.9076	1.8512	2.2783	0.673	2.3754	5.2952	4.5491	1.5552	0.2186	1.4034	2.7677	2.1414	0.8814	2.12	0.6349	5.8542	2.8499	1.5583	0.345	4.5077	0.1003	5.307	2.4357	4.0317	0.8902	4.5537	0.1983
AL358393.1	0	0	0	0	0	0	0	0	0.1479	0	0	0	0	0	0	0	0	0	0	0	0	0	0	0	0	0	0	0	0	0	0	0	0	0.173	0	0	0	0	0	0	0	0	0	0.3708	0	0	0	0	0
AC243571.2	0.0685	0	0.1406	0.8526	0.1205	0.0737	0.0584	0.0548	0.0719	0	0	0	0.1523	0	0.1326	0	0.1134	0	0	0.8291	0	0.071	0.0532	0.0604	0.1908	0	0.0548	0	0.7326	0	0.1569	0	0	0.0841	0.1582	0	0	0	0.3182	0.6525	0.0619	0.2157	0	0.1802	0	0	0.1065	0	0.1245
AP001625.3	0	0	0	0.5198	0	0	0.285	0.1337	0.1753	0	0	0	0	0	0	0	0	0	0	0	0	0	0.1297	0.1473	0	0	0	0	0	0	0	0	0	0.205	0	0	0.6483	0.3014	1.1641	0	0	0	0.1537	0	0.1265	0	0.7791	0.1158	0.3037
AL121823.1	0	0	0	0	0	0	0	0	0	0	0	0	0	0	0	0.0936	0	0	0	0	0	0	0	0	0	0	0	0	0	0	0	0	0	0	0	0	0	0	0	0	0	0	0.0931	0	0	0.0941	0	0	0
AC007922.1	0	0	0	0	0	0	0	0	0.1715	0	0	0	0	0.1548	0	0	0	0.3361	0.177	0	0	0	0	0	0	0	0	0	0	0	0	0	0	0	0	0	0	0	0	0	0	0	0	0	0.1237	0	0	0	0
AC025031.4	0.2752	0.3695	0.2824	0.3568	0.1412	0.3453	0.0587	0.2753	0.5293	0.3834	0.4593	0.2282	0.2549	0.3041	0.222	0.3181	0.3036	0.2594	0.6707	0.2181	0.286	0.2378	0.5521	0.2022	0.1065	0.0984	0.7331	0.6829	0.6867	0.5813	0.0263	0.6355	0.2776	0.0281	0.4766	0.6129	0.267	0.1655	0.3728	0	0.1658	0.1805	0.1055	0.6032	0.191	0.0853	0.4278	0.3814	0.0417
GHET1	0.1181	1.1624	0.4846	1.1021	0.7961	0.1693	0.235	0.441	0.4955	1.0042	0.215	0.4895	0.5249	0.3354	0.9144	0.4003	0.6514	0.526	0.5116	0.1701	0.0701	0.7347	0.5807	0.2429	0.6211	0.3379	0.3775	0.4076	0.8418	0.0831	0.2254	0.5453	0.5864	0.7244	0.8179	0.6694	1.8327	2.3431	1.0969	1.2496	0.3557	0.1859	0.3259	0.8281	0.6257	0.6588	0.1224	1.8817	1.0732
AC073073.2	1.4256	2.8126	1.7019	1.9013	1.4074	2.0652	2.1594	2.0727	2.9917	1.8688	1.6954	1.3028	1.6815	2.6179	1.183	1.722	2.5523	2.0343	3.1835	0.8553	2.644	2.1425	2.0562	1.5393	2.107	1.8422	1.6511	2.1095	2.3027	1.9054	1.2664	2.1887	2.3573	2.5708	1.5453	2.4744	1.5808	1.5224	1.3516	2.1248	0.5786	1.9699	3.8815	0.3061	0.5507	2.0835	2.126	1.4114	0.6877
AC127459.2	0	0	0	0.6862	0	0	0	0	0	0	0	0	0.07	0	0.305	0	0	0	0	0	0.0561	0	0.0245	0	0	0.0338	0	0	0.0674	0.3993	0	0	0	0	0	0	0	0	0.0732	0.2001	0	0.0496	0	0	0	0	0.049	0	0
AL499602.1	0.6538	1.4364	2.6837	1.8495	0.9932	0.3196	3.8027	1.9505	7.6704	0.4184	17.3166	0.1479	0.1321	4.616	0.2302	9.3436	2.7545	0.8556	2.7687	6.629	0.9532	1.7877	3.4618	4.5071	3.642	1.0206	0.285	3.0781	0.1271	0.1256	0.0681	12.7072	4.2067	6.3457	4.9408	13.7198	8.5347	9.2225	9.8017	9.2473	2.3101	2.5267	0.3281	1.7196	4.5896	12.7684	15.0614	12.686	2.1612
SOX21-AS1	0.0464	0.2076	0	0	0.068	0.1829	0.1714	0.1237	0.0973	0	0.1126	0.1538	0.0344	0.1611	0.1497	0.0715	0.0256	0.0636	0.2345	0	0.1377	0.0641	0.084	0.0682	0.0861	0.083	0.0618	0.02	0	0.2939	0.1594	0.0306	0.0576	0.1897	0.1428	0.1878	0.9599	0.0558	0	2.9452	0.0978	0.2921	0.1707	0.0407	16.9584	0.0144	0	0	0
FMR1-IT1	0.2187	4.6977	0.6732	8.8462	1.154	0.9407	0.1866	1.5753	2.5239	1.3469	1.5928	0.544	0.4861	0.4142	1.6936	0.8089	3.2576	1.3491	3.7905	0.1891	1.169	1.134	3.3965	1.157	0.6091	0.7041	2.0975	1.9819	2.8066	1.3859	0.2505	3.4632	2.4438	2.4153	2.5248	1.5941	0	0.7891	2.5397	2.0831	0.1977	0	0.8048	5.1767	0.6622	1.2202	2.7198	7.1226	1.1927
AC093903.1	0	0	0.1901	0	0	0.3984	0	0	0.3886	0	1.0117	0	0	0.7016	0	0.3425	0	0	0	0	0	0	0	0	0	0	0	0	0	0	0	1.0999	0	0.2273	0	0	0.3594	1.0025	0.4302	0	0	0.2916	0.1704	0	0	0.3445	0	0	0
AC008750.3	0	0	0	0	0	0	0	0	0	0	0	0	0	0	0	0	0	0	0	0	0	0	0	0	0	0	0	0	0	0	0	0	0	0	0	0	0	0	0	0	0	0	0	0	0	0	0	0	0
AC074008.2	0	0	0	0	0	0	0.133	0	0.8181	0	0	0	0	0	0	0	0	0	0	0.2697	0	0.1617	0	0	0	0	0	0.2019	0	0	0	0	0	0	0	0	0	0	0	0	0	0	0	0.4102	0.2361	0	0.2424	0	0
LINC01831	0	0	0	0	0	0	0	0	0	0	0	0	0	0	0	0	0	0	0	0	0	0	0	0	0	0	0	0	0	0	0	0	0	0	0	0	0	0	0	0	0	0	0	0	0	0	0	0	0
AC025252.1	0	0	0	0	0	0	0	0	0	0.2374	0	0	0	0	0	0	0	0	0	0	0	0	0	0	0	0	0	0	0	0.57	0	0	0	0	0	0	0	0	0	0	0	0	0	0	0	0	0	0	0
FAM99B	0	0	0	0	0	0	0	0	0	0	0	0	0	0	0	0	0	0	0	0	0	0	0	0	0	0	0	0	0.1504	0	0	0	0	0	0	0	0	0	0	0	0	0.1107	0	0.3698	0	0	0	0	0
FO704657.1	0	0	0.3849	0	0.3298	0.605	0.16	0.3002	0.5902	0.165	0.3415	0.933	0	0.1776	0	0.1734	0.3104	0	0.4063	0	0	0	0.5825	0.496	0.1741	0	0.2998	0	0	0	0	0	0.3493	1.3807	0.433	0	0	0	0	0	0	0	0.1725	0	0.142	0	0	0.3898	0
AC008610.1	3.4353	9.7376	16.2567	9.5025	4.3643	4.5158	5.373	20.3181	25.0316	3.8624	4.1705	3.3236	0.4243	17.1727	0.3695	22.0619	2.8431	5.2986	7.6503	9.2409	2.7207	6.9282	20.8991	5.0488	5.8476	4.711	9.7632	14.5795	3.266	5.2415	1.5303	9.8235	10.4868	14.9901	10.1366	4.6376	10.37	6.1985	7.5363	5.4542	5.5205	3.9066	5.4436	11.5463	10.2589	6.0349	1.7803	3.8357	5.5519
ADAMTSL4-AS2	1.4662	0.3029	0.3473	5.6157	0.3968	0.2426	0.9622	1.8056	1.3018	1.1909	0.4108	0.2806	0	0.4273	2.6207	0.9387	2.8004	0.3479	2.566	2.633	0.8039	0.7019	1.1387	2.6854	0.8378	1.5736	1.5326	0.7302	0	1.1914	0.2584	3.3493	1.3655	0.4153	3.1255	0.2741	0.2189	0.2035	0.262	0	0.4078	0.7104	0.2076	14.2405	0.6831	0.9441	1.5782	0.1563	0
AC121761.1	1.9738	2.4463	2.3892	3.6223	0.8903	2.395	1.0362	2.2686	1.8586	1.2914	0.9216	2.2664	0.7875	4.9853	1.7639	3.089	4.775	3.6949	1.9739	1.5753	1.1724	1.3123	1.3757	2.0529	2.0676	0.9234	2.3059	2.8833	0.8661	2.0315	2.1451	0.4008	3.5351	2.6708	1.9868	1.7217	1.1785	0.5479	4.3497	1.6071	0.366	1.7532	1.723	0.2662	0.1916	2.1181	1.5737	0.947	0.3681
AC099517.1	0	0	0	0	0	0.0397	0	0	0	0	0	0	0	0	0.0715	0	0	0	0	0	0	0	0	0	0	0	0	0	0	0	0	0	0	0	0	0	0	0	0.0857	0	0.0667	0	0	0	0.0838	0	0	0	0
AC092428.1	0.6027	0.5665	0.9278	1.1253	0.3976	0.8427	0.5399	0.3859	0.3478	0.2917	0.2195	0.8247	0.6699	0.3996	1.2253	0.418	0	0.8056	0.2938	0.964	0.7518	0.4688	0.3276	1.1426	0.3078	0.2587	1.3489	0.3902	0.3868	1.4006	0.3452	0.3579	0.6174	0.3698	0.4871	0.1464	0.6433	0.2719	0.49	0.3827	0.2179	0.427	0.0832	0.4756	0.4335	0.2242	0.4217	0.0209	0
AC079915.1	0	0.0725	0.0277	0.6717	0.0237	0.029	0.046	0.0216	0.0283	0.0475	0.0491	0	0.12	0.0767	0.3134	0.0499	0.134	0	0.0292	0.0933	0.0962	0.084	0.1048	0.0714	0.0752	0.029	0	0.1747	0.0577	0.228	0.0309	0.1602	0	0.0331	0.4984	0.0656	0.5236	0.146	0.1253	0.3427	0	0.2124	0	0.1419	0.0409	0.1756	0.3356	0.0187	0
AC095055.1	1.8195	3.4383	3.8729	1.468	1.8967	3.0441	3.5069	2.2656	1.9799	2.3719	1.3499	2.8501	1.6478	3.2552	1.3048	2.1812	3.3463	3.1183	1.3872	0.5827	1.5611	2.027	2.6692	3.0901	3.0033	2.1697	4.8479	3.0539	4.3246	2.4202	1.4667	1.8677	2.7615	1.6541	0.9337	1.6375	1.9616	0.2432	2.1915	2.5678	0.3046	0.6367	0.558	0.5318	2.2449	1.1281	1.0477	1.8214	0.4901
AL354994.1	0	0	0	0	0	0	0	0	0	0	0	0	0	0	0	0	0	0	0	0	0	0	0	0	0	0	0	0	0	0	0	0	0	0	0	0	0	0	0	0	0	0	0	0	0	0	0	0	0
FP236240.1	0	0	0	0	0	0	0	0	0	0	0	0	0	0	0	0	0	0	0	0	0	0	0	0	0.0662	0	0	0	0	0	0	0	0	0	0	0	0	0	0	0	0	0	0	0	0	0	0	0	0
LINC02323	0.0468	0.3769	0.4322	1.1648	0.1235	0.0503	0.1996	0.9738	2.1602	0	0.5964	0.1164	0.104	0.2659	0.1812	0.8221	2.6332	0.1443	0.4055	0.1214	0.2501	0.4853	2.1803	0.5364	0.2607	0.2511	0.0748	2.5445	0	0.0988	0.1608	1.5747	0.5229	1.8375	1.2966	0	0.3632	1.6885	0.6521	0.5943	0.4652	0.5157	0.1292	2.3384	0.0708	0.0435	0.291	0.0324	0.3403
AL157938.4	0	0	0	0	0	0	0	0	0	0	0	0	0	0	0	0	0	0.2104	0	0.0885	0	0	0	0	0	0	0	0	0	0	0	0	0	0	0	0	0	0	0	0	0	0.3222	0	0	0	0	0.1591	0	0
AL645937.2	0	0	0	0	0	0	0	0	4.4509	0	1.7556	0	0	0	0	0.3566	1.2766	0	0	0	0	0	0.1497	0	0	0.2069	0	0	0	0	0	0.3817	0	9.4652	1.781	0	0	0	0	0	0	0	0	0	0.292	0	0	0	0
AC090820.2	0.7441	0	0	0.2316	0.3272	0	0.127	0.1787	0.3123	0.3928	0	0.3702	0	0	0.7204	0.2752	0	0.3826	0.0806	0	0.1326	0.3087	0	0.0656	0.0691	0.0799	0.6542	0.289	0.7958	1.7292	0.0852	0.1473	0	0.3653	0.1718	0	0.5776	0	0	0.7088	0.0673	0.3515	0.0685	0	0	0	0.2314	0	0
DMD-AS3	0	0	0	0	0	0	0	0	0	0	0	0	0	0	0	0.2367	0	0	0	0	0	0	0	0	0	0	0	0	0	0	0	0	0	0	0	0	0	0	0	0	0	0	0	0	0	0	0	0	0
AIRN	0	0	0	0	0	0	0	0	0	0.0302	0.0312	0	0	0.0162	0.0332	0.0317	0	0	0.0186	0	0.0611	0	0	0	0	0	0	0.1332	0.1834	0	0	0.0339	0	0	0.0396	0.0417	0.1331	0.0619	0.0398	0.1089	0	0.216	0.0158	0	0	0	0.08	0.0119	0.0312
AL121581.3	0	0	0	0.0618	0	0	0	0	0	0.0175	0	0	0	0	0	0	0	0	0.0431	0	0	0.0412	0	0	0.0184	0	0	0	0	0	0	0.0393	0.0185	0.0732	0	0	0.0771	0	0	0	0.018	0	0.0183	0.2613	0	0	0	0	0
C5orf66	0.0677	0.212	0.081	0.2808	0.129	0.1334	0.077	0.1264	0.3314	0.0794	0.1232	0.1122	0.1504	0.0855	0.2184	0.0939	0.224	0.1508	0.2077	0.1463	0.1005	0.0468	0.1839	0.1989	0.0733	0.0726	0.1352	0.0584	0.3136	0.1191	0.0904	0.134	0.1471	0.1107	0.2084	0.1918	0.4377	0.3256	0.2358	0.0716	0.051	0.0888	0.1245	0.2077	0.2476	0.1573	0.1578	0.1094	0.2871
AC012414.3	0	0	0	0	0	0	0	0	0.0733	0	0	0	0	0	0	0	0	0	0	0	0	0	0	0	0	0	0	0	0	0	0	0	0	0	0	0	0	0	0	0	0	0	0	0	0	0	0	0	0
AL138762.1	2.0618	1.8456	2.7743	1.1406	2.297	3.0059	1.6026	2.824	3.5576	1.4917	3.0037	1.8238	2.4444	1.7359	1.4195	2.2881	1.896	3.6749	1.8366	1.0696	1.7962	2.5662	2.135	0.6464	1.1911	1.426	3.5891	2.7289	0.49	1.4519	1.8895	4.1725	2.4323	1.2933	2.8567	2.1154	2.1339	3.3896	1.49	4.2192	2.3607	1.8758	0.9696	3.3745	2.0119	1.0653	0.9973	0.7621	1.6661
AC092979.1	0.1061	0	0	0.6603	0.0467	1.0269	0.0453	0	0.0557	0	0.1932	0.7918	0.1179	0.1005	0.8217	0	0	0.1091	0	0	0.189	0.11	0	0.0935	0.1478	0	0.1272	0	0.1135	0.3362	0.0608	0	0.0988	0	0	0	0.1029	0.0957	0.1232	1.0106	0.0479	0.0835	0	0	0	0	0.0825	0	0
AC135050.3	5.1784	12.5603	6.0002	8.8371	2.0569	1.078	5.4154	6.1508	11.9188	5.8795	1.8252	0.8312	1.4854	5.2213	1.2938	3.7076	3.318	2.7483	3.9815	12.9991	0	4.1583	3.2434	4.1245	5.7387	1.9721	3.2046	3.0281	5.7173	1.0587	0.1914	3.307	3.5782	3.6902	3.086	0.4059	1.6208	0.6028	1.9401	9.5478	1.963	9.9952	0.4611	1.7576	3.5412	0.7768	1.2986	1.6207	2.7335
HLTF-AS1	0	0	0	1.1248	0	0	0	0	0	0.159	0	0	0	0	0	0	0	0	0	0	0	0	0	0	0	0	0	0	0	0	0	0	0	0	0	0	0	0	0	0	0	0.2846	0	0	0	0	0	0	0
CU634019.5	0	0	0.0861	0.1305	0	0.0451	0.0358	0.0336	0.132	0.0738	0	0	0	0.1589	0.0812	0	0.0694	0.0431	0.1363	0	0.0748	0.3046	0.3909	0.185	0.1168	0.045	0	0.1629	0.7179	0.3545	0	0.1661	0.1953	0	0	0.3058	0.1628	0.1514	0.1949	0.1332	0.0379	0	0.1158	0	0.0953	0.1951	0.5217	0.1744	0
AC112219.1	0	0	0	0	0	0	0	0	0	0	0	0	0	0	0	0	0	0	0	0	0	0	0	0	0	0	0	0	0	0	0	0	0	0	0	0	0	0	0	0.2458	0	0.2438	0	0	0	0	0	0	0
AC138625.2	0	0	0	0	0	0	0	0	0	0	0	0	0	0	0	0	0	0	0	0	0	0	0	0	0	0	0	0	0	0	0	0	0	0	0	0	0.2185	0	0.2616	0.7152	0	0	0	0	0	0	0	0	0.2048
LINC00106	0	0	0	0	0	0	0	0	0	0	0	0	0	0	0	0	0	0	0	0	0	0	0	0	0	0	0	0	0	0	0	0	0	0	0	0	0	0	0	0	0	0	0	0	0	0	0	0	0
AP001048.1	0	0	0	0	0	0	0	0	0	0	0	0	0	0	0	0	0	0	0	0	0	0	0	0	0	0	0	0	0	0	0	0	0	0	0	0	0	0	0	0	0	0	0	0	0	0	0	0	0
AL590714.1	0.1979	0	1.0155	4.9267	1.3925	1.0642	0.5065	1.1089	3.3224	0.8707	4.3246	0.4923	5.719	1.4995	5.3647	2.0132	6.5514	1.0175	0.6432	0	4.9371	2.2579	1.0759	1.5706	1.6537	1.4867	0.9491	1.025	2.1167	5.8532	1.5869	6.6603	0.3686	0.7286	8.683	7.6942	7.2967	2.1425	8.7341	5.0272	2.3255	2.4929	0.7284	7.8083	2.2474	6.6259	6.1536	1.2343	5.3972
AC012467.1	0.586	2.3603	3.0068	0.9117	1.8038	0.3151	5.249	0.9381	3.9964	0.2578	0.5335	0	0	4.7175	0	0.5419	0	2.4101	5.7135	0	0.5221	1.5194	2.503	1.0334	1.0881	0.6289	0	5.3109	0.6267	0.619	0	1.16	2.7286	1.7978	2.7063	0	0	2.6433	0	0	0	0.4613	0	0.7707	0.4436	0.545	0.911	0.4061	0
C11orf40	0	0	0	0.7138	0	0	0	0	0	0	0	0	0	0	0.4441	0	0	0	0	0.0992	0	0	0	0	0	0	0	0	0	0	0	0	0	0	0	0	0.2226	0	0	0	0	0	0	0	0	0	0	0	0
AC064802.1	0.1258	0.169	0	0	0.0553	0	0	0	0	0	0	0	0	0	0	0	0	0	0	0	0	0	0	0	0	0.0675	0	0	0	0	0	0	0	0.0772	0	0	0	0	0	0	0	0	0	0	0	0	0	0	0
AC067852.3	0	0.8122	1.0642	0.4033	0.342	0.7899	0.6635	0.4496	1.088	0.7983	0.3147	0.6449	0.4802	1.1867	1.3385	0.3196	0.4291	1.2884	3.651	0.0374	0.8469	0.6722	0.906	2.1335	0.4012	0.5564	0.8288	0.6713	2.0333	0.4564	0.198	0.7698	1.529	0.2651	0.7982	0.315	0.3354	0.7016	0.1004	0	0	0.2721	0.4373	0.6819	0.0654	0.2411	0.403	0.3593	0.3928
BX470209.1	0	0	0	0	0.3601	0.0881	0.1397	0	0.0859	0.7205	0	0.6111	0	0	0	0.0757	0	0	0.0887	0	0.2918	0	0.1908	0.0722	0.2281	0	0	0.3181	0.3503	0	0.1876	0.1621	0	0	0	0	0	0	0	0	0	0	0	0	0	0	0	0	0
AL513166.1	0.1636	0.1569	0.5877	0.1818	0.0925	0.2765	0.0598	0.0468	0.3311	0.5964	0.4895	0.0872	0.1039	0.2878	0.181	0.2702	0.2321	0.3966	0.2026	0.1213	0.1041	0.1939	0.1634	0.0618	0.0651	0.1881	0.3269	0.1362	0.675	0.1481	0.0535	0.162	0.5768	0.3872	0.2699	0	0	0.0211	0	0.0371	0.0317	0.092	0.1183	0.0307	0.0708	0.0435	0.0182	0.0486	0
LINC02492	0	0	0	0.2358	0	0	0	0	0.0265	0.0222	0	0	0	0	0	0	0	0	0	0	0	0	0	0	0	0	0	0	0	0	0	0	0	0	0.0583	0	0.049	0.0456	0	0.8019	0.0228	0.0795	0.4183	0.1329	0.0191	0.963	0.1571	0	0
AC026803.2	1.2686	1.9162	2.7665	1.9738	1.4644	2.4729	2.7732	1.9039	4.6587	1.3953	1.2994	1.9725	0.705	2.4782	0.9211	3.8861	2.0998	2.2828	1.2026	1.9195	0.989	3.865	2.1552	2.447	2.5765	2.7229	2.4082	3.0797	1.0176	1.005	1.8164	1.7266	3.7659	6.422	1.6478	0.578	0.3077	2.0028	1.105	0.5035	0.7884	0.8739	0.8754	1.2513	2.341	1.3273	1.3559	0.9341	0.4325
AC009554.1	0	0	0.0687	0.2082	0	0	0	0	0	0	0	0	0	0.1901	0.1296	0.0619	0.3322	0	0	0	0	0.1388	0.052	0	0.0621	0	0	0	0	0.1414	0.0766	0	0.1246	0	0	0	0.5194	0.4829	0.1554	0	0	0.3161	0	0	0	0	0	0	0
AC079054.1	0	0	0	1.4103	0	0	0	0	0	0	0	0	0	0	0.4388	0	0	0	0	0	0	0	0	0	0.2104	0	0	0	0.4847	0.4787	0	0	0	0	0	0	0.4397	0	0.5263	0	0	0	0	0	0	0	0.3523	0	0
AC002128.2	0.3641	0.6518	0.2491	1.133	0.2135	0.2611	0.5177	0.1943	0.2547	0.1068	0.442	0.3019	0.2698	0.2299	0.235	0.3367	1.2053	0.1248	0.9204	0	0	0.6294	0.2828	0.9632	0.2254	0.6513	0.4851	0	0.7788	0.7692	0	1.2013	0.113	0.4468	1.9619	0.5898	1.6486	1.0949	1.1276	0	0.1097	1.1466	0	4.1501	0.0919	0.5644	0.1887	1.2616	0.4413
LINC01937	0.092	0	0	1.1455	0.0809	0.198	0.157	0.0737	0	0	0	0	0	0.0872	0.5346	0	0.1523	0.0946	0.0997	0.1591	0	0	0	2.3534	0.5981	0	0	0	0	0.1944	0	0	0	0	0	0	0.1786	0	0	0	0	0.4347	3.133	0	0.1394	8.1311	0	0	0
AL133335.2	0	0.3103	0.7116	0	0	0	1.5775	0.0925	0	0	0	0	0	0.5473	0.2238	0	0.1913	0.2377	0	0.0999	0	0.7192	0.0898	1.5286	0.3219	0	0	0	0	0	0	0	1.6145	0	0	0	0	0	0	2.2018	0	0	1.914	0	0	0.1075	0	0	0
AP003307.1	0.6199	2.3304	0.8906	1.929	0.2181	0.1333	0.8461	0.5954	1.1707	1.6363	3.6122	0.9253	0.5512	0.5871	0.24	1.0318	1.6416	0.255	0.4029	0.3216	1.9882	0.5143	1.1554	0.5466	0.3453	0.5322	0.6937	0.8026	1.5912	1.5715	0.8521	4.9086	0.9237	0.9129	4.008	0.9037	0.7217	5.3686	1.1519	4.7239	3.3619	2.3425	0.4563	5.2176	0.657	1.153	2.3129	0.2578	1.127
ZBED3-AS1	0.6018	0.6206	0.5236	1.1399	0.395	0.2486	0.253	0.9285	1.8622	0.3453	1.3103	0.3363	0.2036	0.3965	0.5995	0.6493	1.126	0.4663	0.7464	0.2602	0.2253	0.5518	1.1074	0.3192	0.247	0.1825	0.5507	0.7227	0.3731	0.5343	0.1549	1.0446	0.532	1.3861	2.7894	1.3033	0.7531	0.8655	1.2358	0.5816	0.1222	0.5493	0.7503	0.8029	1.4923	1.5857	0.7593	0.4986	0.6105
RERE-AS1	1.7828	0.6839	1.2415	1.7832	0.336	0.9587	0.8148	1.2741	1.0689	0.7283	0.8116	0.792	0.8492	0.9046	1.9726	1.5898	1.7916	0.6547	1.3796	4.5693	0.6807	0.8585	0.5934	0.6737	0.5912	0.6833	2.1884	1.0717	0.2724	1.4796	0.2917	1.2605	1.6603	1.3284	0.8822	0.4641	1.112	0.6893	0.4437	1.0109	0.1151	0.1003	0.0586	2.1772	0.6267	1.0659	1.0889	0.1324	0.4631
STX17-AS1	0.1908	0.6492	0.8879	0.3563	0.1343	0.3832	0.4125	0.387	0.8678	0.6493	0.6024	0.5381	0.1697	0.6267	0.3203	0.5413	0.4633	0.5626	0.3033	0.242	0.2721	0.5279	0.6324	0.2132	0.2363	0.1502	0.3254	0.4942	0.5171	0.0806	0.1603	0.7305	0.5332	0.5465	0.7639	0.9893	1.0123	0.5739	0.5911	0.9292	0.3105	0.5209	0.0702	1.1044	0.8959	0.5207	1.1078	0.5291	0.1157
LINC01725	0.0302	0.0162	0.161	0.2817	0.0159	0.013	0.0463	0.0193	0.152	0.0425	0.1428	0.015	0	0.0572	0.0935	0.0614	0.1698	0.0558	0.0327	0.0157	0.043	0.0501	0.0562	0.0798	0.056	0.0259	0.0338	0.0313	0.0774	0.2295	0.0069	0.1433	0.0674	0.1481	0.3066	0.088	0.082	0.1307	0.1261	0.0766	0.0436	0.076	0.0056	0.0159	0.0228	0.0561	0.1407	0.0084	0.0549
AL627309.1	0	0	0.0207	0	0.0177	0.0216	0	0	0	0	0.0367	0	0	0.0572	0	0	0	0	0.0218	0	0	0.0209	0	0	0.0187	0	0	0.0261	0	0	0.0231	0.0399	0	0.0247	0	0	0.0391	0.0363	0	0	0	0.0951	0	0	0	0.0187	0.0313	0	0
AL357075.3	3.5532	1.9083	3.1161	1.2062	5.9661	5.6975	1.2125	0.8791	0.8812	1.9327	0.3529	5.4645	4.4519	2.3864	6.7549	1.3144	0.6416	2.79	4.5493	0.5027	4.3745	1.6752	2.308	4.5574	1.3796	2.6347	8.572	1.3384	3.4548	6.5511	3.9962	0.7674	2.888	0.4757	1.7902	0	0.5015	0.9325	0	1.2308	0.2336	1.119	0.2378	1.1895	1.8586	0.3004	0.904	2.3281	2.1142
BNC2-AS1	11.2155	4.7059	12.5893	17.4508	9.7103	7.1621	9.5682	9.8192	15.8134	38.2412	7.3398	6.1036	3.8956	9.1291	5.4291	14.2615	9.2822	7.5683	6.6449	14.243	4.3718	8.7246	7.7577	5.7176	7.4846	10.9084	11.066	10.8913	26.6154	4.4427	10.2379	14.2241	11.2613	16.9903	14.5685	0	0	0	0	3.3388	0.1584	1.9316	0.4837	10.1411	0.2654	3.9116	0.5449	0.3643	7.6469
LINC02051	0.1087	0	0	0.3383	0	0	0	0	0	0	0.5938	0	0	0	0.421	0	0.1799	0	0	0	0	0	0	0	0	0	0	0	0	0	0	0.2152	0	0	0	0	0.2109	0	0	0.3452	0	0	0.3	0	0	0.2022	0	0	0.1976
LINC02629	0	0	0	0	0	0	0.1014	0	0.1247	0	0	0	0	0	0	0	0	0	0	0	0	0	0	0.4193	0.1104	0	0	0	0.2543	0	0	0	0	0	0	0	0.2307	0	0.2761	0.7549	0	0	0	0	0.09	0	0.1848	0	0
AC018716.1	0	0	0	0	0	0	0	0	0	0	0	0	0	0	0	0	0	0	0	0	0	0	0	0	0	0	0	0	0	0	0	0	0	0	0	0	0	0	0	0	0	0	0	0	0	0	0	0	0
AL451081.1	0	0	0	0	0	0	0	0	0	0	0	0	0	0	0	0	0	0	0	0	0	0	0	0	0	0	0	0	0	0	0	0	0	0	0	0	0	0	0	0	0	0	0	0	0	0	0	0	0
AL008633.1	0.0312	0	0.0107	0.097	0.0183	0.0559	0.0089	0.0249	0.0218	0.0091	0	0.0258	0	0.0098	0.1006	0.0096	0.0172	0	0.0563	0.009	0.0185	0.0108	0.0161	0.0275	0.0096	0.0558	0.0083	0.0135	0.0222	0	0.0119	0	0	0.0128	0.024	0.0252	0.3831	0.075	0	0	0	0.1963	0.1816	0	0.0787	0.116	0.0323	0	0
AC026320.1	0	0	0	0.2585	0	0	0	0	0	0	0	0	0	0	0	0	0	0	0	0	0	0	0	0	0	0	0	0	0	0	0	0	0	0	0	0	0	0	0	0.2637	0.0751	0	0	0	0	0	0	0	0.151
AC024337.2	3.0302	4.6807	5.3114	2.3365	3.1604	2.711	3.6832	8.1567	2.1103	8.518	1.2208	1.6678	1.3114	5.0036	1.6615	2.0583	0.7546	3.2813	6.4495	5.866	1.338	2.976	4.9983	1.6789	3.8343	2.7628	7.845	6.7706	11.6445	3.1725	0.7679	1.3272	3.9459	0.5266	0.3715	0.3258	0.1041	0.1452	0	0.8515	0.097	0.9712	0.148	0	0.0609	0.0748	0.6254	0.1115	0.39
LINC02873	0	0	0	0	0.0372	0	0	0	0.0222	0	0.0385	0	0	0	0.0409	0	0	0	0	0.0914	0	0	0.0164	0	0	0	0	0	0	0	0	0	0	0.0519	0	0	0.041	0	0	0	0	0.0333	0	0	0	0.0393	0	0.0147	0
AL731566.2	0.6583	0.5199	0.4769	0.6025	0.3406	0.8746	0.5285	0.4959	0.772	0.2726	0.8462	0.1927	0	0.9169	0.8997	0.4655	0.8332	0.876	2.0975	0.1339	0.345	0.8032	0.7819	0.7512	0.2517	0.3325	0.65	0.6016	1.5738	1.8815	0.2218	0.6899	0.7934	0.5227	1.4307	0.8468	1.578	0.4891	0.7196	0.123	0.385	0.7317	0.7482	1.3241	1.5244	0.108	0.9632	1.798	0.2112
SEC24B-AS1	0.5511	1.1335	1.2635	1.7878	0.8559	0.5422	0.6002	1.2295	2.6204	0.7944	1.9643	0.5251	0.3128	0.8884	0.3632	1.2686	1.4362	0.9766	1.4481	0.6995	0.4596	1.0458	1.803	0.8271	0.4028	0.5537	1.0684	1.2145	0.8026	0.7183	0.2552	1.9034	1.1138	1.4677	2.3556	0.8547	1.661	0.4231	1.2528	0.7818	0.3392	0.72	0.7444	0.9252	0.6303	0.6979	1.2578	1.8445	0.874
ST3GAL6-AS1	0.2955	0.4075	1.1477	0.9197	0.0843	0.2577	0.6406	0.0512	0.8968	0.2811	0.9455	0.7353	0.3196	0.2648	0.4485	0.8643	2.2476	0.3696	0.251	0.3039	0.2277	0.6876	0.2667	0.6269	0.7416	0.4201	0.1979	0.1345	0.4101	0.2194	0.2013	1.3916	0.8109	1.2646	1.9183	0.2135	0.2635	1.4845	1.8183	0.1522	0.0433	0.4528	0.0147	1.1766	0.1996	0.5423	1.3536	0.0166	1.3216
DAAM2-AS1	0.1751	0.7934	0.3481	0.2724	0.1829	0.1412	0.2987	0.657	0.2985	0.2118	0.2192	0.1633	0.1946	0.2488	0.2543	0.1923	0.3623	0.3376	0.0948	0.1325	0.234	0.1816	0.3654	0.2123	0.1829	0.1644	0.4024	0.2975	0.3745	0.1618	0.0376	0.325	0.428	0.2014	0.1516	0.6382	0.1274	0.158	0.1017	0.3475	0.0099	0.1551	0.1812	0.2591	0.0497	1.3231	0.1361	2.988	0.0796
LINC02768	1.579	1.0601	2.0256	2.4569	1.3888	2.972	0.3368	0.632	0	3.8209	0	5.8925	0	3.739	3.8218	0	0	0.8118	2.1384	0.6826	1.4069	1.2283	1.8395	1.0443	0.3665	1.6947	3.7865	2.0445	2.5333	4.1699	1.3566	0	1.4706	0	0	0.9592	2.2982	0.7123	1.8339	1.2535	0.3568	3.1079	0	4.1535	0.2989	2.9371	0	0.5472	0
AL159990.2	0	0	0	0	0	0	0	0	0	0	0	0	0	0	0	0	0	0	0	0	0	0	0	0	0	0	0	0	0	0	0	0	0	0	0	0	0	0	0	0	0	0	0	0	0	0	0	0	0
LINC02202	3.1738	1.504	0.7185	0.2905	1.0878	2.6856	1.1348	0.8032	0.8081	0.3901	0.6799	4.993	4.3576	0.7294	1.9882	2.3092	0.309	1.6798	1.972	2.1388	1.6634	1.4523	2.2293	1.1936	0.8017	2.7801	3.6561	3.7166	0.3994	3.8455	2.3525	0.8316	0.7172	0.2864	0.5389	0.2835	0.3623	0.2105	1.1383	0.3705	0.0844	0.1837	0.2791	1.4732	0.0707	0.1085	0.5079	0.6793	0.2121
AC006369.1	0.2582	0.1156	0.1766	0.1339	0.0378	0.2777	0.1836	0.3444	5.3279	0.0379	5.9555	0.1071	0.0957	0	0	0.4775	0.4274	0.177	0.0932	0	0.3834	0.2232	0.2005	0.1518	0.3995	0.1385	0.3784	0.1672	0	0.3636	0.0986	1.789	0.2004	4.6473	1.2918	0.3137	0.334	0	0.1	0	0.1556	0.0678	0.0396	0	0.0326	0.1201	0.4683	0.0596	0.1565
AC007285.1	0	0	0.1486	0.4506	0.1274	0	0.1235	0.3477	0.3039	0.2548	0	0	0.3219	0.2743	0	0	0	0.4467	0.6275	0	0	0.1502	0.1125	0.5107	0.4033	0	0.1157	0	0.6195	0	0.1659	0	0	0	0	0.7037	0.281	0	0.3363	0	0.1309	0	0.7994	0	0.4385	0.2693	0	1.0035	0
UBE2E1-AS1	0.3856	0	0.9894	1.2	0.2544	0.4147	0.4112	0.3087	0.5058	0.1697	0.3511	0.2398	0.4286	0.4566	0.1867	0.3566	0.7979	0.7931	0.5222	0.6668	0.1718	0.2	0.5241	0.5101	0.358	0.2069	0.6165	0.2497	0.4124	0	0	0.3817	0.3591	0.8282	0.4453	0.4685	0.1871	0	0.6718	1.5306	0.0871	0.6072	0.0887	3.2966	0.073	0.269	0.2998	0.1336	0.1753
AC009955.1	0	0	0.284	0.8613	0.4869	0	0	0	0.5808	0.7306	0	0	0	0	0	0.256	0	0	0.2998	0	0	0	0.6448	0	0	0	0	0	2.3681	0.5847	0	0	0.2578	0	0	0	0.5371	0.4994	0	0	0.7505	0.8716	1.2733	0	0	0	0	0	0
AC017067.1	0	0	0.3444	0.5222	0	0	0	0.1343	0.3521	0	0	0	0	0	0.3249	0	0	0.1725	0	0	0	0.174	0	0.4439	0	0	0	0	0	0	0	0	0	0	0	0	0	0	0	0.5328	0	0	0	0	0	0	0.5217	0.1163	0
AC022182.2	0.2619	0	0.0896	0.5434	0.2304	0.9391	0.5959	0.2796	0.1832	0	0.159	0.2172	0.7764	0.1654	0.5072	0.323	0.1445	0.3591	0	0.5285	0.1556	0.2717	0.1356	0.077	0.2432	0.3748	0.2792	0.1131	0.1868	0.7379	0.4001	0.1729	0.0813	0.1072	0.2016	0	0.3389	0.1575	0.2028	0	0.0789	0	0.0803	0	0.3305	0	0.6788	0.0605	0
AC022634.2	0	0	0	0	0	0	0	0	0	0	0	0	0	0	0	0	0	0	0	0	0	0	0	0	0	0	0	0	0	0	0	0	0	0	0	0	0	0	0	0.6235	0	0	0	0	0	0	0	0	0
GIHCG	9.5187	7.991	15.1749	8.1099	8.8272	7.534	6.055	6.0511	29.7304	12.5553	20.2622	8.7367	6.2863	8.1755	4.7957	9.3669	12.6964	9.6358	7.6092	7.1435	5.7308	10.8889	9.7898	3.8953	5.5087	9.105	8.6723	9.7402	12.4542	5.1543	7.3469	13.502	11.5848	35.6581	22.3227	8.4885	6.0975	3.2016	9.8316	6.1038	3.8761	11.4085	8.6732	8.897	17.6457	5.1569	16.2646	3.5994	4.167
LINC02228	0.0153	0	0	0.0477	0	0.1976	0	0.0123	0.0803	0.0404	0.3346	0	0.0681	0.0145	0.1779	0	0	0	0.0166	0	0.0273	0.0953	0	0.0135	0	0	0	0.0198	0	0	0	0.1213	0	0.0564	0	0	0	0.221	0	0.2431	0	0.0964	0.0282	0.1208	0.0116	0	0	0	0
AP003025.1	0	0.0415	0	0.2403	0	0	0	0	0	0	0	0	0	0	0.0897	0	0	0	0	0	0	0	0.012	0	0	0	0	0	0.0991	0.1958	0	0	0	0	0.0713	0.0375	0	0.0557	0.0718	0.6866	0	0.0486	0	0	0	0	0.024	0	0
AC093894.2	0	0	0	0	0	0	0	0	0	0	0	0	0	0	0	0	0	0	0	0	0	0	0.0832	0	0	0	0	0	0	0	0	0	0	0	0.2474	0	0.2079	0	0	0	0.4843	0	0	0	0.0811	0	0	0	0.5844
MIR4713HG	0	0	0.1372	0	0	0.1438	0.1141	0	0	0	0	0	0.2972	0	0	0	0.2213	0	0.1448	0	0	0	0.1038	0.1179	0	0	0	0	0	0	0	0	0	0	0	0	2.335	2.4124	0.3106	0.4245	0	1.2631	4.0595	1.055	0.7086	0	0	1.1119	0
LINC00449	0.172	0.6929	0	1.0707	0	0	0	0.0689	0.0903	0.0757	0	0	0	0	0.1665	0	0.2847	0	0.0932	0.2231	0	0	0.334	0.1517	0.0799	0.1846	0	0	0	0.1817	0	0.1703	0	0	0.1986	1.2541	0	0.3104	0.1998	0.2731	0.0778	0.5417	0.0791	0.905	0	0.48	0.4012	0	0.6255
AP005901.2	0	0	0	0	0	0	0	0.1144	0	0	0	0	0	0	0	0	0	0	0	0	0	0	0	0	0	0	0	0	0	0	0	0	0	0	0	0	0	0	0	0	0	0.225	0	0	0	0	0	0	0
AC078816.1	0	0	0	0	0	0	0	0	0	0	0	0	0	0	0.2181	0	0	0	0	0	0	0	0	0	0	0	0	0	0	0	0	0	0	0	0.13	0	0	0	0	0	0	0	0	0	0.0426	0.0524	0	0	0
AC105133.1	0	0	0	0	0	0	0	0	0	0	0	0	0	0	0	0	0	0	0	0	0	0	0	0	0	0	0	0	0	0	0	0	0	0	0	0	0	0	0	0	0	0	0	0	0	0	0	0	0
AC107896.1	0	0	0	0	0	0	0	0	0	0	0	0	0	0	0	0	0.2186	0.1358	0	0	0	0.137	0	0	0	0	0	0	0	0	0	0	0	0	0	0	0	0	0	0	0	0	0	0	0	0	0	0	0
AC026341.3	0	0	0	0	0	0	0	0	0	0.0173	0	0	0.0437	0	0.0762	0	0	0	0	0	0	0	0	0	0	0	0.0157	0	0	0.0416	0	0	0	0	0.0454	0	0.0763	0	0	0	0	0.0929	0	0	0	0	0	0	0
AL391832.4	0	0	0	0	0	0	0.0532	0.0166	0	0	0	0.1034	0	0.0197	0	0	0.0344	0	0	0	0	0.0431	0.0323	0.0366	0	0.0223	0.0664	0	0.0444	0	0.0476	0	0.0193	0.0255	0	0.0505	0.0403	0.0375	0	0	0	0	0	0	0.0157	0.0193	0	0	0
AC016727.3	0.1185	0	0.1824	0.5531	0.0521	0.0637	0.1011	0.1897	0.1243	0.1564	0.3237	0	0.2634	0.0561	0.2294	0.1096	0.1961	0	0.4493	0.1537	0.1056	0.1843	0.2301	0.1567	0.055	0.2543	0.0474	0.537	0.3802	0.751	0.0679	0.1173	0.1104	0	0.2736	0.144	0.3449	0.4276	0.1376	0.3762	0	0.0933	0	0.3117	0.2243	0.1102	0.3684	0.2053	0.3231
MUC5B-AS1	0	0	0	0	0	0	0	0	0	0	0	0	0	0	0	0	0	0	0	0	0	0	0	0	0	0	0	0	0	0	0	0	0	0	0	0	0	0	0	0	0	0	0	0	0	0	0	0	0
TRERNA1	0	0	0	0	0	0	0	0	0	0	0	0	0	0	0	0	0	0	0	0	0	0	0	0	0.1507	0	0	0	0	0	0	0	0	0	0	0	0	0	0	0	0	0	0	0	0	0	0	0	0
AC007848.2	0.0434	0	0	0	0	0	0	0	0	0.1146	0	0	0	0	0	0	0.0719	0.0447	0	0	0	0	0	0	0	0	0.0347	0	0	0.1835	0	0	0.1618	0	0	0	0.0843	0	0.1009	0	0	0.1368	0	0.1142	0.0329	0	0	0	0
LINC02860	0	0	0	0.2301	0	0	0	0.0592	0	0.0325	0.0673	0	0	0	0.1432	0	0	0	0.0801	0	0.0659	0	0	0.0326	0	0.0397	0.0295	0.0479	0	0	0	0	0	0	0	0	0	0.2001	0	0	0	0	0	0	0	0	0	0.0256	0
AC105053.1	0.2192	0	0.09	0.6821	0	0.1886	0.4488	0.0351	0.046	0	0.2395	0.2181	0.877	0.3322	0.1698	0.2838	0.1451	0.5409	0.2849	0	0	0.0909	0.1702	0.9277	0.2849	0.1882	0.5256	0.1135	0	1.5744	0.1506	0.0868	0.5307	0.1076	0.5061	0.1065	0.1701	0.1582	0	0.1392	0	0.2761	0.3227	0	0.0332	0	0.1363	0.0304	0
AC130814.1	0	0	0.1218	0.1847	0	0	0	0.095	0.0623	0	0.1081	0	0	0.0562	0.1149	0	0.0982	0	0.1286	0.2565	0	0.0615	0	0.0523	0.0551	0	0	0.2305	0	0	0	0	0.0553	0.1456	0.137	0.4326	0	0	0.1378	0.3768	0	0.0934	0	0	0.1348	0.0552	0.0923	0	0.1079
LINC01899	0	0	0	0	0	0	0	0	0	0	0	0	0	0	0.2638	0	0	0	0	0	0	0	0	0	0	0	0.0545	0	0	0.2878	0	0	0	0	0.1573	0	0	0	0	0	0	0	0	0	0	0	0.1059	0	0
AL450384.2	2.143	3.5807	3.8609	3.2602	1.5497	2.3048	5.2815	18.3734	6.6457	5.2378	2.4282	1.5402	1.3762	3.5633	1.1065	3.5672	3.7048	2.7422	5.5204	8.1527	0.6789	3.6057	9.8379	2.7296	3.0509	1.3288	4.6059	5.2411	2.2411	1.1067	0.4364	4.1482	4.0359	8.2406	4.6188	0.9257	1.571	0.6015	4.3141	1.2097	0.8609	3.8992	1.7965	5.6369	3.2088	2.6574	1.7769	3.9274	5.3682
AP001999.2	0	0	0	0	0	0	0	0	0	0	0	0	0	0.0314	0	0.0307	0	0	0	0	0	0	0	0	0	0.0356	0	0	0	0	0	0	0.0618	0	0	0	0	0	0	0	0	0	0	0	0	0	0	0	0
LINC00557	0	0	0	0	0	0	0	0.0939	0	0	0	0	0	0	0	0	0.1941	0	0	0	0	0	0	0	0	0	0	0	0	0	0	0	0	0	0	0	0	0	0	0	0	0	0	0	0	0	0	0	0
LINC01357	0	0	0	0	0	0	0.0806	0.1512	0	0.0831	0.172	0	0.21	0	0.1829	0	0.1564	0	0	0.5717	0	0	0.0734	0	0	0	0	0	0	0	0	0	0	0	0.2181	0.4591	0.9166	0.1704	0.4388	0	0	0.7437	0	0.7454	0	0.1757	0	0.8511	0.1717
AC092143.3	0.8051	0.3603	1.5147	4.5929	0.7081	0	2.5183	1.1814	1.5486	1.5348	0.2443	0	1.1931	1.2709	1.8186	0.4963	3.1093	0.2759	0.8722	2.2042	0.4782	0.4175	2.8135	2.0114	1.2458	0.72	0.5362	2.0847	4.3052	0.8504	0.6148	3.4532	1.6245	1.8113	2.4788	0	2.083	0.4842	0.3117	1.2782	0.2426	0.4225	0.2469	4.2352	0.2032	0.2496	1.8775	0.3719	1.2198
AP006623.1	1.4921	2.15	2.6517	2.9444	0.5121	1.5265	1.6144	1.5439	2.3293	1.7932	0.9941	0.6338	1.618	1.3098	1.4798	2.1203	2.1686	1.3472	3.509	0.4405	0.9727	1.3966	1.4697	1.8292	1.0475	1.367	2.9671	1.2251	2.9582	0.7688	0.3335	2.3055	1.5591	1.3399	1.2606	0	0.4943	0.5253	0.3381	0.5778	0.3948	1.2034	1.3394	6.3179	0.3582	0.3385	0.2829	0.454	1.8527
LINC01887	0	0	0	0.2714	0	0.0938	0	0	0	0	0	0	0	0	0	0	0	0	0	0	0	0	0	0	0	0	0	0	0	0	0	0	0	0	0	0	0	0	0	0	0.0788	0	0.0802	0	0	0.0811	0	0	0.1586
AC007861.2	0	0	0	0	0	0	0	0	0	0	0	0	0	0	0	0	0	0	0.1423	0	0	0	0	0	0	0	0	0	0.281	0	0	0	0.1223	0	0	0	0.2549	0	0	0	0	0.2068	0	0	0	0	0	0	0
AC097504.2	0	0	0.1695	2.0564	0.5812	0.533	0.2819	0.1322	1.2134	0.1454	0	0.822	0	0.4694	0.6398	0.7639	0.2735	0.5096	0.358	8.7135	0.2944	0.5141	0.7698	1.0198	1.5339	1.2411	0.9244	0.2139	0.3534	0.349	0	0	0.3077	0.6083	0.3815	0	0	0.2981	0	0	0	0.2601	0	0.4346	0	0.4609	0	0	0.3004
AC118469.2	0	0	0.1584	0	0.1357	0	0	0.2471	0.3239	0.1358	0.5621	0	0	0.1462	0.2988	0	0.2555	0.1587	0	0	0	0.3201	0.1199	0.2722	0.2866	0.3313	0	0.1998	0.3301	0	0.1768	0	0	0.1894	1.0692	0	0.599	0.8354	0	0	0	0.243	0.568	1.2178	0.1168	0.4306	0.7198	0	0.5612
AC087721.1	0	0	0	0.9807	0	0	0	0	0	0	0	0	0	0	0.3051	0	0	0	0	0	0	0	0	0	0	0	0.126	0	0	0.3329	0	0	0	0	0	0.3829	0	0	0	0	0	0.7443	0.145	0	0.3579	0	0	0	0
AL589645.1	0.1478	0	0	0	0.065	0.4769	0	0.1775	0	0.065	0.1346	0.3677	0.1643	0	0	0.0683	0	0.228	0.1601	0	0.395	0.0766	0.1722	0.0652	0	0.4758	0.0591	0.0957	0	0.7806	0.3386	0.2926	0	0	0	0.1796	0	0.1333	0	0.2346	0	0.1164	0.068	0.1944	0	0.0687	0	0	0.1344
LINC00280	0	0	0	0	0	0	0	0	0	0	0	0	0	0	0	0	0	0	0	0	0	0	0	0	0	0	0	0	0	0	0	0	0	0	0	0	0	0	0	0	0	0	0	0	0	0	0	0	0
LINC02094	0.7212	0	0	0.8977	0	0.3103	0.3692	0.1155	0.1513	0.3808	0	0	0.6413	0	1.1172	0	0.2387	0	0.6251	0.4989	0	0	0	0.2544	0.2678	0	0.3459	0	0.3085	0.6094	0.1652	0	0.403	0	0	0	0	0	0	0.458	0	0.2271	0	1.1382	0	0	0.2243	0	0
ACSL6-AS1	0	0	0	0	0	0	0	0	0.1705	0	0	0	0	0	0	0	0	0	0	0	0	0	0	0	0	0	0	0	0	0	0	0	0	0.1995	0.1877	0	0	0	0	0	0	0	0	1.0687	0	0	0.1263	0	0
AC090125.2	0	0	0	0	0	0	0	0	0	0	0	0	0	0	0	0	0	0	0	0	0	0	0	0	0	0	0	0	0	0	0	0	0	0	0	0	0.1634	0	0	0	0	0	0	0	0	0	0	0	0
AC092681.2	0.0493	0.1985	0.0253	0.0767	0	0	0.0631	0.0592	0.1034	0.0217	0.1346	0	0.1095	0.0233	0	0	0.2855	0.0507	0.0267	0.1065	0	0.0256	0.0191	0.1086	0.0229	0.0264	0.0197	0.0319	0	0	0.0282	0.1463	0	0.2722	0.3414	0.1197	0.0956	0.0889	0.1717	0.1565	0	0	0.0453	0	0.0373	0.1833	0.0383	0.0171	0.0896
AP003721.2	0	0	0	0	0	0	0.0745	0	0.0916	0	0	0	0	0	0.3381	0.0807	0	0	0	0	0	0	0	0	0	0	0	0	0	0	0	0	0	0	0.4033	0	0.3389	0	0	0	0	0.1375	0	0	0	0	0.6788	0	0
AC079768.4	0.1059	0	0.1087	0	0.0932	0	0.2711	1.4416	0	0.9322	0	0	0	0.301	0	0	0	0	2.1807	0	0.1888	0.3296	3.4555	1.121	0.0984	0.1137	0	1.7832	0.2266	0	0	0	0	0.13	0.7339	0	0.2056	0.3823	0	0	0	0	0	0	0.5614	0	0	54.1822	0
LINC02876	0	0	0	0.2772	0	0	0	0	0	0	0	0	0	0	0	0	0	0	0	0	0	0	0	0	0	0	0	0	0	0	0	0	0	0	0	0	0	0	0	0.2829	0	0	0	0	0	0	0	0	0
AP001178.3	0.0356	0.2869	1.06	0.4433	0.4072	0	0.2431	0.4276	0.6353	0.6581	0.9728	0	0.0792	0.1687	0.069	0.3952	0.5306	0.8789	0.4244	0	0.5077	0.3694	0.6085	0.2512	0	0	0.0285	0.1845	2.2855	0.0752	0	1.1281	0.6634	1.0053	0.7402	1.0385	0.4838	0.1285	0.6618	0.1131	0.1288	0.8412	0.7209	1.4989	0.5123	0.1987	0.3322	0.1728	0.259
AL450226.1	0.1056	0.5674	0.1084	0	0	0	0.0901	0	0	0.093	0.1924	0	0	0	0.2045	0	0.1749	0	0	0	0	0.1096	0.082	0	0	0.1134	0.0844	0	0.4519	0.2232	0	0.4183	0	0	0.9758	0.2567	1.23	0	0	0	0	0.499	0	0.5557	0	0	0.3285	0.0732	0.1921
AL449223.1	0	0	0	0	0.079	0	0	0	0	0	0	0	0	0	0.1739	0.0831	0	0	0.0973	0	0	0	0	0	0	0	0	0	0	0	0.1029	0	0	0	0.2074	0	0	0	0	0	0	0	0	0	0	0.1671	0.1397	0	0
RNF139-AS1	0.68	0.8406	0.9969	1.9817	0.3892	0.3947	0.4788	1.2268	2.367	1.2441	1.1204	0.3491	0.2399	0.6338	0.2717	0.7985	1.0719	0.7658	1.7657	0.6533	0.25	0.6941	1.1065	1.0565	0.4911	0.3823	1.0008	1.1739	1.316	0.6157	0.1978	0.9616	0.8042	0.7948	1.4706	1.3114	1.9898	1.5191	0.5766	0.6169	0.761	1.8015	0.7448	15.7287	2.3943	0.3212	1.376	4.8845	0.8831
NR2F1-AS1	3.987	2.783	3.5464	1.7871	2.6155	2.3641	3.2268	2.737	2.116	4.0571	2.2599	3.8756	3.2356	3.8451	3.2401	2.5608	1.1527	4.5308	2.8534	2.8851	1.9291	3.1049	2.2172	2.2934	2.6661	3.9283	3.1948	2.8974	4.8291	2.9843	1.5917	2.2477	3.5472	1.442	0.9298	1.9088	0.6981	0.2263	0.7283	0.6393	0.1909	0.6912	0.8837	1.6756	0.1824	0.1872	0.5388	0.9355	1.5902
AC009318.2	4.839	3.4033	3.5472	2.5097	2.9387	5.3283	4.8162	4.0578	5.3191	3.751	2.0981	5.446	4.0978	3.2738	3.7925	2.7702	3.8141	5.8051	6.6155	1.1954	4.1061	4.541	4.0265	4.0639	3.4231	5.0697	3.6837	3.7294	4.6826	2.1906	2.5076	2.509	3.0044	1.2726	2.1285	3.6395	2.4594	0.6237	1.6057	2.1951	2.187	3.4469	6.7845	0.3031	0.6978	1.2858	3.5825	1.2775	1.4663
AC092604.1	0	0	0	0.2518	0	0	0	0	0.0849	0	0	0	0	0	0	0	0	0	0	0	0	0	0	0	0	0	0	0	0	0	0	0	0	0	0.1868	0	0	0.146	0.7518	0	0.2926	0.3822	0	0	0	0	0.7548	0	0
AP000785.1	0.3671	0.3286	0.2511	0	0	0.1316	0.1044	0.0979	0	0.1077	0.2228	0	0	0.4636	0	0.2263	0	0.3774	0	0	0	0	0.7602	0.2158	0.1136	0.2626	0	0	0.2617	0	0	0.2422	0.3419	0.1502	0	0	0.2374	0	0.8526	0.777	0.1106	0.1927	0	0	0	0	0	0	0.2225
[truncated: 15,121 more rows]
[truncated: 540 more columns]
