# Supplementary material for: Integrating Bioinformatics and Experimental Validation to Identify Mitochondrial Permeability Transition-Driven Necrosis-Related lncRNAs that can Serve as Prognostic Biomarkers and Therapeutic Targets in Endometrial Carcinoma
Source: Reprod Sci. 2024 Oct 1;32(3):876–94. doi: 10.1007/s43032-024-01693-7 (PMC11870901; doi:10.1007/s43032-024-01693-7)
Supplement: Supplementary file 2 — Supplementary file2 (XLSX 30 KB) [file 43032_2024_1693_MOESM2_ESM.xlsx]

## Sheet: Sheet1
gene	lowMean	highMean	logFC	pValue	fdr
TUBA4B	42.3137	18.7203	-1.17652	0.00336902	0.00720377
MIR31HG	1.14508	2.68455	1.22923	0.00035366	0.000949715
C9orf24	81.8959	33.1083	-1.3066	0.00153295	0.00356659
CFAP73	15.525	7.49553	-1.05049	0.00593078	0.011845
MMP1	8.49215	18.9786	1.16017	0.000933776	0.00227727
IGLV7-43	33.486	15.4588	-1.11513	0.0225253	0.0382639
IGLJ3	49.8038	20.4669	-1.28296	0.00275876	0.00603218
ZNF460	1.48087	3.44235	1.21695	0.000103114	0.000310415
CDHR4	31.1083	12.6682	-1.29609	0.001979	0.00448724
H4C3	1.76476	13.6494	2.95129	0.0187893	0.0325238
AL139407.1	0.712071	1.67952	1.23796	3.29739e-06	1.38611e-05
DOK5	2.21886	4.93101	1.15206	0.00924562	0.0175212
PIP	12.2493	3.12311	-1.97165	0.00180102	0.00412566
VPREB3	10.8342	4.45498	-1.2821	0.00513844	0.0103987
TTLL10	6.65358	3.19766	-1.05712	0.00337058	0.00720377
GDF3	3.58209	1.18295	-1.59842	0.0172085	0.0301259
BPIFB1	17.8415	6.75021	-1.40223	0.0146266	0.0261528
RN7SL648P	0.444234	1.6915	1.92891	0.021139	0.0361547
TOGARAM2	3.02016	1.31229	-1.20254	0.000354394	0.000951226
ITLN2	3.38623	0.864757	-1.96931	0.00793498	0.0153191
IGHV4-34	98.3162	33.6779	-1.54563	0.00833073	0.0159951
AL390755.2	4.39393	1.94988	-1.17212	0.00173859	0.00399485
LHFPL3-AS2	1.92865	4.0069	1.05489	0.000237122	0.000664014
IGHJ4	501.536	181.805	-1.46396	0.00795755	0.0153573
AC005261.5	0.610959	1.4579	1.25475	1.71825e-05	6.17738e-05
ACSM1	2.82171	1.14973	-1.29528	0.00373351	0.00786229
AC020763.1	1.39765	0.565094	-1.30644	0.0118531	0.0217817
KIF19	7.09726	3.20011	-1.14914	7.50308e-05	0.000233253
KLK1	5.27255	2.18213	-1.27276	0.00390777	0.00818739
HOXD3	2.05516	4.79638	1.2227	0.00921917	0.0174791
IGHV3-47	2.00383	0.862601	-1.21599	0.00965092	0.0181931
ATP10B	0.728356	1.51755	1.05903	0.0159123	0.0281434
PTHLH	3.40476	7.04686	1.04943	0.00169007	0.00389421
RNU6-574P	0.818344	1.7499	1.09649	7.05548e-07	3.44951e-06
PLPPR3	11.5987	5.12292	-1.17892	0.000340465	0.000916222
DPEP1	28.517	11.3603	-1.32782	0.0211475	0.0361654
CHRNA5	1.07802	2.15907	1.00202	5.63703e-12	2.02531e-10
IGLV10-54	20.8145	6.91654	-1.58947	0.0104211	0.0194493
TMEM171	1.06669	2.42677	1.18589	0.00906582	0.0172233
AC139769.3	0.693947	1.53967	1.14972	0.028074	0.0464035
IGHG2	358.463	164.012	-1.12803	0.00331769	0.00711285
RPS24P8	2.67894	5.47202	1.03041	0.00122788	0.00291153
IGLV2-28	24.0405	9.50116	-1.33929	0.00668433	0.0131667
ME1	4.05343	8.22235	1.02041	0.000574695	0.00147438
MMP17	8.08879	2.84156	-1.50924	7.78605e-05	0.000241444
ANGPTL1	2.40018	5.58159	1.21753	0.0070169	0.013743
IGLV5-45	120.539	15.3928	-2.96917	0.0131599	0.0238221
RPL9P32	0.802075	1.68441	1.07044	0.000816051	0.00201943
IGHV1-69	34.2774	13.3855	-1.35658	0.0112994	0.0208782
TPPP3	254.267	118.536	-1.10102	0.000366546	0.000981126
STOML3	11.6137	5.32114	-1.12602	0.0129464	0.0234847
IGLV2-18	22.8967	10.2802	-1.15527	0.0177501	0.0309556
CCDC17	17.8561	7.57089	-1.23788	0.000739349	0.00184681
RPL7P1	3.03796	6.40246	1.07552	2.46669e-09	2.48039e-08
NR0B2	0.875543	4.05622	2.21189	0.000893108	0.00218682
AC022018.1	1.07548	2.24305	1.06048	0.000896784	0.00219485
DDX43	0.657966	1.48716	1.17648	0.0267623	0.0444986
AL590666.2	1.55269	3.26491	1.07227	0.0020064	0.004545
IGLC7	32.9482	11.5076	-1.51762	0.011758	0.021619
GPAT3	1.47872	3.2303	1.12732	9.02293e-06	3.4396e-05
AC018475.1	1.22512	4.26823	1.80071	0.0145037	0.0259527
IGHV4-28	23.7523	10.592	-1.16509	0.0225947	0.0383619
LINC01116	2.61497	8.1963	1.64818	2.38606e-05	8.28738e-05
MUCL1	12.9038	3.4163	-1.91729	0.00109987	0.0026371
AKAP12	9.87221	21.2357	1.10504	6.48142e-08	4.10465e-07
NTS	25.0219	95.1457	1.92695	0.00982468	0.01847
VWA5B2	12.9017	5.2665	-1.29264	5.85357e-05	0.000186354
LRCH2	0.845284	2.47103	1.5476	0.00135202	0.00317658
EREG	0.525547	1.95174	1.89287	2.72202e-07	1.47467e-06
GALR2	3.85671	1.68667	-1.19319	0.00708803	0.0138576
AL021578.1	0.75305	1.68511	1.16203	4.85781e-05	0.000156986
KLK6	13.318	41.8081	1.6504	0.0291357	0.0479536
ADAMTS8	27.1335	13.457	-1.01172	0.0104634	0.0195106
TNNT3	3.52652	1.27975	-1.46238	0.0195067	0.0336209
SLC7A2	8.81052	18.7294	1.088	8.24041e-08	5.08391e-07
TGFBI	73.314	162.353	1.14698	0.0029776	0.00644742
IGLV3-16	4.20109	1.89471	-1.14878	0.0232492	0.0393233
AC064799.1	1.87662	4.40362	1.23056	0.00330697	0.00709264
KITLG	5.79335	11.6665	1.00991	1.35346e-07	7.88693e-07
IGHA2	436.876	181.312	-1.26875	0.00209742	0.00473168
RN7SL381P	0.65813	1.44334	1.13297	0.0105158	0.0196001
IGLC6	4.26058	1.45752	-1.54753	0.00836063	0.0160376
H1-4	3.2879	12.0576	1.8747	4.34457e-05	0.000141958
TFF3	2635.71	1268.38	-1.05521	0.00107365	0.00258135
IGHJ5	27.7018	13.2878	-1.05988	0.00642248	0.0127147
LINC02244	0.640071	1.55879	1.28412	0.000655327	0.00165955
MUC5AC	11.2198	5.22017	-1.10388	0.00473757	0.00968721
C1orf189	17.9714	7.77748	-1.20832	0.00576412	0.0115387
HLF	1.09758	2.51263	1.19488	0.0128833	0.0233779
LRRC15	1.56958	4.16753	1.40881	0.00392644	0.00822235
IGHV1-18	253.053	121.619	-1.05707	0.0183065	0.031805
DNAAF1	12.0997	6.04141	-1.00201	0.0149549	0.0266588
AC090739.1	0.959282	2.16615	1.17511	5.0762e-06	2.04048e-05
AC017074.1	1.88426	4.04133	1.10083	0.00210025	0.0047374
HORMAD1	0.614537	1.70115	1.46894	0.000268759	0.00074066
TFPI	2.83414	5.73458	1.01678	0.000878061	0.00215542
ADGRG2	4.42649	9.33654	1.07672	0.00787628	0.0152236
LINC00648	0.70383	1.67097	1.24738	0.00234049	0.00521722
AC080188.2	0.752167	1.77118	1.23559	0.00496495	0.0100983
FOXA3	3.85491	7.88659	1.03271	0.000834077	0.00205768
SLC46A2	3.08522	1.17937	-1.38736	0.0105162	0.0196001
ADGRG6	2.00959	4.50282	1.16393	4.19242e-08	2.79568e-07
HAGLR	3.89397	8.59174	1.14171	0.000562301	0.00144596
IGLC3	564.797	234.974	-1.26523	0.0159352	0.0281779
PRLH	2.14011	0.98652	-1.11727	0.000544737	0.00140605
DUOX1	14.003	6.97574	-1.00532	0.000841656	0.00207439
RNF128	0.912677	4.05687	2.15219	0.00405695	0.00845484
CCDC78	29.6986	13.922	-1.09303	0.00397418	0.00830544
IGHV6-1	38.9271	16.6604	-1.22435	0.0120791	0.0221182
LRRC74B	1.58431	0.730833	-1.11625	0.0165066	0.0290606
MRC1	1.47735	3.02241	1.03269	0.00152521	0.00355107
IGHV2-5	99.5052	45.6179	-1.12517	0.00836596	0.0160459
TEKT4	11.7248	4.85673	-1.2715	0.000326499	0.000883251
FAM83B	1.00853	2.21587	1.13563	1.24154e-07	7.3035e-07
HOXA-AS3	0.745084	1.49518	1.00484	0.00855233	0.0163521
COL25A1	1.15936	3.50039	1.59418	0.0176604	0.0308286
HOXD1	0.518138	2.26757	2.12974	0.00283115	0.00617246
SNTN	11.677	5.27812	-1.14557	0.00266872	0.00585704
AC016716.1	5.6301	1.22549	-2.1998	0.0186718	0.0323442
MSMB	6.24526	2.78613	-1.1645	8.08143e-06	3.10945e-05
SLC9A3	0.709155	1.78686	1.33326	0.00695363	0.0136272
IGHV1-3	129.626	38.6039	-1.74754	0.0259822	0.0433677
CATSPERD	2.84896	1.11323	-1.35568	0.0280564	0.0463791
CROCC2	5.76849	2.59063	-1.15489	0.000343035	0.000922685
ELOVL2	0.644472	1.51066	1.22899	0.000740546	0.00184951
LINC01159	0.441951	2.33506	2.4015	0.00330288	0.00708477
IGLV8-61	182.353	28.5605	-2.67464	0.00909403	0.0172716
MS4A8	68.019	20.5756	-1.725	0.00528782	0.0106734
POU3F3	4.4107	16.8938	1.93742	0.00164655	0.00380512
FAM166B	48.2786	23.618	-1.0315	0.00451903	0.00928408
PAX8-AS1	2.02829	4.11865	1.02191	7.42677e-05	0.000231128
CALCB	1.93727	5.56075	1.52126	0.0019187	0.00436733
UQCRFS1P1	0.863278	1.73988	1.01109	0.0208309	0.0356647
DTHD1	3.11107	1.50306	-1.04951	0.00287366	0.00625391
ANKRD44-AS1	23.9896	11.5629	-1.05291	7.26194e-05	0.00022634
P2RX2	3.00482	1.02487	-1.55184	0.00544685	0.0109595
WDR38	53.9622	22.9162	-1.23558	0.00341274	0.00728123
TDO2	0.966272	2.75189	1.50992	0.00275257	0.00602184
HOXD8	3.47825	9.41306	1.4363	3.03969e-06	1.28929e-05
MIR222HG	1.26786	2.65418	1.06587	4.64834e-05	0.000150868
SNORA53	1.43908	27.1453	4.23748	0.00635576	0.0126022
CFAP97D2	1.38987	0.658738	-1.07717	0.0220746	0.037595
IRAK2	2.85302	6.0344	1.08072	2.30598e-06	1.00205e-05
TCTE1	5.64047	2.25725	-1.32125	0.00480257	0.00980916
ANKK1	2.31458	1.13958	-1.02225	1.41092e-05	5.16711e-05
CNGA4	9.87964	3.91509	-1.33541	0.0261195	0.0435703
DNAI1	14.3382	6.51987	-1.13695	0.000724729	0.00181386
TAC3	2.80235	1.18431	-1.24259	0.0155813	0.0276263
H2AC4	0.706793	2.36866	1.74471	0.00241806	0.00537126
SCGB1D4	477.486	81.7326	-2.54648	0.00226731	0.00506985
IGLL5	3.25366	1.52726	-1.09112	0.00123974	0.00293616
PAPPA2	0.350242	2.11311	2.59294	0.0116192	0.0213971
AZU1	3.28588	1.40315	-1.22761	0.000348444	0.00093632
PANTR1	0.392365	1.91411	2.2864	9.23506e-06	3.51397e-05
SNORA73B	23.7484	263.544	3.47215	1.73518e-05	6.23283e-05
C6	4.97469	1.79647	-1.46944	0.0177367	0.0309355
IGHV3-74	54.2811	22.2027	-1.28972	0.0154243	0.027392
Z83843.1	1.17674	2.66046	1.17688	9.95064e-06	3.75936e-05
GAS2L2	11.0602	5.24126	-1.07739	0.00501721	0.0101857
DDC	0.705184	3.02781	2.1022	0.000220643	0.000622839
DIPK1C	1.37128	0.603891	-1.18316	0.0108475	0.0201425
SCGB1A1	55.4372	16.2011	-1.77477	0.00574826	0.011514
MIR378J	0.957874	1.9855	1.05159	0.000365804	0.000979774
LRRC71	14.1539	6.31892	-1.16344	0.000589437	0.00150807
TENM3	2.21121	5.21322	1.23734	0.00665197	0.0131123
H2BC13	1.92108	4.03889	1.07204	0.0272255	0.0451641
LKAAEAR1	3.51572	1.65901	-1.0835	7.87672e-06	3.03635e-05
CEL	23.2003	11.3195	-1.03533	0.00343507	0.00731788
LINC00472	0.724497	2.44893	1.7571	0.00192154	0.00437319
IGHV4-39	258.95	121.508	-1.09162	0.0119205	0.0218775
IGHJ2	90.0442	43.3039	-1.05614	0.0129159	0.023432
MECOM-AS1	1.10772	2.2257	1.00667	0.0046415	0.00951435
H2BC17	2.8636	6.65999	1.21769	0.0213916	0.0365374
SERPINA6	34.6905	14.7365	-1.23515	0.00151866	0.00353732
IGHV3OR15-7	1.78244	0.678576	-1.39327	0.00457116	0.00938182
IGLV4-60	40.7225	14.0375	-1.53654	0.0117792	0.0216556
SPOCK3	0.343385	2.73289	2.99253	2.53532e-09	2.53855e-08
ORM1	43.2997	18.6483	-1.21531	0.0219937	0.0374688
AC010255.2	2.45859	0.624954	-1.97601	0.00634493	0.0125853
SLC30A3	0.731887	1.52983	1.06368	0.00931555	0.0176436
MEIS3P2	0.847355	1.7574	1.0524	0.000908729	0.00222144
AL589765.7	2.77485	1.20876	-1.19888	0.00255551	0.00564108
EPYC	0.715561	2.19268	1.61555	0.000113189	0.000337237
ALDH1A1	72.1596	179.082	1.31135	0.0124283	0.0226595
MBNL3	3.68923	7.72093	1.06545	1.67259e-12	8.67378e-11
DMRT1	0.983786	2.23441	1.18348	0.000130046	0.000383304
SCGB1D1	123.957	20.1455	-2.62131	0.00377278	0.00793582
IGHV4-59	75.7529	37.5641	-1.01194	0.0231107	0.039101
TMEM190	12.6456	4.23458	-1.57835	0.00341551	0.00728468
MIR17HG	0.681126	1.37383	1.01221	0.00102795	0.00248345
IGHV3-72	15.6076	5.74178	-1.44268	0.00918415	0.0174207
LINC02345	2.16649	1.00927	-1.10204	0.006849	0.0134493
PDK4	9.35859	19.0691	1.02688	3.16557e-06	1.33649e-05
AL161618.1	2.25218	0.921261	-1.28964	0.00507109	0.0102812
H3C2	2.49349	11.0536	2.14828	0.0153321	0.0272547
MAP1LC3C	1.7255	5.47528	1.66592	0.0279849	0.0462748
BMP2	4.50147	9.57396	1.08872	1.02253e-05	3.85432e-05
MZB1	18.4874	8.74673	-1.07972	1.81365e-05	6.48925e-05
VGF	3.62009	11.7324	1.6964	0.0082385	0.0158396
CALCA	7.20681	16.7687	1.21834	0.00063044	0.00160268
GP2	18.2293	1.13257	-4.00859	0.00408146	0.0084984
SNORA71B	2.05242	4.12487	1.00702	0.000104878	0.000315036
IGHV4-31	50.7633	21.0243	-1.27173	0.0269797	0.0448014
APOBEC4	6.18883	2.92033	-1.08354	0.00861372	0.0164598
DPP4	3.88245	9.20827	1.24596	0.0011586	0.00276344
ENPP3	28.1227	12.4303	-1.17787	0.0124455	0.0226834
FIGN	1.23245	2.50943	1.02584	3.37772e-09	3.21605e-08
MUC2	3.2932	0.850539	-1.95304	0.00678742	0.0133474
AC007878.1	0.443263	1.65301	1.89886	3.85582e-05	0.000127479
KCNJ16	1.13954	3.46899	1.60607	0.00331644	0.00711202
CFAP74	2.93909	1.42633	-1.04306	0.00804999	0.0155122
VWA3A	13.4342	6.06316	-1.14777	6.15318e-05	0.000194878
TRH	66.9144	7.43261	-3.17038	0.00554099	0.0111353
SRGAP3-AS2	16.8141	8.36808	-1.0067	0.0128185	0.0232809
UST	1.99614	4.06363	1.02556	3.04813e-05	0.00010309
H1-3	0.87424	4.47992	2.35737	0.000746378	0.00186239
SNORD72	1.20843	2.5635	1.08497	2.83086e-05	9.65138e-05
PCSK1	0.50182	2.648	2.39966	0.000490372	0.00127975
