# Supplementary material for: Integrating Bioinformatics and Experimental Validation to Identify Mitochondrial Permeability Transition-Driven Necrosis-Related lncRNAs that can Serve as Prognostic Biomarkers and Therapeutic Targets in Endometrial Carcinoma
Source: Reprod Sci. 2024 Oct 1;32(3):876–94. doi: 10.1007/s43032-024-01693-7 (PMC11870901; doi:10.1007/s43032-024-01693-7)
Supplement: Supplementary file 3 — Supplementary file3 (XLSX 43 KB) [file 43032_2024_1693_MOESM3_ESM.xlsx]

## Sheet: GO
ONTOLOGY	ID	Description	GeneRatio	BgRatio	pvalue	p.adjust	qvalue	geneID	Count
MF	GO:0042277	peptide binding	6/59	322/18410	0.000564698	0.0130548	0.00861919	PTH2R/CD36/AVPR1A/GCGR/FBXO2/SSTR1	6
MF	GO:0033218	amide binding	6/59	402/18410	0.00177236	0.0149764	0.0098879	PTH2R/CD36/AVPR1A/GCGR/FBXO2/SSTR1	6
MF	GO:0004866	endopeptidase inhibitor activity	5/59	180/18410	0.000275993	0.0125884	0.00831123	NLRP7/ITIH2/SERPIND1/PZP/ITIH5	5
MF	GO:0030414	peptidase inhibitor activity	5/59	187/18410	0.000329046	0.0125884	0.00831123	NLRP7/ITIH2/SERPIND1/PZP/ITIH5	5
MF	GO:0061135	endopeptidase regulator activity	5/59	194/18410	0.000389498	0.0125884	0.00831123	NLRP7/ITIH2/SERPIND1/PZP/ITIH5	5
MF	GO:0061134	peptidase regulator activity	5/59	230/18410	0.000842642	0.0139856	0.00923369	NLRP7/ITIH2/SERPIND1/PZP/ITIH5	5
MF	GO:0005539	glycosaminoglycan binding	5/59	234/18410	0.000910303	0.0139856	0.00923369	NDNF/THBS1/ITIH2/SERPIND1/TNXB	5
MF	GO:0004857	enzyme inhibitor activity	5/59	390/18410	0.00815974	0.0444837	0.0293695	NLRP7/ITIH2/SERPIND1/PZP/ITIH5	5
MF	GO:0046873	metal ion transmembrane transporter activity	5/59	428/18410	0.0118774	0.0537295	0.0354738	ATP1A2/SLC18A2/SLC6A2/SLC4A4/SLC30A3	5
MF	GO:0042562	hormone binding	4/59	87/18410	0.00017366	0.0125884	0.00831123	ATP1A2/PTH2R/AVPR1A/GCGR	4
MF	GO:0004867	serine-type endopeptidase inhibitor activity	4/59	98/18410	0.000274538	0.0125884	0.00831123	ITIH2/SERPIND1/PZP/ITIH5	4
MF	GO:0019838	growth factor binding	4/59	139/18410	0.00102667	0.0140734	0.00929172	NLRP7/THBS1/CD36/NTRK2	4
MF	GO:0019955	cytokine binding	4/59	141/18410	0.00108257	0.0140734	0.00929172	NLRP7/THBS1/CD36/ITGA4	4
MF	GO:0008528	G protein-coupled peptide receptor activity	4/59	148/18410	0.00129509	0.0140756	0.00929312	PTH2R/AVPR1A/GCGR/SSTR1	4
MF	GO:0015081	sodium ion transmembrane transporter activity	4/59	150/18410	0.00136081	0.0140756	0.00929312	ATP1A2/SLC18A2/SLC6A2/SLC4A4	4
MF	GO:0001653	peptide receptor activity	4/59	154/18410	0.00149917	0.0140756	0.00929312	PTH2R/AVPR1A/GCGR/SSTR1	4
MF	GO:0008201	heparin binding	4/59	168/18410	0.00206073	0.0152828	0.0100902	NDNF/THBS1/SERPIND1/TNXB	4
MF	GO:0005201	extracellular matrix structural constituent	4/59	172/18410	0.00224465	0.0158061	0.0104356	COL10A1/THBS1/TNXB/OGN	4
MF	GO:0022853	active ion transmembrane transporter activity	4/59	254/18410	0.00889593	0.0469816	0.0310187	ATP1A2/SLC18A2/SLC6A2/SLC4A4	4
MF	GO:1901681	sulfur compound binding	4/59	267/18410	0.0105466	0.0509252	0.0336224	NDNF/THBS1/SERPIND1/TNXB	4
MF	GO:0008509	anion transmembrane transporter activity	4/59	315/18410	0.0183169	0.0703534	0.0464495	SLC18A2/SLC6A2/CD36/SLC4A4	4
MF	GO:0022804	active transmembrane transporter activity	4/59	404/18410	0.040429	0.117107	0.0773175	ATP1A2/SLC18A2/SLC6A2/SLC4A4	4
MF	GO:0017046	peptide hormone binding	3/59	52/18410	0.000617979	0.0130548	0.00861919	PTH2R/AVPR1A/GCGR	3
MF	GO:0015370	solute:sodium symporter activity	3/59	72/18410	0.00159371	0.0141756	0.00935916	SLC18A2/SLC6A2/SLC4A4	3
MF	GO:0038024	cargo receptor activity	3/59	79/18410	0.00207991	0.0152828	0.0100902	DMBT1/MRC1/CD36	3
MF	GO:0015294	solute:cation symporter activity	3/59	104/18410	0.00452635	0.0254985	0.0168349	SLC18A2/SLC6A2/SLC4A4	3
MF	GO:0002020	protease binding	3/59	136/18410	0.00948278	0.0485633	0.032063	NLRP7/PZP/NTRK2	3
MF	GO:0015293	symporter activity	3/59	144/18410	0.0110697	0.0519659	0.0343095	SLC18A2/SLC6A2/SLC4A4	3
MF	GO:0015103	inorganic anion transmembrane transporter activity	3/59	151/18410	0.0125769	0.0545	0.0359826	SLC18A2/SLC6A2/SLC4A4	3
MF	GO:0005178	integrin binding	3/59	156/18410	0.0137222	0.0565622	0.0373441	THBS1/TNXB/ITGA4	3
MF	GO:0008083	growth factor activity	3/59	162/18410	0.0151727	0.0610522	0.0403085	GDF10/GDF7/OGN	3
MF	GO:0003730	mRNA 3'-UTR binding	3/59	222/18410	0.0343231	0.110655	0.0730576	MIR145/MIR573/MIR186	3
MF	GO:0015291	secondary active transmembrane transporter activity	3/59	240/18410	0.0417101	0.117483	0.0775661	SLC18A2/SLC6A2/SLC4A4	3
MF	GO:0015378	sodium:chloride symporter activity	2/59	10/18410	0.000446925	0.0125884	0.00831123	SLC18A2/SLC6A2	2
MF	GO:0015373	anion:sodium symporter activity	2/59	13/18410	0.000769891	0.0139856	0.00923369	SLC18A2/SLC6A2	2
MF	GO:0015377	cation:chloride symporter activity	2/59	16/18410	0.00117715	0.0140756	0.00929312	SLC18A2/SLC6A2	2
MF	GO:0030169	low-density lipoprotein particle binding	2/59	18/18410	0.00149469	0.0140756	0.00929312	THBS1/CD36	2
MF	GO:0015296	anion:cation symporter activity	2/59	21/18410	0.00203891	0.0152828	0.0100902	SLC18A2/SLC6A2	2
MF	GO:0050431	transforming growth factor beta binding	2/59	24/18410	0.00266322	0.0180034	0.0118864	THBS1/CD36	2
MF	GO:0038187	pattern recognition receptor activity	2/59	26/18410	0.00312316	0.0203006	0.0134031	DMBT1/CD36	2
MF	GO:0001968	fibronectin binding	2/59	31/18410	0.00442286	0.0254985	0.0168349	THBS1/ITGA4	2
MF	GO:0071813	lipoprotein particle binding	2/59	31/18410	0.00442286	0.0254985	0.0168349	THBS1/CD36	2
MF	GO:0071814	protein-lipid complex binding	2/59	31/18410	0.00442286	0.0254985	0.0168349	THBS1/CD36	2
MF	GO:0005044	scavenger receptor activity	2/59	47/18410	0.00995021	0.0494584	0.0326539	DMBT1/CD36	2
MF	GO:1901618	organic hydroxy compound transmembrane transporter activity	2/59	52/18410	0.0120812	0.0537295	0.0354738	SLC18A2/SLC6A2	2
MF	GO:0050840	extracellular matrix binding	2/59	55/18410	0.0134472	0.0565622	0.0373441	DMBT1/THBS1	2
MF	GO:0004714	transmembrane receptor protein tyrosine kinase activity	2/59	60/18410	0.0158652	0.0623538	0.0411679	EPHA3/NTRK2	2
MF	GO:0005518	collagen binding	2/59	68/18410	0.0200883	0.0754429	0.0498097	THBS1/TNXB	2
MF	GO:0019199	transmembrane receptor protein kinase activity	2/59	79/18410	0.0265685	0.0976103	0.0644453	EPHA3/NTRK2	2
MF	GO:0001540	amyloid-beta binding	2/59	81/18410	0.0278264	0.100056	0.0660603	CD36/FBXO2	2
MF	GO:0015108	chloride transmembrane transporter activity	2/59	99/18410	0.0401704	0.117107	0.0773175	SLC18A2/SLC6A2	2
MF	GO:0004955	prostaglandin receptor activity	1/59	10/18410	0.0315972	0.104704	0.069129	PTGER3	1
MF	GO:0015245	fatty acid transmembrane transporter activity	1/59	10/18410	0.0315972	0.104704	0.069129	CD36	1
MF	GO:0043121	neurotrophin binding	1/59	10/18410	0.0315972	0.104704	0.069129	NTRK2	1
MF	GO:0046974	histone methyltransferase activity (H3-K9 specific)	1/59	10/18410	0.0315972	0.104704	0.069129	PRDM16	1
MF	GO:0004954	prostanoid receptor activity	1/59	11/18410	0.0347024	0.110655	0.0730576	PTGER3	1
MF	GO:0008035	high-density lipoprotein particle binding	1/59	12/18410	0.0377978	0.114068	0.0753114	CD36	1
MF	GO:0030955	potassium ion binding	1/59	12/18410	0.0377978	0.114068	0.0753114	ATP1A2	1
MF	GO:0035325	Toll-like receptor binding	1/59	12/18410	0.0377978	0.114068	0.0753114	CD36	1
MF	GO:0089720	caspase binding	1/59	13/18410	0.0408834	0.117107	0.0773175	NLRP7	1
MF	GO:0004953	icosanoid receptor activity	1/59	15/18410	0.0470256	0.126148	0.0832868	PTGER3	1
MF	GO:0005041	low-density lipoprotein particle receptor activity	1/59	15/18410	0.0470256	0.126148	0.0832868	CD36	1
MF	GO:0005452	inorganic anion exchanger activity	1/59	15/18410	0.0470256	0.126148	0.0832868	SLC4A4	1
CC	GO:0062023	collagen-containing extracellular matrix	8/65	429/19594	8.37857e-05	0.0130706	0.0113772	GDF10/COL10A1/THBS1/ITIH2/TNXB/PZP/ITIH5/OGN	8
CC	GO:0150034	distal axon	6/65	270/19594	0.00027074	0.0211177	0.0183818	UNC5C/OLFM1/SLC18A2/SNCG/NTRK2/ITGA4	6
CC	GO:0043025	neuronal cell body	6/65	482/19594	0.00520978	0.245411	0.213617	UNC5C/ATP1A2/OLFM1/SLC6A2/SNCG/ITGA4	6
CC	GO:0098793	presynapse	5/65	492/19594	0.0235526	0.258881	0.225342	SLC18A2/SLC6A2/SNCG/NTRK2/SLC30A3	5
CC	GO:0005788	endoplasmic reticulum lumen	4/65	311/19594	0.0197643	0.258881	0.225342	COL10A1/THBS1/ITIH2/SERPIND1	4
CC	GO:0045121	membrane raft	4/65	326/19594	0.0230265	0.258881	0.225342	ATP1A2/SLC6A2/CD36/MALL	4
CC	GO:0098857	membrane microdomain	4/65	327/19594	0.0232549	0.258881	0.225342	ATP1A2/SLC6A2/CD36/MALL	4
CC	GO:0043679	axon terminus	3/65	113/19594	0.0062926	0.245411	0.213617	SLC18A2/SNCG/NTRK2	3
CC	GO:0044306	neuron projection terminus	3/65	129/19594	0.0090478	0.258881	0.225342	SLC18A2/SNCG/NTRK2	3
CC	GO:0030426	growth cone	3/65	161/19594	0.0164001	0.258881	0.225342	UNC5C/OLFM1/ITGA4	3
CC	GO:0030427	site of polarized growth	3/65	167/19594	0.0180612	0.258881	0.225342	UNC5C/OLFM1/ITGA4	3
CC	GO:0043197	dendritic spine	3/65	172/19594	0.0195146	0.258881	0.225342	ATP1A2/NTRK2/FBXO2	3
CC	GO:0044309	neuron spine	3/65	173/19594	0.0198129	0.258881	0.225342	ATP1A2/NTRK2/FBXO2	3
CC	GO:0043195	terminal bouton	2/65	48/19594	0.0110798	0.258881	0.225342	SLC18A2/NTRK2	2
CC	GO:0005901	caveola	2/65	82/19594	0.0303577	0.258881	0.225342	ATP1A2/CD36	2
CC	GO:0031091	platelet alpha granule	2/65	91/19594	0.036731	0.258881	0.225342	THBS1/CD36	2
CC	GO:0030672	synaptic vesicle membrane	2/65	103/19594	0.0459466	0.258881	0.225342	SLC18A2/SLC30A3	2
CC	GO:0099501	exocytic vesicle membrane	2/65	103/19594	0.0459466	0.258881	0.225342	SLC18A2/SLC30A3	2
CC	GO:0042589	zymogen granule membrane	1/65	11/19594	0.0359005	0.258881	0.225342	DMBT1	1
CC	GO:0098691	dopaminergic synapse	1/65	11/19594	0.0359005	0.258881	0.225342	SLC18A2	1
CC	GO:1904090	peptidase inhibitor complex	1/65	11/19594	0.0359005	0.258881	0.225342	KLK8	1
CC	GO:0005890	sodium:potassium-exchanging ATPase complex	1/65	12/19594	0.0391005	0.258881	0.225342	ATP1A2	1
CC	GO:0060198	clathrin-sculpted vesicle	1/65	12/19594	0.0391005	0.258881	0.225342	SLC18A2	1
CC	GO:0005687	U4 snRNP	1/65	13/19594	0.0422901	0.258881	0.225342	SNRPGP15	1
CC	GO:0042588	zymogen granule	1/65	14/19594	0.0454693	0.258881	0.225342	DMBT1	1
CC	GO:0044214	spanning component of plasma membrane	1/65	14/19594	0.0454693	0.258881	0.225342	SLC4A4	1
CC	GO:0010369	chromocenter	1/65	15/19594	0.0486381	0.258881	0.225342	SALL1	1
BP	GO:0030900	forebrain development	8/65	376/18800	4.43595e-05	0.0423428	0.0359162	NDNF/ATP1A2/PROX1/GDF7/SALL1/AVPR1A/NTRK2/SSTR1	8
BP	GO:0051051	negative regulation of transport	7/65	464/18800	0.0010797	0.0780171	0.066176	SFRP4/ATP1A2/PTGER3/THBS1/EPHA3/CD36/MIR186	7
BP	GO:0061564	axon development	7/65	479/18800	0.00129733	0.0780171	0.066176	UNC5C/KLK8/OLFM1/EPHA3/GDF7/NTRK2/ITGA4	7
BP	GO:0098657	import into cell	6/65	238/18800	0.000171067	0.0423428	0.0359162	ATP1A2/THBS1/SLC18A2/SLC6A2/CD36/ITGA4	6
BP	GO:0010951	negative regulation of endopeptidase activity	6/65	251/18800	0.000228047	0.0423428	0.0359162	NLRP7/THBS1/ITIH2/SERPIND1/PZP/ITIH5	6
BP	GO:0010466	negative regulation of peptidase activity	6/65	262/18800	0.000287125	0.0423428	0.0359162	NLRP7/THBS1/ITIH2/SERPIND1/PZP/ITIH5	6
BP	GO:0045861	negative regulation of proteolysis	6/65	350/18800	0.00130771	0.0780171	0.066176	NLRP7/THBS1/ITIH2/SERPIND1/PZP/ITIH5	6
BP	GO:0031589	cell-substrate adhesion	6/65	364/18800	0.00159643	0.0812133	0.0688871	NDNF/THBS1/EPHA3/CD36/TNXB/ITGA4	6
BP	GO:0051346	negative regulation of hydrolase activity	6/65	371/18800	0.00175786	0.0812133	0.0688871	NLRP7/THBS1/ITIH2/SERPIND1/PZP/ITIH5	6
BP	GO:0052548	regulation of endopeptidase activity	6/65	426/18800	0.00349605	0.105135	0.089178	NLRP7/THBS1/ITIH2/SERPIND1/PZP/ITIH5	6
BP	GO:0007409	axonogenesis	6/65	430/18800	0.00365957	0.10567	0.0896319	UNC5C/OLFM1/EPHA3/GDF7/NTRK2/ITGA4	6
BP	GO:0052547	regulation of peptidase activity	6/65	456/18800	0.00486525	0.112387	0.0953296	NLRP7/THBS1/ITIH2/SERPIND1/PZP/ITIH5	6
BP	GO:0007160	cell-matrix adhesion	5/65	235/18800	0.00131262	0.0780171	0.066176	THBS1/EPHA3/CD36/TNXB/ITGA4	5
BP	GO:0021537	telencephalon development	5/65	247/18800	0.00163468	0.0812133	0.0688871	ATP1A2/PROX1/SALL1/AVPR1A/NTRK2	5
BP	GO:0090092	regulation of transmembrane receptor protein serine/threonine kinase signaling pathway	5/65	267/18800	0.00229573	0.0883854	0.0749707	SFRP4/GDF10/PRDM16/THBS1/GDF7	5
BP	GO:0019932	second-messenger-mediated signaling	5/65	303/18800	0.00394761	0.109045	0.0924944	NDNF/ATP1A2/THBS1/CD36/AVPR1A	5
BP	GO:0090287	regulation of cellular response to growth factor stimulus	5/65	314/18800	0.00458884	0.112387	0.0953296	SFRP4/PRDM16/THBS1/MIR573/SHISA2	5
BP	GO:0015849	organic acid transport	5/65	318/18800	0.00483944	0.112387	0.0953296	ATP1A2/THBS1/CD36/AVPR1A/NTRK2	5
BP	GO:0030111	regulation of Wnt signaling pathway	5/65	336/18800	0.00608891	0.127867	0.10846	SFRP4/BARX1/MIR145/SALL1/SHISA2	5
BP	GO:0015711	organic anion transport	5/65	361/18800	0.00818021	0.146681	0.124418	ATP1A2/CD36/AVPR1A/NTRK2/SLC4A4	5
BP	GO:0007178	transmembrane receptor protein serine/threonine kinase signaling pathway	5/65	368/18800	0.00884546	0.149715	0.126992	SFRP4/GDF10/PRDM16/THBS1/GDF7	5
BP	GO:0016055	Wnt signaling pathway	5/65	452/18800	0.0199475	0.223883	0.189903	SFRP4/BARX1/MIR145/SALL1/SHISA2	5
BP	GO:0198738	cell-cell signaling by wnt	5/65	454/18800	0.0202885	0.224702	0.190598	SFRP4/BARX1/MIR145/SALL1/SHISA2	5
BP	GO:0009991	response to extracellular stimulus	5/65	479/18800	0.0248785	0.241577	0.204912	PROX1/AVPR1A/GCGR/SSTR1/ITGA4	5
BP	GO:0072503	cellular divalent inorganic cation homeostasis	5/65	494/18800	0.0279308	0.246	0.208664	ATP1A2/PTGER3/CD36/AVPR1A/SLC30A3	5
BP	GO:0010232	vascular transport	4/65	87/18800	0.000233552	0.0423428	0.0359162	ATP1A2/CD36/AVPR1A/SLC4A4	4
BP	GO:0150104	transport across blood-brain barrier	4/65	87/18800	0.000233552	0.0423428	0.0359162	ATP1A2/CD36/AVPR1A/SLC4A4	4
BP	GO:1904035	regulation of epithelial cell apoptotic process	4/65	94/18800	0.000314232	0.0423428	0.0359162	SFRP4/NDNF/THBS1/ITGA4	4
BP	GO:0015837	amine transport	4/65	100/18800	0.000397843	0.0494856	0.0419749	ATP1A2/SLC18A2/SNCG/AVPR1A	4
BP	GO:0044344	cellular response to fibroblast growth factor stimulus	4/65	113/18800	0.000631708	0.0603518	0.0511919	NDNF/THBS1/MIR573/SHISA2	4
BP	GO:1904019	epithelial cell apoptotic process	4/65	118/18800	0.000743235	0.0620205	0.0526073	SFRP4/NDNF/THBS1/ITGA4	4
BP	GO:0071774	response to fibroblast growth factor	4/65	119/18800	0.000767105	0.0620205	0.0526073	NDNF/THBS1/MIR573/SHISA2	4
BP	GO:0021953	central nervous system neuron differentiation	4/65	169/18800	0.0027855	0.102072	0.08658	NDNF/PROX1/GDF7/NTRK2	4
BP	GO:0001659	temperature homeostasis	4/65	177/18800	0.00328876	0.104273	0.088447	PTGER3/PRDM16/PTH2R/CD36	4
BP	GO:0006836	neurotransmitter transport	4/65	207/18800	0.0057249	0.126738	0.107503	ATP1A2/SLC18A2/SLC6A2/SNCG	4
BP	GO:0001505	regulation of neurotransmitter levels	4/65	213/18800	0.00632544	0.129471	0.109821	ATP1A2/SLC18A2/SLC6A2/SNCG	4
BP	GO:0010810	regulation of cell-substrate adhesion	4/65	217/18800	0.00674828	0.130816	0.110961	NDNF/THBS1/EPHA3/CD36	4
BP	GO:0006898	receptor-mediated endocytosis	4/65	246/18800	0.0103832	0.172575	0.146382	SFRP4/MRC1/CD36/ITGA4	4
BP	GO:0015850	organic hydroxy compound transport	4/65	248/18800	0.0106725	0.172575	0.146382	SLC18A2/SLC6A2/CD36/SNCG	4
BP	GO:0003018	vascular process in circulatory system	4/65	263/18800	0.0130098	0.187829	0.159321	ATP1A2/CD36/AVPR1A/SLC4A4	4
BP	GO:0046942	carboxylic acid transport	4/65	279/18800	0.0158394	0.203097	0.172272	ATP1A2/CD36/AVPR1A/NTRK2	4
BP	GO:0048511	rhythmic process	4/65	297/18800	0.0194551	0.223883	0.189903	GDF10/HLF/PROX1/NTRK2	4
BP	GO:0050890	cognition	4/65	306/18800	0.02144	0.227908	0.193317	KLK8/ATP1A2/TMPRSS11E/NTRK2	4
BP	GO:0071496	cellular response to external stimulus	4/65	309/18800	0.0221284	0.227908	0.193317	ATP1A2/AVPR1A/GCGR/ITGA4	4
BP	GO:0007204	positive regulation of cytosolic calcium ion concentration	4/65	325/18800	0.026028	0.242796	0.205946	ATP1A2/PTGER3/CD36/AVPR1A	4
BP	GO:0051235	maintenance of location	4/65	331/18800	0.0275907	0.246	0.208664	ATP1A2/SLC18A2/CD36/SLC30A3	4
BP	GO:0062012	regulation of small molecule metabolic process	4/65	342/18800	0.0305996	0.246	0.208664	PROX1/AVPR1A/GCGR/SLC4A4	4
BP	GO:0002237	response to molecule of bacterial origin	4/65	354/18800	0.034096	0.246	0.208664	DMBT1/NLRP7/MRC1/CD36	4
BP	GO:0051480	regulation of cytosolic calcium ion concentration	4/65	356/18800	0.0347006	0.246	0.208664	ATP1A2/PTGER3/CD36/AVPR1A	4
BP	GO:1901653	cellular response to peptide	4/65	361/18800	0.0362395	0.246	0.208664	MIR145/CD36/GCGR/ITGA4	4
BP	GO:0040037	negative regulation of fibroblast growth factor receptor signaling pathway	3/65	24/18800	7.58016e-05	0.0423428	0.0359162	THBS1/MIR573/SHISA2	3
BP	GO:0007263	nitric oxide mediated signal transduction	3/65	27/18800	0.000108737	0.0423428	0.0359162	NDNF/THBS1/CD36	3
BP	GO:0098810	neurotransmitter reuptake	3/65	35/18800	0.000238552	0.0423428	0.0359162	ATP1A2/SLC18A2/SLC6A2	3
BP	GO:0040036	regulation of fibroblast growth factor receptor signaling pathway	3/65	38/18800	0.000305209	0.0423428	0.0359162	THBS1/MIR573/SHISA2	3
BP	GO:1904037	positive regulation of epithelial cell apoptotic process	3/65	38/18800	0.000305209	0.0423428	0.0359162	SFRP4/THBS1/ITGA4	3
BP	GO:0001504	neurotransmitter uptake	3/65	43/18800	0.000441019	0.0509377	0.0432066	ATP1A2/SLC18A2/SLC6A2	3
BP	GO:0015872	dopamine transport	3/65	51/18800	0.000729681	0.0620205	0.0526073	SLC18A2/SLC6A2/SNCG	3
BP	GO:2000351	regulation of endothelial cell apoptotic process	3/65	59/18800	0.00111687	0.0780171	0.066176	NDNF/THBS1/ITGA4	3
BP	GO:0015800	acidic amino acid transport	3/65	63/18800	0.00135095	0.0780171	0.066176	ATP1A2/AVPR1A/NTRK2	3
BP	GO:0072577	endothelial cell apoptotic process	3/65	65/18800	0.00147868	0.0812133	0.0688871	NDNF/THBS1/ITGA4	3
BP	GO:0032890	regulation of organic acid transport	3/65	70/18800	0.00183047	0.0822185	0.0697398	ATP1A2/THBS1/AVPR1A	3
BP	GO:0051937	catecholamine transport	3/65	72/18800	0.00198455	0.0844478	0.0716307	SLC18A2/SLC6A2/SNCG	3
BP	GO:0033555	multicellular organismal response to stress	3/65	73/18800	0.00206453	0.0847287	0.071869	ATP1A2/THBS1/SLC6A2	3
BP	GO:0140115	export across plasma membrane	3/65	74/18800	0.00214648	0.0847287	0.071869	ATP1A2/SLC4A4/MIR186	3
BP	GO:0015844	monoamine transport	3/65	83/18800	0.00297597	0.102072	0.08658	SLC18A2/SLC6A2/SNCG	3
BP	GO:0008543	fibroblast growth factor receptor signaling pathway	3/65	85/18800	0.00318346	0.102953	0.0873273	THBS1/MIR573/SHISA2	3
BP	GO:1903510	mucopolysaccharide metabolic process	3/65	88/18800	0.003511	0.105135	0.089178	NDNF/ITIH2/ITIH5	3
BP	GO:0044070	regulation of anion transport	3/65	89/18800	0.00362458	0.10567	0.0896319	SFRP4/ATP1A2/AVPR1A	3
BP	GO:0006835	dicarboxylic acid transport	3/65	91/18800	0.00385845	0.109045	0.0924944	ATP1A2/AVPR1A/NTRK2	3
BP	GO:0051952	regulation of amine transport	3/65	92/18800	0.00397875	0.109045	0.0924944	ATP1A2/SNCG/AVPR1A	3
BP	GO:0021549	cerebellum development	3/65	98/18800	0.0047486	0.112387	0.0953296	GDF10/PROX1/SSTR1	3
BP	GO:0120162	positive regulation of cold-induced thermogenesis	3/65	98/18800	0.0047486	0.112387	0.0953296	PRDM16/PTH2R/CD36	3
BP	GO:0010717	regulation of epithelial to mesenchymal transition	3/65	102/18800	0.00530847	0.120898	0.102549	OLFM1/EPHA3/MIR573	3
BP	GO:0022037	metencephalon development	3/65	107/18800	0.00606203	0.127867	0.10846	GDF10/PROX1/SSTR1	3
BP	GO:0030004	cellular monovalent inorganic cation homeostasis	3/65	107/18800	0.00606203	0.127867	0.10846	ATP1A2/AVPR1A/SLC4A4	3
BP	GO:0021761	limbic system development	3/65	108/18800	0.00622002	0.128946	0.109375	NDNF/ATP1A2/PROX1	3
BP	GO:0006939	smooth muscle contraction	3/65	112/18800	0.00687652	0.130816	0.110961	MIR145/ATP1A2/PTGER3	3
BP	GO:0090288	negative regulation of cellular response to growth factor stimulus	3/65	115/18800	0.00739494	0.139042	0.117939	THBS1/MIR573/SHISA2	3
BP	GO:0030203	glycosaminoglycan metabolic process	3/65	120/18800	0.00830931	0.146681	0.124418	NDNF/ITIH2/ITIH5	3
BP	GO:0090100	positive regulation of transmembrane receptor protein serine/threonine kinase signaling pathway	3/65	120/18800	0.00830931	0.146681	0.124418	GDF10/THBS1/GDF7	3
BP	GO:0001952	regulation of cell-matrix adhesion	3/65	123/18800	0.00888849	0.149715	0.126992	THBS1/EPHA3/CD36	3
BP	GO:0006022	aminoglycan metabolic process	3/65	131/18800	0.0105467	0.172575	0.146382	NDNF/ITIH2/ITIH5	3
BP	GO:0043467	regulation of generation of precursor metabolites and energy	3/65	134/18800	0.0112116	0.179497	0.152254	PRDM16/GCGR/SLC4A4	3
BP	GO:0042552	myelination	3/65	138/18800	0.0121353	0.186883	0.158519	KLK8/NTRK2/MALL	3
BP	GO:0007272	ensheathment of neurons	3/65	140/18800	0.012613	0.187112	0.158713	KLK8/NTRK2/MALL	3
BP	GO:0008366	axon ensheathment	3/65	140/18800	0.012613	0.187112	0.158713	KLK8/NTRK2/MALL	3
BP	GO:0034763	negative regulation of transmembrane transport	3/65	141/18800	0.0128559	0.187829	0.159321	ATP1A2/THBS1/MIR186	3
BP	GO:0001508	action potential	3/65	143/18800	0.0133497	0.190895	0.161922	ATP1A2/CD36/NTRK2	3
BP	GO:0030177	positive regulation of Wnt signaling pathway	3/65	144/18800	0.0136006	0.191237	0.162212	SFRP4/MIR145/SALL1	3
BP	GO:0006865	amino acid transport	3/65	145/18800	0.0138543	0.193124	0.163812	ATP1A2/AVPR1A/NTRK2	3
BP	GO:0106106	cold-induced thermogenesis	3/65	146/18800	0.0141106	0.193363	0.164015	PRDM16/PTH2R/CD36	3
BP	GO:0120161	regulation of cold-induced thermogenesis	3/65	146/18800	0.0141106	0.193363	0.164015	PRDM16/PTH2R/CD36	3
BP	GO:2000377	regulation of reactive oxygen species metabolic process	3/65	147/18800	0.0143696	0.195257	0.165622	THBS1/SLC18A2/CD36	3
BP	GO:0010976	positive regulation of neuron projection development	3/65	150/18800	0.0151628	0.20263	0.171876	NDNF/EPHA3/NTRK2	3
BP	GO:0030902	hindbrain development	3/65	150/18800	0.0151628	0.20263	0.171876	GDF10/PROX1/SSTR1	3
BP	GO:1905039	carboxylic acid transmembrane transport	3/65	152/18800	0.0157052	0.203097	0.172272	ATP1A2/THBS1/CD36	3
BP	GO:1903825	organic acid transmembrane transport	3/65	153/18800	0.0159804	0.203097	0.172272	ATP1A2/THBS1/CD36	3
BP	GO:0055067	monovalent inorganic cation homeostasis	3/65	157/18800	0.0171087	0.212069	0.179882	ATP1A2/AVPR1A/SLC4A4	3
BP	GO:1990845	adaptive thermogenesis	3/65	159/18800	0.0176891	0.216692	0.183803	PRDM16/PTH2R/CD36	3
BP	GO:0001837	epithelial to mesenchymal transition	3/65	162/18800	0.0185803	0.223883	0.189903	OLFM1/EPHA3/MIR573	3
BP	GO:0035637	multicellular organismal signaling	3/65	164/18800	0.0191882	0.223883	0.189903	ATP1A2/AVPR1A/NTRK2	3
BP	GO:1903034	regulation of response to wounding	3/65	166/18800	0.019807	0.223883	0.189903	KLK8/THBS1/CD36	3
BP	GO:0048660	regulation of smooth muscle cell proliferation	3/65	170/18800	0.0210775	0.227908	0.193317	MIR145/THBS1/OGN	3
BP	GO:0048659	smooth muscle cell proliferation	3/65	173/18800	0.0220592	0.227908	0.193317	MIR145/THBS1/OGN	3
BP	GO:0030178	negative regulation of Wnt signaling pathway	3/65	174/18800	0.0223919	0.229163	0.194382	SFRP4/BARX1/SHISA2	3
BP	GO:0035725	sodium ion transmembrane transport	3/65	177/18800	0.0234066	0.232199	0.196957	ATP1A2/SLC6A2/SLC4A4	3
BP	GO:0001936	regulation of endothelial cell proliferation	3/65	178/18800	0.0237503	0.234173	0.198631	THBS1/PROX1/ITGA4	3
BP	GO:0008217	regulation of blood pressure	3/65	183/18800	0.0255102	0.242796	0.205946	ATP1A2/AVPR1A/GCGR	3
BP	GO:0061138	morphogenesis of a branching epithelium	3/65	185/18800	0.0262334	0.242796	0.205946	PROX1/GDF7/SALL1	3
BP	GO:0051896	regulation of protein kinase B signaling	3/65	187/18800	0.0269675	0.246	0.208664	MIR145/THBS1/NTRK2	3
BP	GO:0098739	import across plasma membrane	3/65	188/18800	0.0273387	0.246	0.208664	ATP1A2/THBS1/CD36	3
BP	GO:0007626	locomotory behavior	3/65	192/18800	0.0288509	0.246	0.208664	ATP1A2/SLC18A2/SNCG	3
BP	GO:0001935	endothelial cell proliferation	3/65	194/18800	0.0296234	0.246	0.208664	THBS1/PROX1/ITGA4	3
BP	GO:0001763	morphogenesis of a branching structure	3/65	199/18800	0.0316025	0.246	0.208664	PROX1/GDF7/SALL1	3
BP	GO:0007179	transforming growth factor beta receptor signaling pathway	3/65	200/18800	0.0320064	0.246	0.208664	GDF10/PRDM16/THBS1	3
BP	GO:1901888	regulation of cell junction assembly	3/65	201/18800	0.0324132	0.246	0.208664	THBS1/EPHA3/NTRK2	3
BP	GO:0030100	regulation of endocytosis	3/65	208/18800	0.0353361	0.246	0.208664	SFRP4/EPHA3/CD36	3
BP	GO:0043491	protein kinase B signaling	3/65	216/18800	0.0388384	0.246	0.208664	MIR145/THBS1/NTRK2	3
BP	GO:0071222	cellular response to lipopolysaccharide	3/65	217/18800	0.0392883	0.246	0.208664	NLRP7/MRC1/CD36	3
BP	GO:0007596	blood coagulation	3/65	221/18800	0.0411144	0.246	0.208664	THBS1/SERPIND1/CD36	3
BP	GO:0050817	coagulation	3/65	226/18800	0.0434567	0.246	0.208664	THBS1/SERPIND1/CD36	3
BP	GO:0007599	hemostasis	3/65	227/18800	0.0439331	0.246	0.208664	THBS1/SERPIND1/CD36	3
BP	GO:0071219	cellular response to molecule of bacterial origin	3/65	229/18800	0.0448938	0.246	0.208664	NLRP7/MRC1/CD36	3
BP	GO:0072593	reactive oxygen species metabolic process	3/65	231/18800	0.0458649	0.246	0.208664	THBS1/SLC18A2/CD36	3
BP	GO:0033002	muscle cell proliferation	3/65	233/18800	0.0468465	0.246	0.208664	MIR145/THBS1/OGN	3
BP	GO:0007411	axon guidance	3/65	234/18800	0.0473412	0.246	0.208664	UNC5C/EPHA3/GDF7	3
BP	GO:0060560	developmental growth involved in morphogenesis	3/65	234/18800	0.0473412	0.246	0.208664	OLFM1/SALL1/ITGA4	3
BP	GO:0097485	neuron projection guidance	3/65	235/18800	0.0478385	0.246	0.208664	UNC5C/EPHA3/GDF7	3
BP	GO:0015911	long-chain fatty acid import across plasma membrane	2/65	10/18800	0.000520294	0.0560876	0.0475749	THBS1/CD36	2
BP	GO:0032493	response to bacterial lipoprotein	2/65	11/18800	0.000634496	0.0603518	0.0511919	DMBT1/CD36	2
BP	GO:0010763	positive regulation of fibroblast migration	2/65	15/18800	0.00120055	0.0780171	0.066176	MIR145/THBS1	2
BP	GO:0036376	sodium ion export across plasma membrane	2/65	15/18800	0.00120055	0.0780171	0.066176	ATP1A2/SLC4A4	2
BP	GO:0044539	long-chain fatty acid import into cell	2/65	17/18800	0.00154808	0.0812133	0.0688871	THBS1/CD36	2
BP	GO:0140354	lipid import into cell	2/65	18/18800	0.00173771	0.0812133	0.0688871	THBS1/CD36	2
BP	GO:1902001	fatty acid transmembrane transport	2/65	18/18800	0.00173771	0.0812133	0.0688871	THBS1/CD36	2
BP	GO:0031645	negative regulation of nervous system process	2/65	19/18800	0.00193782	0.0844478	0.0716307	KLK8/AVPR1A	2
BP	GO:0021516	dorsal spinal cord development	2/65	20/18800	0.00214835	0.0847287	0.071869	PROX1/GDF7	2
BP	GO:0030194	positive regulation of blood coagulation	2/65	23/18800	0.00284165	0.102072	0.08658	THBS1/CD36	2
BP	GO:1900048	positive regulation of hemostasis	2/65	23/18800	0.00284165	0.102072	0.08658	THBS1/CD36	2
BP	GO:0048745	smooth muscle tissue development	2/65	24/18800	0.00309309	0.102072	0.08658	MIR145/PROX1	2
BP	GO:0050820	positive regulation of coagulation	2/65	24/18800	0.00309309	0.102072	0.08658	THBS1/CD36	2
BP	GO:2000353	positive regulation of endothelial cell apoptotic process	2/65	24/18800	0.00309309	0.102072	0.08658	THBS1/ITGA4	2
BP	GO:0014047	glutamate secretion	2/65	25/18800	0.00335458	0.104315	0.0884822	AVPR1A/NTRK2	2
BP	GO:0010955	negative regulation of protein processing	2/65	28/18800	0.00419867	0.111299	0.0944067	NLRP7/THBS1	2
BP	GO:1903318	negative regulation of protein maturation	2/65	28/18800	0.00419867	0.111299	0.0944067	NLRP7/THBS1	2
BP	GO:0030212	hyaluronan metabolic process	2/65	29/18800	0.00449967	0.112387	0.0953296	ITIH2/ITIH5	2
BP	GO:0048265	response to pain	2/65	29/18800	0.00449967	0.112387	0.0953296	THBS1/SLC6A2	2
BP	GO:1902430	negative regulation of amyloid-beta formation	2/65	29/18800	0.00449967	0.112387	0.0953296	NTRK2/MIR186	2
BP	GO:0043032	positive regulation of macrophage activation	2/65	30/18800	0.00481038	0.112387	0.0953296	MIR145/THBS1	2
BP	GO:0021988	olfactory lobe development	2/65	33/18800	0.00580003	0.126738	0.107503	ATP1A2/SALL1	2
BP	GO:1902992	negative regulation of amyloid precursor protein catabolic process	2/65	33/18800	0.00580003	0.126738	0.107503	NTRK2/MIR186	2
BP	GO:0010762	regulation of fibroblast migration	2/65	35/18800	0.00650706	0.130816	0.110961	MIR145/THBS1	2
BP	GO:0018149	peptide cross-linking	2/65	36/18800	0.00687456	0.130816	0.110961	NDNF/THBS1	2
BP	GO:0019934	cGMP-mediated signaling	2/65	36/18800	0.00687456	0.130816	0.110961	THBS1/CD36	2
BP	GO:0035909	aorta morphogenesis	2/65	36/18800	0.00687456	0.130816	0.110961	MIR145/PROX1	2
BP	GO:0003016	respiratory system process	2/65	39/18800	0.00803217	0.146681	0.124418	ATP1A2/ECEL1	2
BP	GO:0045823	positive regulation of heart contraction	2/65	39/18800	0.00803217	0.146681	0.124418	ATP1A2/AVPR1A	2
BP	GO:0051955	regulation of amino acid transport	2/65	40/18800	0.0084362	0.146681	0.124418	ATP1A2/AVPR1A	2
BP	GO:1903524	positive regulation of blood circulation	2/65	40/18800	0.0084362	0.146681	0.124418	ATP1A2/AVPR1A	2
BP	GO:0021879	forebrain neuron differentiation	2/65	41/18800	0.00884919	0.149715	0.126992	NDNF/PROX1	2
BP	GO:1904646	cellular response to amyloid-beta	2/65	45/18800	0.0105896	0.172575	0.146382	CD36/ITGA4	2
BP	GO:0010761	fibroblast migration	2/65	48/18800	0.0119858	0.186357	0.158072	MIR145/THBS1	2
BP	GO:1902003	regulation of amyloid-beta formation	2/65	48/18800	0.0119858	0.186357	0.158072	NTRK2/MIR186	2
BP	GO:1903426	regulation of reactive oxygen species biosynthetic process	2/65	48/18800	0.0119858	0.186357	0.158072	SLC18A2/CD36	2
BP	GO:0010862	positive regulation of pathway-restricted SMAD protein phosphorylation	2/65	49/18800	0.0124683	0.187112	0.158713	GDF10/GDF7	2
BP	GO:0070839	metal ion export	2/65	49/18800	0.0124683	0.187112	0.158713	ATP1A2/SLC4A4	2
BP	GO:0021872	forebrain generation of neurons	2/65	50/18800	0.0129591	0.187829	0.159321	NDNF/PROX1	2
BP	GO:0043277	apoptotic cell clearance	2/65	51/18800	0.0134583	0.190895	0.161922	THBS1/CD36	2
BP	GO:1902991	regulation of amyloid precursor protein catabolic process	2/65	55/18800	0.015537	0.203097	0.172272	NTRK2/MIR186	2
BP	GO:1904645	response to amyloid-beta	2/65	55/18800	0.015537	0.203097	0.172272	CD36/ITGA4	2
BP	GO:0034205	amyloid-beta formation	2/65	56/18800	0.0160769	0.203097	0.172272	NTRK2/MIR186	2
BP	GO:0055078	sodium ion homeostasis	2/65	56/18800	0.0160769	0.203097	0.172272	ATP1A2/AVPR1A	2
BP	GO:0060042	retina morphogenesis in camera-type eye	2/65	57/18800	0.0166248	0.20839	0.176762	PROX1/NTRK2	2
BP	GO:0090303	positive regulation of wound healing	2/65	58/18800	0.0171806	0.212069	0.179882	THBS1/CD36	2
BP	GO:1903409	reactive oxygen species biosynthetic process	2/65	61/18800	0.0188948	0.223883	0.189903	SLC18A2/CD36	2
BP	GO:0035904	aorta development	2/65	62/18800	0.0194817	0.223883	0.189903	MIR145/PROX1	2
BP	GO:0043030	regulation of macrophage activation	2/65	62/18800	0.0194817	0.223883	0.189903	MIR145/THBS1	2
BP	GO:0060393	regulation of pathway-restricted SMAD protein phosphorylation	2/65	62/18800	0.0194817	0.223883	0.189903	GDF10/GDF7	2
BP	GO:0032615	interleukin-12 production	2/65	63/18800	0.0200761	0.223883	0.189903	THBS1/CD36	2
BP	GO:0032655	regulation of interleukin-12 production	2/65	63/18800	0.0200761	0.223883	0.189903	THBS1/CD36	2
BP	GO:0051893	regulation of focal adhesion assembly	2/65	63/18800	0.0200761	0.223883	0.189903	THBS1/EPHA3	2
BP	GO:0090109	regulation of cell-substrate junction assembly	2/65	63/18800	0.0200761	0.223883	0.189903	THBS1/EPHA3	2
BP	GO:0019229	regulation of vasoconstriction	2/65	64/18800	0.0206781	0.227459	0.192937	ATP1A2/AVPR1A	2
BP	GO:0006940	regulation of smooth muscle contraction	2/65	65/18800	0.0212876	0.227908	0.193317	MIR145/ATP1A2	2
BP	GO:0070613	regulation of protein processing	2/65	65/18800	0.0212876	0.227908	0.193317	NLRP7/THBS1	2
BP	GO:0015909	long-chain fatty acid transport	2/65	66/18800	0.0219046	0.227908	0.193317	THBS1/CD36	2
BP	GO:0030193	regulation of blood coagulation	2/65	66/18800	0.0219046	0.227908	0.193317	THBS1/CD36	2
BP	GO:0050435	amyloid-beta metabolic process	2/65	66/18800	0.0219046	0.227908	0.193317	NTRK2/MIR186	2
BP	GO:0060389	pathway-restricted SMAD protein phosphorylation	2/65	66/18800	0.0219046	0.227908	0.193317	GDF10/GDF7	2
BP	GO:0042987	amyloid precursor protein catabolic process	2/65	68/18800	0.0231606	0.231177	0.19609	NTRK2/MIR186	2
BP	GO:0150116	regulation of cell-substrate junction organization	2/65	68/18800	0.0231606	0.231177	0.19609	THBS1/EPHA3	2
BP	GO:1900046	regulation of hemostasis	2/65	68/18800	0.0231606	0.231177	0.19609	THBS1/CD36	2
BP	GO:1903317	regulation of protein maturation	2/65	68/18800	0.0231606	0.231177	0.19609	NLRP7/THBS1	2
BP	GO:0007585	respiratory gaseous exchange by respiratory system	2/65	70/18800	0.0244456	0.239567	0.203207	ATP1A2/ECEL1	2
BP	GO:0050818	regulation of coagulation	2/65	71/18800	0.025099	0.241577	0.204912	THBS1/CD36	2
BP	GO:2000379	positive regulation of reactive oxygen species metabolic process	2/65	71/18800	0.025099	0.241577	0.204912	THBS1/CD36	2
BP	GO:1903036	positive regulation of response to wounding	2/65	72/18800	0.0257594	0.242796	0.205946	THBS1/CD36	2
BP	GO:0003281	ventricular septum development	2/65	73/18800	0.0264268	0.242796	0.205946	PROX1/SALL1	2
BP	GO:0019226	transmission of nerve impulse	2/65	73/18800	0.0264268	0.242796	0.205946	AVPR1A/NTRK2	2
BP	GO:0048662	negative regulation of smooth muscle cell proliferation	2/65	73/18800	0.0264268	0.242796	0.205946	MIR145/OGN	2
BP	GO:0060415	muscle tissue morphogenesis	2/65	73/18800	0.0264268	0.242796	0.205946	MIR145/PROX1	2
BP	GO:0021536	diencephalon development	2/65	75/18800	0.0277827	0.246	0.208664	NDNF/SALL1	2
BP	GO:0008344	adult locomotory behavior	2/65	76/18800	0.0284709	0.246	0.208664	ATP1A2/SNCG	2
BP	GO:0051149	positive regulation of muscle cell differentiation	2/65	77/18800	0.0291661	0.246	0.208664	MIR145/PROX1	2
BP	GO:0051453	regulation of intracellular pH	2/65	77/18800	0.0291661	0.246	0.208664	AVPR1A/SLC4A4	2
BP	GO:0048844	artery morphogenesis	2/65	79/18800	0.0305765	0.246	0.208664	MIR145/PROX1	2
BP	GO:0021954	central nervous system neuron development	2/65	80/18800	0.0312918	0.246	0.208664	NDNF/NTRK2	2
BP	GO:0048644	muscle organ morphogenesis	2/65	80/18800	0.0312918	0.246	0.208664	MIR145/PROX1	2
BP	GO:0021675	nerve development	2/65	81/18800	0.0320137	0.246	0.208664	SALL1/ITGA4	2
BP	GO:0042310	vasoconstriction	2/65	82/18800	0.0327422	0.246	0.208664	ATP1A2/AVPR1A	2
BP	GO:0019935	cyclic-nucleotide-mediated signaling	2/65	83/18800	0.0334771	0.246	0.208664	THBS1/CD36	2
BP	GO:0030641	regulation of cellular pH	2/65	83/18800	0.0334771	0.246	0.208664	AVPR1A/SLC4A4	2
BP	GO:0048041	focal adhesion assembly	2/65	83/18800	0.0334771	0.246	0.208664	THBS1/EPHA3	2
BP	GO:0060395	SMAD protein signal transduction	2/65	83/18800	0.0334771	0.246	0.208664	GDF10/GDF7	2
BP	GO:0071229	cellular response to acid chemical	2/65	85/18800	0.0349664	0.246	0.208664	AVPR1A/NTRK2	2
BP	GO:0045666	positive regulation of neuron differentiation	2/65	91/18800	0.0395851	0.246	0.208664	PROX1/GDF7	2
BP	GO:0007044	cell-substrate junction assembly	2/65	92/18800	0.0403763	0.246	0.208664	THBS1/EPHA3	2
BP	GO:1903035	negative regulation of response to wounding	2/65	92/18800	0.0403763	0.246	0.208664	KLK8/THBS1	2
BP	GO:0006885	regulation of pH	2/65	93/18800	0.0411736	0.246	0.208664	AVPR1A/SLC4A4	2
BP	GO:0042982	amyloid precursor protein metabolic process	2/65	95/18800	0.0427859	0.246	0.208664	NTRK2/MIR186	2
BP	GO:0002532	production of molecular mediator involved in inflammatory response	2/65	97/18800	0.0444216	0.246	0.208664	NLRP7/CD36	2
BP	GO:0045807	positive regulation of endocytosis	2/65	97/18800	0.0444216	0.246	0.208664	SFRP4/CD36	2
BP	GO:0150115	cell-substrate junction organization	2/65	98/18800	0.0452481	0.246	0.208664	THBS1/EPHA3	2
BP	GO:0015908	fatty acid transport	2/65	99/18800	0.0460804	0.246	0.208664	THBS1/CD36	2
BP	GO:0021510	spinal cord development	2/65	99/18800	0.0460804	0.246	0.208664	PROX1/GDF7	2
BP	GO:0051588	regulation of neurotransmitter transport	2/65	99/18800	0.0460804	0.246	0.208664	ATP1A2/SNCG	2
BP	GO:0032963	collagen metabolic process	2/65	101/18800	0.0477618	0.246	0.208664	MIR145/TNXB	2
BP	GO:0032760	positive regulation of tumor necrosis factor production	2/65	103/18800	0.0494654	0.246	0.208664	THBS1/CD36	2
BP	GO:0010749	regulation of nitric oxide mediated signal transduction	1/65	10/18800	0.0340495	0.246	0.208664	THBS1	1
BP	GO:0021979	hypothalamus cell differentiation	1/65	10/18800	0.0340495	0.246	0.208664	NDNF	1
BP	GO:0038007	netrin-activated signaling pathway	1/65	10/18800	0.0340495	0.246	0.208664	UNC5C	1
BP	GO:0045144	meiotic sister chromatid segregation	1/65	10/18800	0.0340495	0.246	0.208664	HORMAD1	1
BP	GO:0051177	meiotic sister chromatid cohesion	1/65	10/18800	0.0340495	0.246	0.208664	HORMAD1	1
BP	GO:0051918	negative regulation of fibrinolysis	1/65	10/18800	0.0340495	0.246	0.208664	THBS1	1
BP	GO:0055015	ventricular cardiac muscle cell development	1/65	10/18800	0.0340495	0.246	0.208664	PROX1	1
BP	GO:0060947	cardiac vascular smooth muscle cell differentiation	1/65	10/18800	0.0340495	0.246	0.208664	MIR145	1
BP	GO:0070391	response to lipoteichoic acid	1/65	10/18800	0.0340495	0.246	0.208664	CD36	1
BP	GO:0071223	cellular response to lipoteichoic acid	1/65	10/18800	0.0340495	0.246	0.208664	CD36	1
BP	GO:0071600	otic vesicle morphogenesis	1/65	10/18800	0.0340495	0.246	0.208664	PROX1	1
BP	GO:1904672	regulation of somatic stem cell population maintenance	1/65	10/18800	0.0340495	0.246	0.208664	MIR145	1
BP	GO:2000121	regulation of removal of superoxide radicals	1/65	10/18800	0.0340495	0.246	0.208664	CD36	1
BP	GO:2001023	regulation of response to drug	1/65	10/18800	0.0340495	0.246	0.208664	MIR186	1
BP	GO:0001660	fever generation	1/65	11/18800	0.037391	0.246	0.208664	PTGER3	1
BP	GO:0002604	regulation of dendritic cell antigen processing and presentation	1/65	11/18800	0.037391	0.246	0.208664	THBS1	1
BP	GO:0007135	meiosis II	1/65	11/18800	0.037391	0.246	0.208664	HORMAD1	1
BP	GO:0014831	gastro-intestinal system smooth muscle contraction	1/65	11/18800	0.037391	0.246	0.208664	PTGER3	1
BP	GO:0021889	olfactory bulb interneuron differentiation	1/65	11/18800	0.037391	0.246	0.208664	SALL1	1
BP	GO:0031642	negative regulation of myelination	1/65	11/18800	0.037391	0.246	0.208664	KLK8	1
BP	GO:0042711	maternal behavior	1/65	11/18800	0.037391	0.246	0.208664	AVPR1A	1
BP	GO:0043084	penile erection	1/65	11/18800	0.037391	0.246	0.208664	AVPR1A	1
BP	GO:0048103	somatic stem cell division	1/65	11/18800	0.037391	0.246	0.208664	MIR145	1
BP	GO:0048251	elastic fiber assembly	1/65	11/18800	0.037391	0.246	0.208664	TNXB	1
BP	GO:0051610	serotonin uptake	1/65	11/18800	0.037391	0.246	0.208664	SLC18A2	1
BP	GO:0060221	retinal rod cell differentiation	1/65	11/18800	0.037391	0.246	0.208664	NTRK2	1
BP	GO:0060453	regulation of gastric acid secretion	1/65	11/18800	0.037391	0.246	0.208664	PTGER3	1
BP	GO:0060900	embryonic camera-type eye formation	1/65	11/18800	0.037391	0.246	0.208664	PROX1	1
BP	GO:0061983	meiosis II cell cycle process	1/65	11/18800	0.037391	0.246	0.208664	HORMAD1	1
BP	GO:0071377	cellular response to glucagon stimulus	1/65	11/18800	0.037391	0.246	0.208664	GCGR	1
BP	GO:1901978	positive regulation of cell cycle checkpoint	1/65	11/18800	0.037391	0.246	0.208664	PROX1	1
BP	GO:1903238	positive regulation of leukocyte tethering or rolling	1/65	11/18800	0.037391	0.246	0.208664	ITGA4	1
BP	GO:0003157	endocardium development	1/65	12/18800	0.0407211	0.246	0.208664	PROX1	1
BP	GO:0003337	mesenchymal to epithelial transition involved in metanephros morphogenesis	1/65	12/18800	0.0407211	0.246	0.208664	SALL1	1
BP	GO:0006617	SRP-dependent cotranslational protein targeting to membrane, signal sequence recognition	1/65	12/18800	0.0407211	0.246	0.208664	RN7SL1	1
BP	GO:0014049	positive regulation of glutamate secretion	1/65	12/18800	0.0407211	0.246	0.208664	AVPR1A	1
BP	GO:0021527	spinal cord association neuron differentiation	1/65	12/18800	0.0407211	0.246	0.208664	GDF7	1
BP	GO:0031650	regulation of heat generation	1/65	12/18800	0.0407211	0.246	0.208664	PTGER3	1
BP	GO:0032490	detection of molecule of bacterial origin	1/65	12/18800	0.0407211	0.246	0.208664	DMBT1	1
BP	GO:0032908	regulation of transforming growth factor beta1 production	1/65	12/18800	0.0407211	0.246	0.208664	THBS1	1
BP	GO:0043696	dedifferentiation	1/65	12/18800	0.0407211	0.246	0.208664	MIR145	1
BP	GO:0043697	cell dedifferentiation	1/65	12/18800	0.0407211	0.246	0.208664	MIR145	1
BP	GO:0048853	forebrain morphogenesis	1/65	12/18800	0.0407211	0.246	0.208664	GDF7	1
BP	GO:0051583	dopamine uptake involved in synaptic transmission	1/65	12/18800	0.0407211	0.246	0.208664	SLC6A2	1
BP	GO:0051934	catecholamine uptake involved in synaptic transmission	1/65	12/18800	0.0407211	0.246	0.208664	SLC6A2	1
BP	GO:0060746	parental behavior	1/65	12/18800	0.0407211	0.246	0.208664	AVPR1A	1
BP	GO:0060788	ectodermal placode formation	1/65	12/18800	0.0407211	0.246	0.208664	PROX1	1
BP	GO:0060907	positive regulation of macrophage cytokine production	1/65	12/18800	0.0407211	0.246	0.208664	CD36	1
BP	GO:0070857	regulation of bile acid biosynthetic process	1/65	12/18800	0.0407211	0.246	0.208664	PROX1	1
BP	GO:0071697	ectodermal placode morphogenesis	1/65	12/18800	0.0407211	0.246	0.208664	PROX1	1
BP	GO:0072148	epithelial cell fate commitment	1/65	12/18800	0.0407211	0.246	0.208664	PROX1	1
BP	GO:0090677	reversible differentiation	1/65	12/18800	0.0407211	0.246	0.208664	MIR145	1
BP	GO:0099550	trans-synaptic signaling, modulating synaptic transmission	1/65	12/18800	0.0407211	0.246	0.208664	NTRK2	1
BP	GO:0140052	cellular response to oxidised low-density lipoprotein particle stimulus	1/65	12/18800	0.0407211	0.246	0.208664	CD36	1
BP	GO:1900227	positive regulation of NLRP3 inflammasome complex assembly	1/65	12/18800	0.0407211	0.246	0.208664	CD36	1
BP	GO:1905245	regulation of aspartic-type peptidase activity	1/65	12/18800	0.0407211	0.246	0.208664	NLRP7	1
BP	GO:2000035	regulation of stem cell division	1/65	12/18800	0.0407211	0.246	0.208664	MIR145	1
BP	GO:0002087	regulation of respiratory gaseous exchange by nervous system process	1/65	13/18800	0.0440399	0.246	0.208664	ATP1A2	1
BP	GO:0003084	positive regulation of systemic arterial blood pressure	1/65	13/18800	0.0440399	0.246	0.208664	AVPR1A	1
BP	GO:0007320	insemination	1/65	13/18800	0.0440399	0.246	0.208664	AVPR1A	1
BP	GO:0009415	response to water	1/65	13/18800	0.0440399	0.246	0.208664	AVPR1A	1
BP	GO:0021681	cerebellar granular layer development	1/65	13/18800	0.0440399	0.246	0.208664	PROX1	1
BP	GO:0031392	regulation of prostaglandin biosynthetic process	1/65	13/18800	0.0440399	0.246	0.208664	AVPR1A	1
BP	GO:0035815	positive regulation of renal sodium excretion	1/65	13/18800	0.0440399	0.246	0.208664	AVPR1A	1
BP	GO:0048934	peripheral nervous system neuron differentiation	1/65	13/18800	0.0440399	0.246	0.208664	NTRK2	1
BP	GO:0048935	peripheral nervous system neuron development	1/65	13/18800	0.0440399	0.246	0.208664	NTRK2	1
BP	GO:0055062	phosphate ion homeostasis	1/65	13/18800	0.0440399	0.246	0.208664	SFRP4	1
BP	GO:0060100	positive regulation of phagocytosis, engulfment	1/65	13/18800	0.0440399	0.246	0.208664	CD36	1
BP	GO:0071696	ectodermal placode development	1/65	13/18800	0.0440399	0.246	0.208664	PROX1	1
BP	GO:0072506	trivalent inorganic anion homeostasis	1/65	13/18800	0.0440399	0.246	0.208664	SFRP4	1
BP	GO:1905155	positive regulation of membrane invagination	1/65	13/18800	0.0440399	0.246	0.208664	CD36	1
BP	GO:0003188	heart valve formation	1/65	14/18800	0.0473474	0.246	0.208664	OLFM1	1
BP	GO:0010752	regulation of cGMP-mediated signaling	1/65	14/18800	0.0473474	0.246	0.208664	THBS1	1
BP	GO:0010958	regulation of amino acid import across plasma membrane	1/65	14/18800	0.0473474	0.246	0.208664	ATP1A2	1
BP	GO:0030007	cellular potassium ion homeostasis	1/65	14/18800	0.0473474	0.246	0.208664	ATP1A2	1
BP	GO:0038166	angiotensin-activated signaling pathway	1/65	14/18800	0.0473474	0.246	0.208664	MIR145	1
BP	GO:0042308	negative regulation of protein import into nucleus	1/65	14/18800	0.0473474	0.246	0.208664	CD36	1
BP	GO:0043584	nose development	1/65	14/18800	0.0473474	0.246	0.208664	PROX1	1
BP	GO:0048681	negative regulation of axon regeneration	1/65	14/18800	0.0473474	0.246	0.208664	KLK8	1
BP	GO:0051917	regulation of fibrinolysis	1/65	14/18800	0.0473474	0.246	0.208664	THBS1	1
BP	GO:0055012	ventricular cardiac muscle cell differentiation	1/65	14/18800	0.0473474	0.246	0.208664	PROX1	1
BP	GO:0070307	lens fiber cell development	1/65	14/18800	0.0473474	0.246	0.208664	PROX1	1
BP	GO:1902043	positive regulation of extrinsic apoptotic signaling pathway via death domain receptors	1/65	14/18800	0.0473474	0.246	0.208664	THBS1	1
BP	GO:1903789	regulation of amino acid transmembrane transport	1/65	14/18800	0.0473474	0.246	0.208664	ATP1A2	1
BP	GO:1904590	negative regulation of protein import	1/65	14/18800	0.0473474	0.246	0.208664	CD36	1
BP	GO:1905065	positive regulation of vascular associated smooth muscle cell differentiation	1/65	14/18800	0.0473474	0.246	0.208664	MIR145	1
