# Supplementary material for: Integrating Bioinformatics and Experimental Validation to Identify Mitochondrial Permeability Transition-Driven Necrosis-Related lncRNAs that can Serve as Prognostic Biomarkers and Therapeutic Targets in Endometrial Carcinoma
Source: Reprod Sci. 2024 Oct 1;32(3):876–94. doi: 10.1007/s43032-024-01693-7 (PMC11870901; doi:10.1007/s43032-024-01693-7)
Supplement: Supplementary file 4 — Supplementary file4 (XLSX 17 KB) [file 43032_2024_1693_MOESM4_ESM.xlsx]

## Sheet: GSEA.result
ID	Description	setSize	enrichmentScore	NES	pvalue	p.adjust	qvalue	rank	leading_edge	core_enrichment
KEGG_DNA_REPLICATION	KEGG_DNA_REPLICATION	34	0.586887	1.92756	0.000383342	0.00376577	0.00318067	8585	tags=85%, list=36%, signal=54%	PRIM1/MCM4/DNA2/RFC4/PRIM2/MCM6/POLA1/RFC3/RFC5/POLE2/PCNA/MCM3/MCM7/MCM2/FEN1/RFC2/LIG1/POLE3/RPA2/RNASEH1/RFC1/RNASEH2B/POLE/RPA3/POLD1/RPA1/POLD3/SSBP1/MCM5
KEGG_MISMATCH_REPAIR	KEGG_MISMATCH_REPAIR	22	0.576033	1.71165	0.00901264	0.0684141	0.0577844	8553	tags=86%, list=36%, signal=55%	EXO1/MSH2/MSH6/RFC4/RFC3/RFC5/PCNA/RFC2/LIG1/RPA2/RFC1/PMS2/MSH3/RPA3/POLD1/RPA1/POLD3/SSBP1/MLH3
KEGG_NITROGEN_METABOLISM	KEGG_NITROGEN_METABOLISM	17	0.535307	1.52533	0.0435897	0.220591	0.186317	6375	tags=53%, list=27%, signal=39%	CA4/CA6/CA2/CA3/CPS1/GLUD2/CA14/CA13/GLS
KEGG_CELL_CYCLE	KEGG_CELL_CYCLE	122	0.519943	2.14243	5.24525e-08	1.07327e-06	9.06511e-07	6894	tags=61%, list=29%, signal=44%	CCNE2/CHEK1/ESPL1/SKP2/TTK/BUB1B/CCNA2/CDC25A/MAD2L1/ORC6/CDKN2A/BUB1/MCM4/CDC7/PRKDC/E2F2/ORC1/CDK1/CCNB2/CDK2/DBF4/CCNB1/SMC1B/MCM6/TGFB2/SKP1P2/RAD21/MYC/CDC14B/CDC45/PTTG1/CDC6/E2F5/CDK6/CCND2/CDC25C/PCNA/MCM3/YWHAQ/ORC2/ANAPC1/PLK1/CDK4/WEE1/HDAC2/CDKN1B/MCM7/E2F3/SMC3/CHEK2/ORC3/RBL1/MCM2/STAG2/YWHAB/BUB3/TFDP1/ATM/CDC23/CDC20/SMC1A/TFDP2/YWHAZ/PKMYT1/E2F1/CCNE1/MAD2L2/ORC5/CDC25B/CDC27/ORC…
KEGG_NUCLEOTIDE_EXCISION_REPAIR	KEGG_NUCLEOTIDE_EXCISION_REPAIR	42	0.451521	1.55483	0.0219367	0.140901	0.119009	9952	tags=71%, list=42%, signal=41%	RFC4/RFC3/RFC5/GTF2H3/POLE2/PCNA/ERCC8/GTF2H2/CUL4B/RFC2/LIG1/POLE3/RPA2/RFC1/POLE/ERCC4/RPA3/CUL4A/POLD1/RAD23B/GTF2H1/RPA1/POLD3/CCNH/ERCC6/XPA/MNAT1/CDK7/ERCC3/RAD23A
KEGG_BASAL_CELL_CARCINOMA	KEGG_BASAL_CELL_CARCINOMA	51	0.420747	1.49815	0.0355713	0.191734	0.161943	3726	tags=33%, list=16%, signal=28%	WNT6/BMP4/FZD7/WNT16/WNT10B/AXIN2/WNT3/BMP2/WNT11/WNT7A/WNT5A/LEF1/FZD6/FZD3/WNT5B/TCF7/SMO
KEGG_HEDGEHOG_SIGNALING_PATHWAY	KEGG_HEDGEHOG_SIGNALING_PATHWAY	49	0.407294	1.44579	0.0383721	0.200254	0.16914	4312	tags=31%, list=18%, signal=25%	WNT6/BMP4/BMP7/WNT16/WNT10B/WNT3/BMP2/WNT11/WNT7A/BMP5/WNT5A/WNT5B/SMO/PRKACB/CSNK1G3
KEGG_RNA_DEGRADATION	KEGG_RNA_DEGRADATION	56	0.401796	1.4592	0.0355913	0.191734	0.161943	11620	tags=79%, list=49%, signal=40%	PNPT1/HSPD1/CNOT7/PAPOLG/EXOSC2/EXOSC3/EXOSC9/DCP2/ZCCHC7/LSM5/XRN2/MTREX/TENT4A/EXOSC5/DDX6/DIS3/CNOT6/EXOSC8/MPHOSPH6/TTC37/LSM4/EXOSC6/LSM6/HSPA9/LSM8/LSM3/PAPOLA/CNOT9/CNOT6L/C1D/XRN1/CNOT1/CNOT2/DCP1A/LSM1/CNOT4/LSM2/CNOT8/DCP1B/EXOSC10/CNOT10/WDR61/PATL1/ENO3
KEGG_MELANOMA	KEGG_MELANOMA	63	0.40053	1.4831	0.0285388	0.170214	0.143767	7069	tags=41%, list=30%, signal=29%	FGF8/FGF20/FGF3/FGF9/FGF12/FGF13/FGF10/CDKN2A/E2F2/PIK3CA/CDK6/FGF17/CDK4/PDGFC/NRAS/KRAS/E2F3/FGF19/IGF1/FGF18/E2F1/PDGFD/HGF/PDGFA/TP53/RB1
KEGG_SPLICEOSOME	KEGG_SPLICEOSOME	125	0.368161	1.52091	0.00956143	0.0694243	0.0586376	11896	tags=73%, list=50%, signal=36%	SRSF1/CDC40/PRPF40A/CDC5L/RBMX/SMNDC1/NCBP2/U2SURP/DDX46/SNRNP27/HNRNPA1/LSM5/SNRPB/PPIL1/SNRNP40/SNRPD1/ALYREF/NCBP1/SRSF3/EIF4A3/HSPA1A/MAGOHB/USP39/TRA2B/WBP11/DHX15/SRSF2/THOC1/SNRPB2/HNRNPU/SRSF10/SNRPE/BCAS2/PHF5A/TCERG1/THOC2/HSPA1B/SF3B3/SF3B6/PRPF38A/SNRPD3/PRPF18/LSM4/PRPF38B/SF3A3/HNRNPK/LSM6/HSPA8/HNRNPA3/LSM8/LSM3/SRSF6/HNRNPC/SNW1/SF3B1/AQR/PLRG1/HNRNPA1L2/SNRPF/SRSF7/RBM17/SLU7/BUD…
KEGG_NEUROACTIVE_LIGAND_RECEPTOR_INTERACTION	KEGG_NEUROACTIVE_LIGAND_RECEPTOR_INTERACTION	156	0.363511	1.52685	0.00578948	0.0483422	0.0408311	2715	tags=21%, list=11%, signal=18%	GPR50/SSTR1/PRSS3/GABRA3/CGA/NPFFR2/GABRB3/CHRNA5/CHRM3/GABRQ/SCTR/NTSR1/GRM8/CHRNA3/ADRA1B/GLP1R/S1PR5/F2RL2/HTR6/ADRA1D/CCKBR/ADRB1/OPRK1/GPR83/HTR2B/CHRNA1/PTGER1/SSTR2/GABBR1/GRIK2/GRIK5/HTR1D
KEGG_OOCYTE_MEIOSIS	KEGG_OOCYTE_MEIOSIS	105	0.361001	1.45493	0.0298358	0.171813	0.145118	6833	tags=41%, list=29%, signal=29%	RPS6KA6/CCNE2/ESPL1/SGO1/MAD2L1/BUB1/FBXO5/CDK1/CCNB2/CDK2/CCNB1/ADCY2/SMC1B/SKP1P2/ITPR2/PTTG1/FBXO43/AURKA/CDC25C/PPP1CC/YWHAQ/ANAPC1/PLK1/MAPK12/SMC3/PRKACB/RPS6KA3/YWHAB/IGF1/CDC23/CDC20/SMC1A/YWHAZ/PKMYT1/CCNE1/CAMK2D/MAD2L2/PPP3CA/CDC27/PPP3R1/PPP2R5D/YWHAG/ANAPC10
KEGG_CELL_ADHESION_MOLECULES_CAMS	KEGG_CELL_ADHESION_MOLECULES_CAMS	125	-0.30628	-1.65242	0.00218963	0.0192457	0.0162554	2856	tags=42%, list=12%, signal=37%	CDH15/HLA-G/CD80/PECAM1/HLA-E/ICAM1/HLA-A/CDH5/HLA-F/CD22/HLA-C/HLA-B/HLA-DOA/CD34/SIGLEC1/MAG/CD28/ICOS/PDCD1LG2/PDCD1/HLA-DOB/JAM2/CD86/ITGB7/CD274/HLA-DMA/HLA-DQB1/HLA-DRA/CD8A/PTPRC/MADCAM1/CLDN10/CLDN3/CD4/NFASC/CLDN5/HLA-DPA1/CD6/HLA-DRB1/SPN/SELP/CD2/HLA-DPB1/HLA-DRB5/ITGB2/SELPLG/SELL/ITGAM/ITGAL/HLA-DQA1/ICAM3/CD40LG/HLA-DQA2
KEGG_NATURAL_KILLER_CELL_MEDIATED_CYTOTOXICITY	KEGG_NATURAL_KILLER_CELL_MEDIATED_CYTOTOXICITY	100	-0.340159	-1.7752	0.000382574	0.00376577	0.00318067	2601	tags=36%, list=11%, signal=32%	HLA-E/ICAM1/HLA-A/PIK3CD/TNFRSF10C/HLA-C/KLRC1/LCK/ZAP70/VAV1/RAET1L/HLA-B/KIR2DL4/FCER1G/FASLG/PTK2B/CHP2/GZMB/PIK3R5/IFNG/PIK3CG/CD244/LCP2/RAC2/RAET1G/TYROBP/PRF1/SH2D1A/HCST/CD247/PRKCB/ITGB2/CD48/ITGAL/NCR3/FCGR3B
KEGG_TYROSINE_METABOLISM	KEGG_TYROSINE_METABOLISM	35	-0.370092	-1.51478	0.0265844	0.16443	0.138882	1716	tags=29%, list=7%, signal=27%	AOC3/ALDH3A1/ALDH1A3/ALDH3B1/ALDH3B2/HPD/HGD/ADH6/ADH1C/ADH1B
KEGG_OLFACTORY_TRANSDUCTION	KEGG_OLFACTORY_TRANSDUCTION	29	-0.40611	-1.58462	0.0205637	0.138899	0.117318	254	tags=14%, list=1%, signal=14%	CALML3/OR1F1/CNGA4/OR1N1
KEGG_RETINOL_METABOLISM	KEGG_RETINOL_METABOLISM	31	-0.447952	-1.79307	0.00697092	0.0554354	0.0468222	959	tags=19%, list=4%, signal=19%	ADH6/ADH1C/CYP2A6/DHRS9/ADH1B/CYP26A1
KEGG_ARACHIDONIC_ACID_METABOLISM	KEGG_ARACHIDONIC_ACID_METABOLISM	45	-0.45468	-2.00692	0.00104021	0.0096508	0.00815132	3434	tags=49%, list=15%, signal=42%	CYP2J2/GGT6/GPX1/CYP2C18/LTC4S/GPX3/PLA2G1B/GPX4/ALOX5/PLA2G2C/GGT5/ALOX15B/CBR3/HPGDS/PTGES/PLA2G10/ALOX12/PTGIS/PTGDS/PTGS2/PLA2G2D/ALOX15
KEGG_VIRAL_MYOCARDITIS	KEGG_VIRAL_MYOCARDITIS	60	-0.456414	-2.12519	3.5436e-05	0.000455216	0.000384487	2817	tags=48%, list=12%, signal=43%	HLA-G/CD80/HLA-E/CAV1/ICAM1/HLA-A/HLA-F/SGCA/HLA-C/HLA-B/HLA-DOA/CD28/HLA-DOB/CD86/HLA-DMA/RAC2/HLA-DQB1/HLA-DRA/PRF1/HLA-DPA1/HLA-DRB1/HLA-DPB1/HLA-DRB5/ITGB2/ITGAL/HLA-DQA1/CD40LG/HLA-DQA2/MYH11
KEGG_ANTIGEN_PROCESSING_AND_PRESENTATION	KEGG_ANTIGEN_PROCESSING_AND_PRESENTATION	58	-0.456894	-2.11008	5.90826e-05	0.000704771	0.000595268	2817	tags=43%, list=12%, signal=38%	HLA-G/HLA-E/HLA-A/HLA-F/HLA-C/KLRC1/HLA-B/KIR2DL4/HLA-DOA/CTSS/HLA-DOB/CIITA/HLA-DMA/HLA-DQB1/HLA-DRA/CD8A/CD4/HLA-DPA1/CD74/HLA-DRB1/HLA-DPB1/HLA-DRB5/HLA-DQA1/LTA/HLA-DQA2
KEGG_CHEMOKINE_SIGNALING_PATHWAY	KEGG_CHEMOKINE_SIGNALING_PATHWAY	172	-0.482181	-2.91464	1e-10	4.175e-09	3.52632e-09	2403	tags=34%, list=10%, signal=31%	CCL24/PF4/VAV1/GRK5/GNG7/CXCL8/PTK2B/CXCL10/CCL3/CCL13/PIK3R5/HCK/CX3CL1/PIK3CG/CCL25/ITK/CXCR6/GNGT2/RAC2/ADCY4/GNG8/CCL4/DOCK2/CXCL12/CCR5/PLCB2/XCL2/CX3CR1/RASGRP2/WAS/CCR7/CCR10/FGR/CCR4/PRKCB/CXCL11/CXCL2/CXCL9/CCL5/CXCL3/CCL20/CCL23/CXCR3/CCL18/CCL21/NCF1/CCL17/CCR2/CXCL13/CXCL6/CXCL1/CXCL5/CXCR2/CCL19/CCL22/CXCR1/PF4V1/PPBP
KEGG_CYTOKINE_CYTOKINE_RECEPTOR_INTERACTION	KEGG_CYTOKINE_CYTOKINE_RECEPTOR_INTERACTION	203	-0.501133	-3.04027	1e-10	4.175e-09	3.52632e-09	2660	tags=41%, list=11%, signal=37%	CCL4L2/ACVRL1/NGFR/TNFSF12/TNFRSF10C/CCL24/IL4R/PF4/TNFSF13B/CXCL8/FASLG/GDF5/TNFSF9/IL1B/IL19/CXCL10/CCL3/EPO/CCL13/IL2RA/TNFRSF9/LIF/IFNG/CX3CL1/TNFRSF1B/CCL25/IL20RA/IL7R/CXCR6/IL2RB/CCL4/TNFRSF14/LTB/CXCL12/CCR5/XCL2/CX3CR1/CSF1R/CCR7/IL10RA/TNFRSF4/IL18RAP/IL12A/CD70/CCR10/CCR4/CXCL11/IL21R/TNFRSF18/CXCL2/IL12RB1/CXCL9/IL20RB/CCL5/CSF3R/CXCL3/CCL20/CSF2RB/CCL23/CXCR3/IL2RG/CCL18/CCL21/IL5RA/…
KEGG_LINOLEIC_ACID_METABOLISM	KEGG_LINOLEIC_ACID_METABOLISM	18	-0.517009	-1.73815	0.0207933	0.138899	0.117318	1156	tags=44%, list=5%, signal=42%	PLA2G2A/CYP2J2/CYP2C18/PLA2G1B/PLA2G2C/PLA2G10/PLA2G2D/ALOX15
KEGG_LEISHMANIA_INFECTION	KEGG_LEISHMANIA_INFECTION	67	-0.528949	-2.49327	1.54102e-07	2.5735e-06	2.17365e-06	2205	tags=39%, list=9%, signal=35%	HLA-DOA/IL1B/CYBA/HLA-DOB/IFNG/HLA-DMA/HLA-DQB1/HLA-DRA/NCF2/HLA-DPA1/NCF4/NOS2/IL12A/HLA-DRB1/PRKCB/HLA-DPB1/HLA-DRB5/ITGB2/ITGAM/HLA-DQA1/NCF1/IL1A/PTGS2/HLA-DQA2/C3/FCGR3B
KEGG_COMPLEMENT_AND_COAGULATION_CASCADES	KEGG_COMPLEMENT_AND_COAGULATION_CASCADES	58	-0.561194	-2.59177	5.78408e-08	1.07327e-06	9.06511e-07	3344	tags=57%, list=14%, signal=49%	A2M/CD55/C8G/CD59/BDKRB2/F3/C1R/FGG/C4B/CFB/C2/C4A/C1S/PLAUR/C3AR1/PROC/VWF/C5AR1/C1QA/C1QC/F7/C1QB/C6/SERPINA1/SERPINA5/C4BPA/MASP1/C4BPB/CFD/C3/C7/PLG/SERPIND1
KEGG_HEMATOPOIETIC_CELL_LINEAGE	KEGG_HEMATOPOIETIC_CELL_LINEAGE	67	-0.62115	-2.92787	1e-10	4.175e-09	3.52632e-09	3020	tags=58%, list=13%, signal=51%	CD59/IL6R/CSF1/FCGR1A/CD1D/CD22/IL4R/CD34/CD5/IL1B/EPO/IL2RA/CD14/CD33/IL7R/HLA-DRA/CD8A/ANPEP/CD4/CSF1R/HLA-DRB1/CD3G/CD1E/CD2/HLA-DRB5/CSF3R/ITGAM/CD37/CD3E/CD3D/CD7/IL5RA/CD19/CD1A/IL1A/CD1C/CD38/CSF3/MS4A1
KEGG_PRIMARY_IMMUNODEFICIENCY	KEGG_PRIMARY_IMMUNODEFICIENCY	30	-0.63329	-2.52576	1.14453e-05	0.00015928	0.000134532	2375	tags=53%, list=10%, signal=48%	LCK/ZAP70/ICOS/CIITA/IL7R/BTK/CD8A/PTPRC/CD4/IL2RG/CD3E/CD3D/CD19/CD40LG/CD79A/IGLL1
KEGG_AUTOIMMUNE_THYROID_DISEASE	KEGG_AUTOIMMUNE_THYROID_DISEASE	31	-0.643638	-2.57637	3.04387e-06	4.62114e-05	3.90314e-05	2817	tags=81%, list=12%, signal=71%	HLA-G/CD80/HLA-E/HLA-A/HLA-F/HLA-C/HLA-B/HLA-DOA/FASLG/CD28/GZMB/HLA-DOB/CD86/HLA-DMA/HLA-DQB1/HLA-DRA/PRF1/HLA-DPA1/HLA-DRB1/HLA-DPB1/HLA-DRB5/HLA-DQA1/CD40LG/HLA-DQA2/TG
KEGG_TYPE_I_DIABETES_MELLITUS	KEGG_TYPE_I_DIABETES_MELLITUS	36	-0.673802	-2.77378	3.41971e-08	8.15845e-07	6.89084e-07	2817	tags=78%, list=12%, signal=69%	HLA-G/CD80/HLA-E/HLA-A/HLA-F/HLA-C/HLA-B/HLA-DOA/FASLG/CD28/IL1B/GZMB/HLA-DOB/CD86/IFNG/HLA-DMA/HLA-DQB1/HLA-DRA/PRF1/HLA-DPA1/IL12A/HLA-DRB1/HLA-DPB1/HLA-DRB5/HLA-DQA1/IL1A/LTA/HLA-DQA2
KEGG_ASTHMA	KEGG_ASTHMA	19	-0.683228	-2.33761	9.29603e-05	0.00103496	0.000874153	2205	tags=74%, list=9%, signal=67%	HLA-DOA/FCER1G/HLA-DOB/HLA-DMA/HLA-DQB1/HLA-DRA/FCER1A/HLA-DPA1/HLA-DRB1/HLA-DPB1/HLA-DRB5/HLA-DQA1/CD40LG/HLA-DQA2
KEGG_INTESTINAL_IMMUNE_NETWORK_FOR_IGA_PRODUCTION	KEGG_INTESTINAL_IMMUNE_NETWORK_FOR_IGA_PRODUCTION	38	-0.696663	-2.90129	3.54932e-09	1.18547e-07	1.00128e-07	2245	tags=61%, list=9%, signal=55%	TNFSF13B/HLA-DOA/CD28/ICOS/PIGR/HLA-DOB/CD86/ITGB7/CCL25/HLA-DMA/HLA-DQB1/HLA-DRA/MADCAM1/CXCL12/HLA-DPA1/CCR10/HLA-DRB1/HLA-DPB1/HLA-DRB5/HLA-DQA1/CD40LG/TNFRSF17/HLA-DQA2
KEGG_ALLOGRAFT_REJECTION	KEGG_ALLOGRAFT_REJECTION	31	-0.714779	-2.86114	1.09226e-08	3.04013e-07	2.56778e-07	2817	tags=84%, list=12%, signal=74%	HLA-G/CD80/HLA-E/HLA-A/HLA-F/HLA-C/HLA-B/HLA-DOA/FASLG/CD28/GZMB/HLA-DOB/CD86/IFNG/HLA-DMA/HLA-DQB1/HLA-DRA/PRF1/HLA-DPA1/IL12A/HLA-DRB1/HLA-DPB1/HLA-DRB5/HLA-DQA1/CD40LG/HLA-DQA2
KEGG_GRAFT_VERSUS_HOST_DISEASE	KEGG_GRAFT_VERSUS_HOST_DISEASE	31	-0.794217	-3.17911	1e-10	4.175e-09	3.52632e-09	2817	tags=87%, list=12%, signal=77%	HLA-G/CD80/HLA-E/HLA-A/HLA-F/HLA-C/KLRC1/HLA-B/HLA-DOA/FASLG/CD28/IL1B/GZMB/HLA-DOB/CD86/IFNG/HLA-DMA/HLA-DQB1/HLA-DRA/PRF1/HLA-DPA1/HLA-DRB1/HLA-DPB1/HLA-DRB5/HLA-DQA1/IL1A/HLA-DQA2
