# Supplementary material for: Integrating Bioinformatics and Experimental Validation to Identify Mitochondrial Permeability Transition-Driven Necrosis-Related lncRNAs that can Serve as Prognostic Biomarkers and Therapeutic Targets in Endometrial Carcinoma
Source: Reprod Sci. 2024 Oct 1;32(3):876–94. doi: 10.1007/s43032-024-01693-7 (PMC11870901; doi:10.1007/s43032-024-01693-7)
Supplement: Supplementary file 5 — Supplementary file5 (XLSX 10 KB) [file 43032_2024_1693_MOESM5_ESM.xlsx]

## Sheet: gene
AIFM1
AKT1
APAF1
ARHGDIB
ATM
BAD
BAK1
BAX
BCL2
BID
BIK
BIRC2
BIRC3
CASP1
CASP10
CASP2
CASP3
CASP4
CASP6
CASP7
CASP8
CASP9
DFFA
DFFB
DIABLO
EIF2S1
ENDOG
GZMB
LMNA
LMNB1
LMNB2
PARP1
PRF1
PRKCA
PRKCB
STAT1
TLN1
TP53
XIAP
