# Supplementary material for: Integrating Bioinformatics and Experimental Validation to Identify Mitochondrial Permeability Transition-Driven Necrosis-Related lncRNAs that can Serve as Prognostic Biomarkers and Therapeutic Targets in Endometrial Carcinoma
Source: Reprod Sci. 2024 Oct 1;32(3):876–94. doi: 10.1007/s43032-024-01693-7 (PMC11870901; doi:10.1007/s43032-024-01693-7)
Supplement: Supplementary file 6 — Supplementary file6 (XLSX 10 KB) [file 43032_2024_1693_MOESM6_ESM.xlsx]

## Sheet: Sheet1
OGFRP1	FORWARD	GGTGTCGGTGCCTTCAGAGC
OGFRP1	REVERSE	TAAAGGTGAGGGCTGTGTGTCTG
shOGFRP1-1	F	CCGGCCAGAGAATACCAAGACTTAGCTCGAGCTAAGTCTTGGTATTCTCTGGTTTTTG
	R	AATTCAAAAACCAGAGAATACCAAGACTTAGCTCGAGCTAAGTCTTGGTATTCTCTGG
shOGFRP1-2	F	CCGGTCCATTAAAATGATGTTAATGCTCGAGCATTAACATCATTTTAATGGATTTTTG
	R	AATTCAAAAATCCATTAAAATGATGTTAATGCTCGAGCATTAACATCATTTTAATGGA
