# Supplementary material for: Integrating Bioinformatics and Experimental Validation to Identify Mitochondrial Permeability Transition-Driven Necrosis-Related lncRNAs that can Serve as Prognostic Biomarkers and Therapeutic Targets in Endometrial Carcinoma
Source: Reprod Sci. 2024 Oct 1;32(3):876–94. doi: 10.1007/s43032-024-01693-7 (PMC11870901; doi:10.1007/s43032-024-01693-7)
Supplement: Supplementary file 7 — Supplementary file7 (XLSX 27 KB) [file 43032_2024_1693_MOESM7_ESM.xlsx]

## Sheet: Sheet1
B Cells		CD74	CD72	CD300A	CD70	EBF1	B3GAT1	IRAG2	POU2AF1	ARHGAP25	CLEC17A	CD2	DOK2	DOK3	CD5	SCD	ARHGAP30	MSH5	TNFSF4	JAML	LY6D	WDFY4	NCF1	PDCD1	CD69	SLAMF1	CD86	IL21R	CD80	NCF1C	GPR65	IL2RG	NCF1B	ACAP1	BACH2	FGD2	CLECL1	VPREB3	VPREB1	IGKC	CEACAM21	S1PR4	SLAMF6	IL12RB1	SASH3	SEMA6D	SWAP70	NAPSB	NIBAN3
Ciliated Cells		CFAP73	DNAAF1	CFAP70	DNAJB13	TUBA4B	ARMC3	SNTN	SCGB1A1	FAM161A	DYDC2	PPP1R42	CCDC153	CFAP77	PPIL6	CAPS	TTLL10	C1ORF194	ODF3B	LRRC71	CXCL17	CFAP126	TEKT1	TEKT2	GAS2L2	CCDC17	LRRC46	DNAH12	CFAP52	TMEM190	TTC21A	C1ORF189	BPIFB1	MAP3K19	CYP2S1	C6ORF118	CDHR3	CDHR4	EFHB	DRC1	DRC3	C11ORF97	RSPH10B	CAPSL	TEX26	WFDC6	ADH7	FAM216B	RSPH10B2
Ductal Cells		GDF15	TM4SF4	KRT8	KRT7	DCDC2	TM4SF1	AZGP1	C1ORF116	SLPI	PKP3	GSTA1	GOLT1A	PRR15L	EHF	VTCN1	ADH1C	SCNN1A	CBLC	CLDN3	DEFB1	CLDN2	AQP1	CLDN1	MUC1	TMEM125	CDH1	PERP	S100A14	MYH14	PRSS8	S100A16	MAL2	SPP1	S100A10	MISP	TMEM184A	ARHGEF16	ATP8B1	MYO5B	HNF1B	GJB1	ACE2	BTC	EFNA1	IL22RA1	SERPING1	SDC1	PRR15
Endothelial Cells		LUM	HEXIM1	GLYCAM1	APLN	TM4SF1	RBP7	COL1A2	MGP	IFI27	CD9	TEK	SPARCL1	RAMP3	EPAS1	ADH1B	AQP7	RASIP1	AQP1	DLL4	CRHBP	KDR	S100A13	CYP1B1	S100A10	CCN2	PTGDS	PRKCH	MCAM	FOXF2	FOXF1	ABCA8	FLI1	EHD3	HSPG2	PLSCR4	GPR182	CHST1	NOSTRIN	GPM6A	SPARC	PCDH12	CFH	CASZ1	WFDC1	PDGFB	ISLR	ELK3	ICAM1
Epithelial Cells		KRT1	KRT5	IL1R1	KNL1	KRT3	KRT2	KRT8	KRT7	DKK3	SFRP5	CD2	SCGB1A1	SPINT1	SLPI	KIF20B	SLC46A2	EHF	CBLC	MST1R	AQP3	CLDN1	BAIAP2L1	MUC1	IFI16	S100A14	PRSS8	MAL2	POF1B	TMEM184A	PAQR5	FZD6	C9ORF152	ST14	ST6GAL1	PLA2G4A	SLC6A14	MYO5B	PRG4	OVOL2	OVOL1	FERMT1	IL22RA1	OCLN	PLEKHS1	GJB3	GJB4	SPRR1B	GRB7
Fibroblasts		ENTPD2	LUM	IL1R1	RUNX1	CELA1	DKK1	DKK3	COL1A2	COL1A1	CCDC80	MGP	FNDC1	VIM	TEK	ITGBL1	MYL9	MXRA5	ITIH5	TAGLN	COL12A1	SYNPO2	MRGPRF	SRPX2	ABI3BP	PIP4K2A	CYP1B1	CCN4	CCN2	EGR1	PRKCD	FOXF1	SLC6A13	IGF1	PRG4	NR2F6	FLI1	COPZ2	PBX1	FOSL2	GJB2	PLSCR4	TREML4	NOX4	SPON2	SPARC	HHIP	COL13A1	TWIST2
Macrophages		ARL11	RUNX3	CD200	HPGD	FGL2	AQP9	C3AR1	CLEC10A	SLAMF9	SLAMF7	MS4A14	SLC11A1	PARP14	CYP27A1	NCEH1	BIN2	TREML4	LST1	MS4A7	SPI1	GATA6	SAMSN1	RBPJ	LGALS3	GPR171	CD19	CD14	LGALS9	CCR2	DUSP5	CCR1	CCL24	LRRC25	CCL22	IL10RA	NFAM1	TFEC	LILRB1	LILRB2	LYVE1	LILRB4	CD200R1	LYZ	TLR2	MS4A4A	IL1B	TLR1	MMP12
Mast Cells		RBFOX1	LUM	UNC13B	SMARCA1	IL1R1	KRT4	CMA1	DCLK3	MCEMP1	COL1A2	TEK	SPARCL1	RIN2	MXRA5	OPTN	RAMP3	LRP1	SYNPO2	SMPX	TRANK1	HS6ST2	AQP1	CREB3L1	MILR1	KDR	PTGDS	ABCA1	STARD13	TPSG1	RAB27B	ABCA8	COPZ2	EXT1	BBS10	ACER3	CYP27A1	NCEH1	PLSCR4	SERPING1	CHST1	BTK	SSPN	PLPP3	RGL1	PID1	GPM6A	GASK1B	CFD
Myofibroblasts		PDGFRB	PDGFRA	LUM	PRRX1	TPM2	DKK3	DES	COL1A2	COL1A1	CXCL12	CCDC80	COL5A2	COL5A1	FAP	PPP1R3C	TEK	MYL9	MXRA5	COL16A1	PHLDB1	TAGLN	LRP1	COL12A1	MRGPRF	AQP1	TPM1	FLNC	SLIT3	PAMR1	POSTN	IGFBP5	GFAP	PLSCR4	COL6A1	CDH11	COL6A3	CRYAB	PLPP3	FBN1	FBXL7	SPARC	NTM	HTRA1	ISLR	PCDH18	MYLK	TNS1	C1QTNF5
NK Cells		TGFB1	CD300A	CMA1	ZBTB16	THEMIS	ARHGAP25	CD2	DOK2	CD5	ARHGAP30	CD7	CD6	TRGV10	JAML	TRAC	KLRD1	DPEP2	S100A4	TNFSF8	CD69	SLAMF1	CSF2	GIMAP1	SLA	GIMAP4	GPR65	GIMAP5	AHR	IL2RG	GIMAP7	TRBC1	TBX21	GRAP2	SLAMF7	S1PR4	UBASH3A	SLAMF6	IL12RB1	SAMD3	GBP5	SASH3	SEMA6D	CD96	SH2D1A	NKG7	HOPX	VNN2	BIN2
Pericytes		PDGFRB	PDGFRA	LUM	AOC3	PRRX1	RARRES2	DES	COL1A2	COL1A1	CXCL12	COL5A2	FAP	FNDC1	VIM	TEK	APLNR	SPARCL1	MXRA8	CSPG4	MXRA5	EMID1	COL16A1	IFITM1	TAGLN	SYNPO2	FBLN2	MRGPRF	AQP1	REM1	NT5E	FRZB	CDH5	ADGRA2	KDR	MSX1	SLIT3	PAMR1	CCN2	POSTN	COG7	MCAM	IGFBP5	ABCA8	INPP4B	PLSCR4	COL6A1	CDH11	COL6A3
Smooth Muscle Cells		PDGFRB	PDGFRA	LUM	AOC3	HEXIM1	PRRX1	TPM2	LMO7	IRAG1	DKK3	DES	COL1A2	COL1A1	CXCL12	OBSCN	CCDC80	COL5A2	COL5A1	PPP1R3C	FAS	FNDC1	TEK	OTUD1	MYL9	MXRA5	SEC24D	ADAMDEC1	COL16A1	PHLDB1	TAGLN	COL12A1	CRABP1	SYNPO2	NEXN	FBLN2	MRGPRF	AQP1	FBLN5	TPM1	SNCG	AKT2	SLIT3	PAMR1	MYH11	RPRM	SH3BGR	POSTN	DMPK
Plasma Cells		ZBP1	CD74	ZNF165	IGKV1-9	IGHV3-11	IGKV1-6	IGHV3-15	IGKV1D-39	ARHGAP30	CD9	IGKV1-5	NCF1	SIK1	PPIB	IGKV3-20	SLAMF1	KCNG2	IGLV8-61	IGHV3-21	GUSBP11	IGHV3-23	NCF1C	PRDM1	IL2RG	NCF1B	IGLV3-1	MANEA	FGD2	IGLV3-9	IGKV1-17	GNG7	IGKC	IGKV1-16	DENND5B	SLAMF6	IGKV1-12	HLA-DOB	IGHV5-51	SASH3	NAPSB	IGHV3-74	CD93	H2AC8	IGHV1-69-2	EAF2	LY86	LIME1	BHLHA15
T Cells		LAG3	CD160	THEMIS	DKK3	CD2	DOK2	CD5	CD4	ARHGAP30	CD7	CD6	TRGV10	JAML	TRAC	S100A4	TNFSF8	CD69	SKAP1	SLAMF1	LEF1	SATB1	CERK	GIMAP1	CD81	GIMAP2	GIMAP4	GPR65	GIMAP5	GIMAP6	IL2RG	GIMAP7	MYB	TRBC1	TBX21	TRBC2	GRAP2	PXDC1	S1PR4	UBASH3A	SLAMF6	GBP5	SASH3	BATF3	SEMA6D	TGIF1	CD96	SYT3	SH2D1A
[truncated: 198 more columns]
