# Supplementary material for: Integrating Bioinformatics and Experimental Validation to Identify Mitochondrial Permeability Transition-Driven Necrosis-Related lncRNAs that can Serve as Prognostic Biomarkers and Therapeutic Targets in Endometrial Carcinoma
Source: Reprod Sci. 2024 Oct 1;32(3):876–94. doi: 10.1007/s43032-024-01693-7 (PMC11870901; doi:10.1007/s43032-024-01693-7)
Supplement: Supplementary file 8 — Supplementary file8 (XLS 1 KB) [file 43032_2024_1693_MOESM8_ESM.xls]

#please cite:
#Zhou KR, Liu S, Li B, Liu SR, Zheng WJ, Cai L, et al. An encyclopedia of RNA interactomes in ENCORI.
#Li JH, et al.starBase v2.0: decoding miRNA-ceRNA, miRNA-ncRNA and protein-RNA interaction networks from large-scale CLIP-Seq data , Nucleic Acids Res. 2014 Jan;42:D92-7.
#Please note that the genomic locous are in 1-base (not bed format)
miRNAid	miRNAname	geneID	geneName	geneType	chromosome	start	end	strand	clipExpNum	degraExpNum	RBP	merClass	miRseq	align	targetSeq	TDMDScore	phyloP	pancancerNum
MIMAT0003330	hsa-miR-654-5p	ENSG00000182057	OGFRP1	lncRNA	chr22	42276889	42276910	+	1	0	AGO1	7mer-m8	cguGUACAAGACGCCGGGUGGu	|| ||: | |||||||	agcCACUUUUCCCUGCCCACCc	0.8037	0.02	3
MIMAT0004920	hsa-miR-541-3p	ENSG00000182057	OGFRP1	lncRNA	chr22	42276889	42276910	+	1	0	AGO1	7mer-m8	ucaggucuAAGACACGGGUGGu	|| | ||| ||||||||	agccacuuUUCCCUGCCCACCc	1.0443	0.02	5
