# Supplementary material for: Integrating Bioinformatics and Experimental Validation to Identify Mitochondrial Permeability Transition-Driven Necrosis-Related lncRNAs that can Serve as Prognostic Biomarkers and Therapeutic Targets in Endometrial Carcinoma
Source: Reprod Sci. 2024 Oct 1;32(3):876–94. doi: 10.1007/s43032-024-01693-7 (PMC11870901; doi:10.1007/s43032-024-01693-7)
Supplement: Supplementary file 9 — Supplementary file9 (XLTX 12 KB) [file 43032_2024_1693_MOESM9_ESM.xltx]

## Sheet: ENCORI_hg38_RBP-RNA_all_OGFRP1 
#please cite:
#Zhou KR, Liu S, Li B, Liu SR, Zheng WJ, Cai L, et al. An encyclopedia of RNA interactomes in ENCORI.
#Li JH, et al.starBase v2.0: decoding miRNA-ceRNA, miRNA-ncRNA and protein-RNA interaction networks from large-scale CLIP-Seq data , Nucleic Acids Res. 2014 Jan;42:D92-7.
RBP	geneID	geneName	geneType	clusterNum	clipExpNum	clipIDnum	HepG2(shRNA)	K562(shRNA)	HepG2(CRIPSR)	K562(CRIPSR)	pancancerNum
ALYREF	ENSG00000182057	OGFRP1	lncRNA	2	2	2	NA	NA	NA	NA	12
CHTOP	ENSG00000182057	OGFRP1	lncRNA	1	1	1	NA	NA	NA	NA	8
CSTF2T	ENSG00000182057	OGFRP1	lncRNA	4	2	6	NA	NA	NA	NA	15
CTCF	ENSG00000182057	OGFRP1	lncRNA	1	3	4	NA	NA	NA	NA	24
DHX36	ENSG00000182057	OGFRP1	lncRNA	1	1	1	NA	NA	NA	NA	24
EIF3A	ENSG00000182057	OGFRP1	lncRNA	1	1	1	NA	NA	NA	NA	27
EIF3G	ENSG00000182057	OGFRP1	lncRNA	1	1	1	NA	NA	NA	NA	17
ELAVL1	ENSG00000182057	OGFRP1	lncRNA	1	4	4	NA	NA	NA	NA	12
FAM120A	ENSG00000182057	OGFRP1	lncRNA	3	2	5	NA	NA	NA	NA	22
FIP1L1	ENSG00000182057	OGFRP1	lncRNA	1	1	1	NA	NA	NA	NA	22
GTF2F1	ENSG00000182057	OGFRP1	lncRNA	1	1	1	NA	NA	NA	NA	12
HNRNPK	ENSG00000182057	OGFRP1	lncRNA	1	2	2	NA	NA	NA	NA	17
IGF2BP3	ENSG00000182057	OGFRP1	lncRNA	2	2	2	NA	NA	NA	NA	25
PRPF8	ENSG00000182057	OGFRP1	lncRNA	1	1	1	NA	NA	NA	NA	19
RBM15	ENSG00000182057	OGFRP1	lncRNA	3	1	3	NA	NA	NA	NA	17
RBM15B	ENSG00000182057	OGFRP1	lncRNA	6	2	6	NA	NA	NA	NA	25
RBM7	ENSG00000182057	OGFRP1	lncRNA	3	3	3	NA	NA	NA	NA	18
RBMX	ENSG00000182057	OGFRP1	lncRNA	1	1	1	NA	NA	NA	NA	15
RBPMS	ENSG00000182057	OGFRP1	lncRNA	1	1	1	NA	NA	NA	NA	20
SCAF4	ENSG00000182057	OGFRP1	lncRNA	2	2	3	NA	NA	NA	NA	24
SCAF8	ENSG00000182057	OGFRP1	lncRNA	2	3	3	NA	NA	NA	NA	23
SOX2	ENSG00000182057	OGFRP1	lncRNA	1	1	1	NA	NA	NA	NA	10
SRSF1	ENSG00000182057	OGFRP1	lncRNA	1	1	1	NA	NA	NA	NA	18
SRSF3	ENSG00000182057	OGFRP1	lncRNA	1	1	1	NA	NA	NA	NA	5
SRSF7	ENSG00000182057	OGFRP1	lncRNA	1	1	1	NA	NA	NA	NA	15
U2AF1	ENSG00000182057	OGFRP1	lncRNA	2	1	2	NA	NA	NA	NA	13
YTHDC1	ENSG00000182057	OGFRP1	lncRNA	2	8	8	NA	NA	NA	NA	19
YTHDF1	ENSG00000182057	OGFRP1	lncRNA	9	5	11	NA	NA	NA	NA	16
YTHDF2	ENSG00000182057	OGFRP1	lncRNA	1	1	2	NA	NA	NA	NA	17
YTHDF3	ENSG00000182057	OGFRP1	lncRNA	3	4	9	NA	NA	NA	NA	21
